# Supplementary material for: Analysis of the miRNA–mRNA–lncRNA networks in ER+ and ER− breast cancer cell lines
Source: J Cell Mol Med. 2015 Sep 28;19(12):2874–87. doi: 10.1111/jcmm.12681 (PMC4687702; doi:10.1111/jcmm.12681)
Supplement: Supplementary file 11 — Table S5 The details of the up‐regulated mRNAs in MCF‐7 cell compared with that in MDA‐MB‐231 cell. [file JCMM-19-2874-s011.xls]

## Sheet: Sheet1
ProbeName	p (Corrected)	p	FC (absolute)	Regulation	MCF-7(1):gProcessedSignal(raw)	MCF-7(2):gProcessedSignal(raw)	MCF-7(3):gProcessedSignal(raw)	MDA-MB-231(1):gProcessedSignal(raw)	MDA-MB-231(2):gProcessedSignal(raw)	MDA-MB-231(3):gProcessedSignal(raw)	MCF-7(1):gProcessedSignal(normalized)	MCF-7(2):gProcessedSignal(normalized)	MCF-7(3):gProcessedSignal(normalized)	MDA-MB-231(1):gProcessedSignal(normalized)	MDA-MB-231(2):gProcessedSignal(normalized)	MDA-MB-231(3):gProcessedSignal(normalized)	MCF-7(1):gFEFlags	MCF-7(2):gFEFlags	MCF-7(3):gFEFlags	MDA-MB-231(3):gFEFlags	MDA-MB-231(2):gFEFlags	MDA-MB-231(1):gFEFlags	ControlType	mRNA_ProbeName	ProbeID	PrimaryAccession	RefSeqAccession	GenbankAccession	UniGeneID	EntrezGeneID	GeneSymbol	GeneName	EnsemblID	TIGRID	GO	Description	GenomicCoordinates	Cytoband
CB_017053	0.00439507	2.17598e-05	3275.58	down	4.09393	18.6055	15.7533	22721.7	27407.3	18651.5	-7.22532	-5.68726	-6.31373	5.37403	5.63751	4.79477	Not Detected	Not Detected	Not Detected	Detected	Detected	Detected	0	CB_017053	A_23_P161218	NM_014391	NM_014391	NM_014391	Hs.448589	27063	ANKRD1	ankyrin repeat domain 1 (cardiac muscle)	ENST00000371697		GO:0003677(DNA binding)|GO:0003714(transcription corepressor activity)|GO:0005634(nucleus)|GO:0005667(transcription factor complex)|GO:0005737(cytoplasm)|GO:0006357(regulation of transcription from RNA polymerase II promoter)|GO:0006952(defense response)|GO:0007165(signal transduction)|GO:0031674(I band)|GO:0044255(cellular lipid metabolic process)	"Homo sapiens ankyrin repeat domain 1 (cardiac muscle) (ANKRD1), mRNA [NM_014391]"	chr10:92672621-92672562	hs|10q23.31
CB_013492	0.00264747	6.6643e-07	170.436	down	69.52	83.7952	107.506	9104.54	9095.54	10312.4	-3.13945	-3.51612	-3.54304	4.05462	4.04617	3.93986	Detected	Detected	Detected	Detected	Detected	Detected	0	CB_013492	A_32_P86763	NM_004613	NM_004613	NM_004613	Hs.517033	7052	TGM2	"transglutaminase 2 (C polypeptide, protein-glutamine-gamma-glutamyltransferase)"	ENST00000361475		GO:0001974(blood vessel remodeling)|GO:0003810(protein-glutamine gamma-glutamyltransferase activity)|GO:0005515(protein binding)|GO:0005525(GTP binding)|GO:0005739(mitochondrion)|GO:0005886(plasma membrane)|GO:0006917(induction of apoptosis)|GO:0008415(acyltransferase activity)|GO:0016740(transferase activity)|GO:0018149(peptide cross-linking)|GO:0018153(isopeptide cross-linking via N6-(L-isoglut…	"Homo sapiens transglutaminase 2 (C polypeptide, protein-glutamine-gamma-glutamyltransferase) (TGM2), transcript variant 1, mRNA [NM_004613]"	chr20:36757912-36757853	hs|20q11.23
CB_002371	0.00680061	9.35432e-05	49.1387	down	4.45628	5.48434	13.9211	224.397	259.963	190.596	-7.10296	-7.4496	-6.49211	-1.28784	-1.08261	-1.81786	Not Detected	Not Detected	Not Detected	Detected	Detected	Detected	0	CB_002371	A_24_P110983	ENST00000366539		AK055109	Hs.498292	10000	AKT3	"v-akt murine thymoma viral oncogene homolog 3 (protein kinase B, gamma)"	ENST00000366539		GO:0000166(nucleotide binding)|GO:0004672(protein kinase activity)|GO:0004674(protein serine/threonine kinase activity)|GO:0005515(protein binding)|GO:0005524(ATP binding)|GO:0005634(nucleus)|GO:0005730(nucleolus)|GO:0005737(cytoplasm)|GO:0005794(Golgi apparatus)|GO:0005886(plasma membrane)|GO:0006468(protein amino acid phosphorylation)|GO:0007165(signal transduction)|GO:0016740(transferase activ…	"v-akt murine thymoma viral oncogene homolog 3 (protein kinase B, gamma) [Source:HGNC Symbol;Acc:393] [ENST00000366539]"	chr1:243665260-243665201	hs|1q43
CB_030575	0.0176618	0.000956772	15.2066	down	3.99848	9.56066	14.696	51.8973	68.5315	152.984	-7.25935	-6.64781	-6.41395	-3.40016	-3.00607	-2.135	Not Detected	Not Detected	Not Detected	Detected	Detected	Detected	0	CB_030575	A_23_P431923	NR_027250	NR_027250	NR_027250	Hs.694472	280659	SSX8	"synovial sarcoma, X breakpoint 8"			"GO:0003676(nucleic acid binding)|GO:0005622(intracellular)|GO:0005634(nucleus)|GO:0006355(regulation of transcription, DNA-dependent)"	"Homo sapiens synovial sarcoma, X breakpoint 8 (SSX8), non-coding RNA [NR_027250]"	chrX:52654617-52655351	hs|Xp11.22
CB_013493	0.00429391	1.65457e-05	11.72	down	47.2941	60.256	72.3041	434.572	381.523	551.031	-3.69522	-3.99188	-4.11531	-0.334301	-0.529143	-0.286242	Detected	Detected	Not Detected	Detected	Detected	Detected	0	CB_013493	A_33_P3392537	NM_004614	NM_004614	NM_004614	Hs.512619	7084	TK2	"thymidine kinase 2, mitochondrial"	ENST00000417693		"GO:0000166(nucleotide binding)|GO:0004797(thymidine kinase activity)|GO:0005524(ATP binding)|GO:0005739(mitochondrion)|GO:0005743(mitochondrial inner membrane)|GO:0005759(mitochondrial matrix)|GO:0006139(nucleobase, nucleoside, nucleotide and nucleic acid metabolic process)|GO:0006206(pyrimidine base metabolic process)|GO:0006260(DNA replication)|GO:0006264(mitochondrial DNA replication)|GO:0009…	"Homo sapiens thymidine kinase 2, mitochondrial (TK2), nuclear gene encoding mitochondrial protein, transcript variant 1, mRNA [NM_004614]"	chr16:66543411-66543352	hs|16q21
CB_023875	0.00986741	0.000252748	17.8531	down	3.94815	5.11385	12.5603	55.8399	64.4319	110.469	-7.27763	-7.55051	-6.64051	-3.29453	-3.09507	-2.60474	Not Detected	Not Detected	Not Detected	Detected	Detected	Detected	0	CB_023875	A_23_P114934	NM_032858	NM_032858	NM_032858	Hs.651245	84944	MAEL	maelstrom homolog (Drosophila)	ENST00000367870		GO:0000122(negative regulation of transcription from RNA polymerase II promoter)|GO:0000785(chromatin)|GO:0000902(cell morphogenesis)|GO:0001741(XY body)|GO:0003677(DNA binding)|GO:0005634(nucleus)|GO:0005730(nucleolus)|GO:0005737(cytoplasm)|GO:0006974(response to DNA damage stimulus)|GO:0007128(meiotic prophase I)|GO:0007129(synapsis)|GO:0007140(male meiosis)|GO:0007275(multicellular organismal …	"Homo sapiens maelstrom homolog (Drosophila) (MAEL), mRNA [NM_032858]"	chr1:166991073-166991132	hs|1q24.1
CB_012733	0.0106129	0.000296115	127.345	down	4.06891	5.11732	12.5776	301.501	397.759	1242.09	-7.23416	-7.54953	-6.63852	-0.861733	-0.469017	0.886328	Not Detected	Not Detected	Not Detected	Detected	Detected	Detected	0	CB_012733	A_24_P245298	NM_003809	NM_003809	NM_003809	Hs.54673	8742	TNFSF12	"tumor necrosis factor (ligand) superfamily, member 12"	ENST00000322272		GO:0001938(positive regulation of endothelial cell proliferation)|GO:0005102(receptor binding)|GO:0005125(cytokine activity)|GO:0005164(tumor necrosis factor receptor binding)|GO:0005515(protein binding)|GO:0005576(extracellular region)|GO:0005615(extracellular space)|GO:0005886(plasma membrane)|GO:0005887(integral to plasma membrane)|GO:0006915(apoptosis)|GO:0006917(induction of apoptosis)|GO:00…	"Homo sapiens tumor necrosis factor (ligand) superfamily, member 12 (TNFSF12), transcript variant 1, mRNA [NM_003809]"	chr17:7461108-7461167	hs|17p13.1
CB_028850	0.0129954	0.000489043	6.28118	down	36.2616	48.6176	49.2752	164.771	136.939	262.774	-4.07843	-4.30151	-4.66852	-1.73343	-2.00738	-1.35455	Detected	Detected	Not Detected	Detected	Detected	Detected	0	CB_028850	A_32_P3476	NM_203400	NM_203400	NM_203400	Hs.367999	388394	RPRML	reprimo-like	ENST00000322329		GO:0016020(membrane)|GO:0016021(integral to membrane)	"Homo sapiens reprimo-like (RPRML), mRNA [NM_203400]"	chr17:45055606-45055547	hs|17q21.32
CB_000822	0.0140328	0.00058393	6.81164	down	43.0542	80.2713	148.515	278.494	315.242	508.911	-3.83072	-3.5781	-3.07684	-0.976248	-0.804451	-0.400964	Detected	Detected	Detected	Detected	Detected	Detected	0	CB_000822	A_33_P3831099	AK127717		AK127717	Hs.725338	401433	LOC401433	hypothetical LOC401433				"Homo sapiens cDNA FLJ45817 fis, clone NT2RP7020343. [AK127717]"	chr7:151075016-151074957	hs|7q36.1
CB_013833	0.00658558	8.11492e-05	116.667	down	4.16395	5.59864	14.3758	432.829	739.735	457.798	-7.20085	-7.41984	-6.44575	-0.340097	0.426096	-0.553664	Not Detected	Not Detected	Not Detected	Detected	Detected	Detected	0	CB_013833	A_33_P3357949	NM_004956	NM_004956	NM_004956	Hs.22634	2115	ETV1	ets variant 1	ENST00000405218		"GO:0003700(sequence-specific DNA binding transcription factor activity)|GO:0005634(nucleus)|GO:0006355(regulation of transcription, DNA-dependent)|GO:0006366(transcription from RNA polymerase II promoter)|GO:0043565(sequence-specific DNA binding)"	"Homo sapiens ets variant 1 (ETV1), transcript variant 1, mRNA [NM_004956]"	chr7:13934144-13934085	hs|7p21.2
CB_007262	0.011627	0.000373915	6.02326	down	3081.83	6040.21	5144.86	18899	18292.4	16673.2	2.33077	2.65547	2.03761	5.10827	5.05419	4.63301	Detected	Detected	Detected	Detected	Detected	Detected	0	CB_007262	A_24_P289139	NM_001024666	NM_001024666	NM_001024666	Hs.726365	30011	SH3KBP1	SH3-domain kinase binding protein 1	ENST00000477102	NP1251004	GO:0005515(protein binding)|GO:0005634(nucleus)|GO:0005730(nucleolus)|GO:0005737(cytoplasm)|GO:0005829(cytosol)|GO:0005856(cytoskeleton)|GO:0005886(plasma membrane)|GO:0005925(focal adhesion)|GO:0006897(endocytosis)|GO:0006915(apoptosis)|GO:0007173(epidermal growth factor receptor signaling pathway)|GO:0007267(cell-cell signaling)|GO:0017124(SH3 domain binding)|GO:0019717(synaptosome)|GO:0030054(…	"Homo sapiens SH3-domain kinase binding protein 1 (SH3KBP1), transcript variant 2, mRNA [NM_001024666]"	chrX:19610255-19610196	hs|Xp22.12
CB_007946	0.00521961	4.16405e-05	9.44492	down	361.043	666.496	1089.53	3648.25	3869.72	4309.5	-0.76278	-0.524463	-0.201822	2.73524	2.81324	2.68107	Detected	Detected	Detected	Detected	Detected	Detected	0	CB_007946	A_23_P213518	NM_001042440	NM_001042440	NM_001042440	Hs.436186	831	CAST	calpastatin	ENST00000359176		GO:0004866(endopeptidase inhibitor activity)|GO:0005515(protein binding)|GO:0010859(calcium-dependent cysteine-type endopeptidase inhibitor activity)	"Homo sapiens calpastatin (CAST), transcript variant 6, mRNA [NM_001042440]"	chr5:96110256-96110315	hs|5q15
CB_022946	0.0110586	0.000326382	8.01827	down	9.47181	14.5123	12.7675	46.1858	66.125	81.5905	-6.01516	-6.04572	-6.61691	-3.56837	-3.05764	-3.0419	Not Detected	Not Detected	Not Detected	Detected	Detected	Detected	0	CB_022946	A_33_P3333627	NM_030948	NM_030948	NM_030948	Hs.436996	221692	PHACTR1	phosphatase and actin regulator 1	ENST00000406205		GO:0003779(actin binding)|GO:0004864(phosphoprotein phosphatase inhibitor activity)|GO:0005737(cytoplasm)|GO:0030054(cell junction)|GO:0045202(synapse)	"Homo sapiens phosphatase and actin regulator 1 (PHACTR1), mRNA [NM_030948]"	chr6:13182853-13182912	hs|6p24.1
CB_022096	0.00964115	0.000237463	19.3755	down	7.3033	9.68152	16.1318	86.7862	114.19	230.582	-6.39026	-6.62968	-6.27948	-2.65836	-2.26948	-1.54309	Not Detected	Not Detected	Not Detected	Detected	Detected	Detected	0	CB_022096	A_23_P116280	NM_024426	NM_024426	NM_024426	Hs.591980	7490	WT1	Wilms tumor 1	ENST00000452863	NP384250	"GO:0000122(negative regulation of transcription from RNA polymerase II promoter)|GO:0001570(vasculogenesis)|GO:0001656(metanephros development)|GO:0001657(ureteric bud development)|GO:0001658(branching involved in ureteric bud morphogenesis)|GO:0001822(kidney development)|GO:0001823(mesonephros development)|GO:0003690(double-stranded DNA binding)|GO:0003700(sequence-specific DNA binding transcri…	"Homo sapiens Wilms tumor 1 (WT1), transcript variant D, mRNA [NM_024426]"	chr11:32410391-32410332	hs|11p13
CB_017645	0.0129804	0.000487106	60.3033	down	6.7114	24.1704	53.2164	742.453	784.715	894.924	-6.51219	-5.30974	-4.55751	0.438405	0.511255	0.41339	Not Detected	Not Detected	Not Detected	Detected	Detected	Detected	0	CB_017645	A_23_P83403	NM_014988	NM_014988	NM_014988	Hs.335163	22998	LIMCH1	LIM and calponin homology domains 1	ENST00000511496	NP1403936	GO:0003779(actin binding)|GO:0008270(zinc ion binding)|GO:0031032(actomyosin structure organization)|GO:0046872(metal ion binding)	"Homo sapiens LIM and calponin homology domains 1 (LIMCH1), transcript variant 1, mRNA [NM_014988]"	chr4:41694344-41699178	hs|4p13
CB_009036	0.0097315	0.00024257	10.7842	down	6.18452	6.31483	14.3246	46.2484	53.2395	78.4844	-6.63014	-7.24617	-6.45089	-3.56642	-3.37034	-3.0979	Not Detected	Not Detected	Not Detected	Detected	Detected	Detected	0	CB_009036	A_33_P3335895	NM_001131019	NM_001131019	NM_001131019	Hs.514227	2670	GFAP	glial fibrillary acidic protein	ENST00000435360		GO:0005200(structural constituent of cytoskeleton)|GO:0005737(cytoplasm)|GO:0005882(intermediate filament)	"Homo sapiens glial fibrillary acidic protein (GFAP), transcript variant 2, mRNA [NM_001131019]"	chr17:42987577-42987518	hs|17q21.31
CB_019944	0.00983608	0.00025128	28.242	down	40.1272	132.339	191.626	1564.74	1847.56	2183.88	-3.93229	-2.85682	-2.70916	1.51395	1.74664	1.70044	Detected	Detected	Detected	Detected	Detected	Detected	0	CB_019944	A_23_P139919	NM_018413	NM_018413	NM_018413	Hs.725189	50515	CHST11	carbohydrate (chondroitin 4) sulfotransferase 11	ENST00000303694		GO:0000139(Golgi membrane)|GO:0001537(N-acetylgalactosamine 4-O-sulfotransferase activity)|GO:0002063(chondrocyte development)|GO:0005794(Golgi apparatus)|GO:0007585(respiratory gaseous exchange)|GO:0009791(post-embryonic development)|GO:0016020(membrane)|GO:0016021(integral to membrane)|GO:0016051(carbohydrate biosynthetic process)|GO:0016740(transferase activity)|GO:0030206(chondroitin sulfate …	"Homo sapiens carbohydrate (chondroitin 4) sulfotransferase 11 (CHST11), transcript variant 1, mRNA [NM_018413]"	chr12:105151518-105151577	hs|12q23.3
CB_019861	0.0149682	0.000682271	58.8401	down	19.5651	19.8793	91.8534	882.392	1800.47	1261.68	-4.9686	-5.59172	-3.77005	0.687525	1.70939	0.9089	Not Detected	Not Detected	Detected	Detected	Detected	Detected	0	CB_019861	A_24_P40721	NM_018327	NM_018327	NM_018327	Hs.425023	55304	SPTLC3	"serine palmitoyltransferase, long chain base subunit 3"	ENST00000450297	NP284903	"GO:0004758(serine C-palmitoyltransferase activity)|GO:0005783(endoplasmic reticulum)|GO:0005789(endoplasmic reticulum membrane)|GO:0006665(sphingolipid metabolic process)|GO:0008415(acyltransferase activity)|GO:0009058(biosynthetic process)|GO:0016020(membrane)|GO:0016021(integral to membrane)|GO:0016769(transferase activity, transferring nitrogenous groups)|GO:0017059(serine C-palmitoyltransfer…	"Homo sapiens serine palmitoyltransferase, long chain base subunit 3 (SPTLC3), mRNA [NM_018327]"	chr20:13055000-13055059	hs|20p12.1
CB_007866	0.00574846	5.33602e-05	23.6197	down	82.984	112.534	125.785	1209.3	2023.06	1742.57	-2.88404	-3.09069	-3.31649	1.1422	1.87755	1.37477	Detected	Detected	Detected	Detected	Detected	Detected	0	CB_007866	A_33_P3302015	NM_001040272	NM_001040272	NM_001040272	Hs.726502	92949	ADAMTSL1	ADAMTS-like 1	ENST00000316239	NP1457160	GO:0005576(extracellular region)|GO:0005578(proteinaceous extracellular matrix)|GO:0008233(peptidase activity)|GO:0008237(metallopeptidase activity)|GO:0008270(zinc ion binding)	"Homo sapiens ADAMTS-like 1 (ADAMTSL1), transcript variant 4, mRNA [NM_001040272]"	chr9:18908487-18908546	hs|9p22.1
CB_008802	0.0122436	0.000417968	8.52623	down	36.4997	65.2478	102.765	291.73	256.163	559.079	-4.06899	-3.87706	-3.60811	-0.90926	-1.10385	-0.265325	Detected	Detected	Detected	Detected	Detected	Detected	0	CB_008802	A_24_P416177	NM_001114	NM_001114	NM_001114	Hs.513578	113	ADCY7	adenylate cyclase 7	ENST00000254235		GO:0000166(nucleotide binding)|GO:0004016(adenylate cyclase activity)|GO:0005524(ATP binding)|GO:0005624(membrane fraction)|GO:0005886(plasma membrane)|GO:0006112(energy reserve metabolic process)|GO:0006833(water transport)|GO:0007189(activation of adenylate cyclase activity by G-protein signaling pathway)|GO:0007193(inhibition of adenylate cyclase activity by G-protein signaling pathway)|GO:000…	"Homo sapiens adenylate cyclase 7 (ADCY7), mRNA [NM_001114]"	chr16:50351847-50351906	hs|16q12.1
CB_001765	0.0175174	0.000936268	7.94527	down	6.13116	13.0833	12.9658	50.3307	70.1478	40.6947	-6.64264	-6.19526	-6.59467	-3.44439	-2.97244	-4.04546	Not Detected	Not Detected	Not Detected	Not Detected	Detected	Detected	0	CB_001765	A_32_P63562	DQ080207		DQ080207	Hs.659312	723788	MIG7	mig-7	ENST00000433544			"Homo sapiens MIG7 (MIG7) mRNA, complete cds. [DQ080207]"	chr1:94218900-94218841	hs|1p22.1
CB_005670	0.0124312	0.000433759	36.7409	down	1073.47	1232.16	941.452	19280.2	18972.2	46501.9	0.809256	0.362058	-0.412568	5.13708	5.10683	6.11277	Detected	Detected	Detected	Detected	Detected	Detected	0	CB_005670	A_23_P202658	NM_000852	NM_000852	NM_000852	Hs.523836	2950	GSTP1	glutathione S-transferase pi 1	ENST00000476137		GO:0004364(glutathione transferase activity)|GO:0005515(protein binding)|GO:0005634(nucleus)|GO:0005737(cytoplasm)|GO:0005829(cytosol)|GO:0006749(glutathione metabolic process)|GO:0006805(xenobiotic metabolic process)|GO:0006916(anti-apoptosis)|GO:0007417(central nervous system development)|GO:0008144(drug binding)|GO:0008152(metabolic process)|GO:0016740(transferase activity)|GO:0043295(glutathi…	"Homo sapiens glutathione S-transferase pi 1 (GSTP1), mRNA [NM_000852]"	chr11:67354050-67354109	hs|11q13.2
CB_013302	0.00822413	0.000168164	98.8696	down	45.7654	60.357	67.707	2015.03	3266.99	7562.37	-3.74262	-3.98947	-4.21008	1.87883	2.56898	3.49239	Detected	Detected	Not Detected	Detected	Detected	Detected	0	CB_013302	A_23_P160559	NM_004425	NM_004425	NM_004425	Hs.81071	1893	ECM1	extracellular matrix protein 1	ENST00000470432		GO:0001503(ossification)|GO:0001938(positive regulation of endothelial cell proliferation)|GO:0002020(protease binding)|GO:0004871(signal transducer activity)|GO:0005515(protein binding)|GO:0005576(extracellular region)|GO:0005578(proteinaceous extracellular matrix)|GO:0008022(protein C-terminus binding)|GO:0010466(negative regulation of peptidase activity)|GO:0030502(negative regulation of bone …	"Homo sapiens extracellular matrix protein 1 (ECM1), transcript variant 1, mRNA [NM_004425]"	chr1:150485797-150485856	hs|1q21.3
CB_015001	0.00742057	0.00011768	11.0137	down	97.3873	100.319	203.887	910.564	902.631	891.775	-2.65314	-3.25646	-2.61968	0.732864	0.713224	0.408303	Detected	Detected	Detected	Detected	Detected	Detected	0	CB_015001	A_33_P3281785	NM_006167	NM_006167	NM_006167	Hs.55999	4824	NKX3-1	NK3 homeobox 1	ENST00000300332		"GO:0001756(somitogenesis)|GO:0003700(sequence-specific DNA binding transcription factor activity)|GO:0005515(protein binding)|GO:0005634(nucleus)|GO:0006355(regulation of transcription, DNA-dependent)|GO:0007275(multicellular organismal development)|GO:0007431(salivary gland development)|GO:0007507(heart development)|GO:0008134(transcription factor binding)|GO:0016563(transcription activator act…	"Homo sapiens NK3 homeobox 1 (NKX3-1), mRNA [NM_006167]"	chr8:23538095-23538036	hs|8p21.2
CB_014105	0.00759607	0.000128596	379.39	down	3.96254	5.3168	24.5632	1927.97	2107.09	1915.95	-7.27238	-7.49436	-5.67288	1.81512	1.93626	1.51161	Not Detected	Not Detected	Not Detected	Detected	Detected	Detected	0	CB_014105	A_24_P751074	NM_005238	NM_005238	NM_005238	Hs.369438	2113	ETS1	v-ets erythroblastosis virus E26 oncogene homolog 1 (avian)	ENST00000319397		"GO:0003677(DNA binding)|GO:0003700(sequence-specific DNA binding transcription factor activity)|GO:0003702(RNA polymerase II transcription factor activity)|GO:0005515(protein binding)|GO:0005634(nucleus)|GO:0006366(transcription from RNA polymerase II promoter)|GO:0006917(induction of apoptosis)|GO:0006955(immune response)|GO:0008134(transcription factor binding)|GO:0008285(negative regulation o…	"Homo sapiens v-ets erythroblastosis virus E26 oncogene homolog 1 (avian) (ETS1), transcript variant 2, mRNA [NM_005238]"	chr11:128328679-128328656	hs|11q24.3
CB_022961	0.0122809	0.000420906	17.6289	down	167.418	228.912	148.332	2136.59	1743.57	2302.6	-1.87149	-2.06627	-3.07863	1.96334	1.66306	1.77682	Detected	Detected	Detected	Detected	Detected	Detected	0	CB_022961	A_24_P269062	NM_030964	NM_030964	NM_030964	Hs.323308	81848	SPRY4	sprouty homolog 4 (Drosophila)	ENST00000344120		GO:0005515(protein binding)|GO:0005737(cytoplasm)|GO:0005886(plasma membrane)|GO:0007275(multicellular organismal development)|GO:0009966(regulation of signal transduction)|GO:0032587(ruffle membrane)|GO:0042995(cell projection)|GO:0043407(negative regulation of MAP kinase activity)	"Homo sapiens sprouty homolog 4 (Drosophila) (SPRY4), transcript variant 1, mRNA [NM_030964]"	chr5:141690630-141690571	hs|5q31.3
CB_029492	0.00498518	3.34527e-05	52.4915	down	3.90205	5.03486	12.4242	206.885	183.152	256.611	-7.29457	-7.57296	-6.65623	-1.40507	-1.58787	-1.38879	Not Detected	Not Detected	Not Detected	Detected	Detected	Detected	0	CB_029492	A_24_P626981	NR_002949	NR_002949	NR_002949	Hs.380350	152195	NUDT16P1	nudix (nucleoside diphosphate linked moiety X)-type motif 16 pseudogene 1	ENST00000498923	NP1156775		"Homo sapiens nudix (nucleoside diphosphate linked moiety X)-type motif 16 pseudogene 1 (NUDT16P1), transcript variant 2, non-coding RNA [NR_002949]"	chr3:131083311-131083370	hs|3q22.1
CB_002360	0.00705441	0.000106272	16.1837	down	4.21582	5.63226	13.1247	62.3043	63.7487	91.6004	-7.18299	-7.4112	-6.5771	-3.13649	-3.11044	-2.87495	Not Detected	Not Detected	Not Detected	Detected	Detected	Detected	0	CB_002360	A_33_P3219572	ENST00000365713				79836	LONRF3	LON peptidase N-terminal domain and ring finger 3	ENST00000365713		GO:0004176(ATP-dependent peptidase activity)|GO:0005515(protein binding)|GO:0006508(proteolysis)|GO:0008270(zinc ion binding)|GO:0046872(metal ion binding)	LON peptidase N-terminal domain and ring finger 3 [Source:HGNC Symbol;Acc:21152] [ENST00000365713]	chrX:118156804-118156863	hs|Xq24
CB_011013	0.00386098	7.67058e-06	16.4004	down	74.3913	101.409	155.486	992.841	1234.68	1162.56	-3.04174	-3.24087	-3.01067	0.857668	1.16516	0.79086	Detected	Detected	Detected	Detected	Detected	Detected	0	CB_011013	A_23_P502142	NM_002037	NM_002037	NM_002037	Hs.390567	2534	FYN	"FYN oncogene related to SRC, FGR, YES"	ENST00000229470		GO:0000166(nucleotide binding)|GO:0001948(glycoprotein binding)|GO:0004713(protein tyrosine kinase activity)|GO:0004715(non-membrane spanning protein tyrosine kinase activity)|GO:0005515(protein binding)|GO:0005524(ATP binding)|GO:0005768(endosome)|GO:0005829(cytosol)|GO:0005886(plasma membrane)|GO:0006468(protein amino acid phosphorylation)|GO:0006816(calcium ion transport)|GO:0007243(intracellu…	"Homo sapiens FYN oncogene related to SRC, FGR, YES (FYN), transcript variant 1, mRNA [NM_002037]"	chr6:111982770-111982711	hs|6q21
CB_015209	0.0168867	0.000871735	31.9051	down	117.647	134.814	127.44	3501.41	3406.72	1515.73	-2.38048	-2.83009	-3.29764	2.67597	2.6294	1.17356	Detected	Detected	Detected	Detected	Detected	Detected	0	CB_015209	A_24_P299663	NM_006352	NM_006352	NM_006352	Hs.69997	10472	ZNF238	zinc finger protein 238	ENST00000366538		GO:0000122(negative regulation of transcription from RNA polymerase II promoter)|GO:0000228(nuclear chromosome)|GO:0003677(DNA binding)|GO:0003700(sequence-specific DNA binding transcription factor activity)|GO:0005622(intracellular)|GO:0005634(nucleus)|GO:0007275(multicellular organismal development)|GO:0007519(skeletal muscle tissue development)|GO:0008270(zinc ion binding)|GO:0010553(negative …	"Homo sapiens zinc finger protein 238 (ZNF238), transcript variant 2, mRNA [NM_006352]"	chr1:244219746-244219805	hs|1q44
CB_027182	0.014189	0.000603171	8.93658	down	69.8773	53.1038	79.9206	381.628	346.096	441.365	-3.13205	-4.17417	-3.97082	-0.521727	-0.669741	-0.606404	Detected	Detected	Detected	Detected	Detected	Detected	0	CB_027182	A_33_P3246833	NM_173843	NM_173843	NM_173843	Hs.81134	3557	IL1RN	interleukin 1 receptor antagonist	ENST00000419732		GO:0005125(cytokine activity)|GO:0005152(interleukin-1 receptor antagonist activity)|GO:0005515(protein binding)|GO:0005576(extracellular region)|GO:0005615(extracellular space)|GO:0005622(intracellular)|GO:0005634(nucleus)|GO:0005737(cytoplasm)|GO:0005813(centrosome)|GO:0005886(plasma membrane)|GO:0006954(inflammatory response)|GO:0006955(immune response)|GO:0051384(response to glucocorticoid st…	"Homo sapiens interleukin 1 receptor antagonist (IL1RN), transcript variant 4, mRNA [NM_173843]"	chr2:113891531-113891590	hs|2q13
CB_019105	0.0126439	0.000455314	23.2043	down	4.16522	5.97891	13.6839	89.1904	156.368	84.0827	-7.20041	-7.32503	-6.51691	-2.61893	-1.81596	-2.99849	Not Detected	Not Detected	Not Detected	Detected	Detected	Detected	0	CB_019105	A_24_P557479	NM_017523	NM_017523	NM_017523	Hs.441975	54739	XAF1	XIAP associated factor 1	ENST00000361842		GO:0005634(nucleus)|GO:0005737(cytoplasm)|GO:0005739(mitochondrion)|GO:0006915(apoptosis)|GO:0008270(zinc ion binding)|GO:0019221(cytokine-mediated signaling pathway)|GO:0046872(metal ion binding)|GO:0060337(type I interferon-mediated signaling pathway)	"Homo sapiens XIAP associated factor 1 (XAF1), transcript variant 1, mRNA [NM_017523]"	chr17:6678819-6678878	hs|17p13.1
CB_018322	0.0114504	0.000361853	6.53206	down	218.837	437.117	481.883	1545.96	1761.06	1299.68	-1.4851	-1.13304	-1.37877	1.49654	1.67746	0.95171	Detected	Detected	Detected	Detected	Detected	Detected	0	CB_018322	A_33_P3280805	NM_015842	NM_015842	NM_015842	Hs.207631	4008	LMO7	LIM domain 7	ENST00000357063		GO:0000151(ubiquitin ligase complex)|GO:0004842(ubiquitin-protein ligase activity)|GO:0005634(nucleus)|GO:0005737(cytoplasm)|GO:0005913(cell-cell adherens junction)|GO:0008270(zinc ion binding)|GO:0016324(apical plasma membrane)|GO:0016337(cell-cell adhesion)|GO:0016567(protein ubiquitination)|GO:0042805(actinin binding)|GO:0046872(metal ion binding)	"Homo sapiens LIM domain 7 (LMO7), transcript variant 2, mRNA [NM_015842]"	chr13:76423311-76423370	hs|13q22.2
CB_004903	0.00532127	4.34572e-05	128.8	down	142.05	170.472	186.765	16230.8	16000.2	10248.8	-2.10855	-2.49152	-2.74623	4.88869	4.86103	3.93094	Detected	Detected	Detected	Detected	Detected	Detected	0	CB_004903	A_33_P3347869	NM_000064	NM_000064	NM_000064	Hs.529053	718	C3	complement component 3	ENST00000463520		"GO:0001798(positive regulation of type IIa hypersensitivity)|GO:0001970(positive regulation of activation of membrane attack complex)|GO:0004866(endopeptidase inhibitor activity)|GO:0005102(receptor binding)|GO:0005515(protein binding)|GO:0005576(extracellular region)|GO:0005615(extracellular space)|GO:0006954(inflammatory response)|GO:0006955(immune response)|GO:0006956(complement activation)|G…	"Homo sapiens complement component 3 (C3), mRNA [NM_000064]"	chr19:6686195-6686136	hs|19p13.3
CB_028940	0.00608459	6.76275e-05	7.24484	down	720.924	1085.6	1707.82	4321.53	5948.02	5446	0.234899	0.179357	0.446632	2.97957	3.43343	3.01875	Detected	Detected	Detected	Detected	Detected	Detected	0	CB_028940	A_23_P156852	NM_206836	NM_206836	NM_206836	Hs.15250	10455	PECI	"peroxisomal D3,D2-enoyl-CoA isomerase"	ENST00000464583		GO:0000062(acyl-CoA binding)|GO:0004165(dodecenoyl-CoA delta-isomerase activity)|GO:0005488(binding)|GO:0005739(mitochondrion)|GO:0005777(peroxisome)|GO:0005782(peroxisomal matrix)|GO:0006631(fatty acid metabolic process)|GO:0016853(isomerase activity)|GO:0043231(intracellular membrane-bounded organelle)	"Homo sapiens peroxisomal D3,D2-enoyl-CoA isomerase (PECI), transcript variant 2, mRNA [NM_206836]"	chr6:4116182-4116123	hs|6p25.2
CB_011278	0.0141177	0.000593255	13.0772	down	258.477	342.785	438.801	3467.32	3480.89	1984.12	-1.24491	-1.48376	-1.51389	2.66185	2.66047	1.56205	Detected	Detected	Detected	Detected	Detected	Detected	0	CB_011278	A_23_P94030	NM_002291	NM_002291	NM_002291	Hs.650585	3912	LAMB1	"laminin, beta 1"	ENST00000222399		GO:0005198(structural molecule activity)|GO:0005201(extracellular matrix structural constituent)|GO:0005576(extracellular region)|GO:0005604(basement membrane)|GO:0005606(laminin-1 complex)|GO:0005607(laminin-2 complex)|GO:0005615(extracellular space)|GO:0007155(cell adhesion)|GO:0007411(axon guidance)|GO:0030335(positive regulation of cell migration)|GO:0031175(neuron projection development)|GO:…	"Homo sapiens laminin, beta 1 (LAMB1), mRNA [NM_002291]"	chr7:107564470-107564411	hs|7q31.1
CB_016612	0.0176005	0.000946096	8.85441	down	208.708	313.744	261.044	1221.69	1077.96	2481.67	-1.55347	-1.61147	-2.26316	1.15691	0.969318	1.88487	Detected	Detected	Detected	Detected	Detected	Detected	0	CB_016612	A_23_P66038	NM_013304	NM_013304	NM_013304	Hs.658333	29800	ZDHHC1	"zinc finger, DHHC-type containing 1"	ENST00000348579		GO:0003677(DNA binding)|GO:0005575(cellular_component)|GO:0008150(biological_process)|GO:0008270(zinc ion binding)|GO:0016020(membrane)|GO:0016021(integral to membrane)|GO:0016409(palmitoyltransferase activity)|GO:0016740(transferase activity)|GO:0018345(protein palmitoylation)|GO:0046872(metal ion binding)	"Homo sapiens zinc finger, DHHC-type containing 1 (ZDHHC1), mRNA [NM_013304]"	chr16:67432121-67429417	hs|16q22.1
CB_010250	0.00737801	0.000116271	10.214	down	35.0145	50.3769	88.4532	307.441	283.081	526.145	-4.12893	-4.25023	-3.82447	-0.833586	-0.959699	-0.352916	Detected	Detected	Detected	Detected	Detected	Detected	0	CB_010250	A_24_P925040	NM_001233	NM_001233	NM_001233	Hs.212332	858	CAV2	caveolin 2	ENST00000222693		GO:0000139(Golgi membrane)|GO:0001937(negative regulation of endothelial cell proliferation)|GO:0005515(protein binding)|GO:0005622(intracellular)|GO:0005624(membrane fraction)|GO:0005634(nucleus)|GO:0005737(cytoplasm)|GO:0005794(Golgi apparatus)|GO:0005811(lipid particle)|GO:0005829(cytosol)|GO:0005886(plasma membrane)|GO:0005887(integral to plasma membrane)|GO:0005901(caveola)|GO:0006906(vesicl…	"Homo sapiens caveolin 2 (CAV2), transcript variant 1, mRNA [NM_001233]"	chr7:116148261-116148320	hs|7q31.2
CB_008831	0.0125343	0.000443665	54.2366	down	200.919	314.951	804.889	16803.8	16272.1	8185.14	-1.60834	-1.60593	-0.638664	4.93875	4.88534	3.60656	Detected	Detected	Detected	Detected	Detected	Detected	0	CB_008831	A_23_P134953	NM_001122	NM_001122	NM_001122	Hs.3416	123	PLIN2	perilipin 2	ENST00000464326		GO:0005576(extracellular region)|GO:0005634(nucleus)|GO:0005737(cytoplasm)|GO:0005783(endoplasmic reticulum)|GO:0005811(lipid particle)|GO:0005886(plasma membrane)|GO:0014070(response to organic cyclic substance)|GO:0015909(long-chain fatty acid transport)|GO:0019915(lipid storage)|GO:0042493(response to drug)|GO:0044255(cellular lipid metabolic process)	"Homo sapiens perilipin 2 (PLIN2), mRNA [NM_001122]"	chr9:19116429-19116370	hs|9p22.1
CB_016100	0.0147198	0.000661258	73.5956	down	33.7819	26.6437	18.3492	1154.31	757.554	2073.55	-4.18063	-5.16919	-6.09366	1.07507	0.460436	1.62566	Detected	Not Detected	Not Detected	Detected	Detected	Detected	0	CB_016100	A_33_P3300312	NM_007329	NM_007329	NM_007329	Hs.279611	1755	DMBT1	deleted in malignant brain tumors 1	ENST00000368942	NP1251450	GO:0005044(scavenger receptor activity)|GO:0005576(extracellular region)|GO:0005737(cytoplasm)|GO:0007275(multicellular organismal development)|GO:0008329(pattern recognition receptor activity)|GO:0009615(response to virus)|GO:0015031(protein transport)|GO:0016020(membrane)|GO:0019898(extrinsic to membrane)|GO:0030670(phagocytic vesicle membrane)|GO:0030855(epithelial cell differentiation)|GO:003…	"Homo sapiens deleted in malignant brain tumors 1 (DMBT1), transcript variant 2, mRNA [NM_007329]"	chr10:124361512-124361571	hs|10q26.13
CB_014011	0.0068138	9.43853e-05	8.493	down	520.753	1033.84	1214.2	3557.46	5248.93	5906.75	-0.234349	0.108885	-0.0455208	2.69888	3.25304	3.13592	Detected	Detected	Detected	Detected	Detected	Detected	0	CB_014011	A_23_P121716	NM_005139	NM_005139	NM_005139	Hs.480042	306	ANXA3	annexin A3	ENST00000505805		GO:0005509(calcium ion binding)|GO:0005544(calcium-dependent phospholipid binding)|GO:0005737(cytoplasm)|GO:0005886(plasma membrane)|GO:0006909(phagocytosis)|GO:0010595(positive regulation of endothelial cell migration)|GO:0016020(membrane)|GO:0019834(phospholipase A2 inhibitor activity)|GO:0021766(hippocampus development)|GO:0030424(axon)|GO:0030425(dendrite)|GO:0030670(phagocytic vesicle membra…	"Homo sapiens annexin A3 (ANXA3), mRNA [NM_005139]"	chr4:79525495-79531210	hs|4q21.21
CB_013822	0.00705441	0.000106254	43.9683	down	3.99276	5.14312	13.0797	193.389	206.814	157.219	-7.26142	-7.54227	-6.58206	-1.50239	-1.41258	-2.0956	Not Detected	Not Detected	Not Detected	Detected	Detected	Detected	0	CB_013822	A_24_P263653	NM_004946	NM_004946	NM_004946	Hs.586174	1794	DOCK2	dedicator of cytokinesis 2	ENST00000343291		GO:0001766(membrane raft polarization)|GO:0001768(establishment of T cell polarity)|GO:0001771(immunological synapse formation)|GO:0005085(guanyl-nucleotide exchange factor activity)|GO:0005515(protein binding)|GO:0005525(GTP binding)|GO:0005737(cytoplasm)|GO:0005829(cytosol)|GO:0005856(cytoskeleton)|GO:0006935(chemotaxis)|GO:0009055(electron carrier activity)|GO:0012505(endomembrane system)|GO:0…	"Homo sapiens dedicator of cytokinesis 2 (DOCK2), mRNA [NM_004946]"	chr5:169188615-169230106	hs|5q35.1
CB_013251	0.0120741	0.000406246	8.18878	down	103.32	181.844	317.387	787.769	1224.14	935.186	-2.56783	-2.39836	-1.98121	0.523877	1.15278	0.476878	Detected	Detected	Detected	Detected	Detected	Detected	0	CB_013251	A_23_P214168	NM_004370	NM_004370	NM_004370	Hs.101302	1303	COL12A1	"collagen, type XII, alpha 1"	ENST00000322507	NP1167492	GO:0001501(skeletal system development)|GO:0005198(structural molecule activity)|GO:0005576(extracellular region)|GO:0005578(proteinaceous extracellular matrix)|GO:0005595(collagen type XII)|GO:0005615(extracellular space)|GO:0007155(cell adhesion)|GO:0030020(extracellular matrix structural constituent conferring tensile strength)|GO:0030199(collagen fibril organization)|GO:0031012(extracellular …	"Homo sapiens collagen, type XII, alpha 1 (COL12A1), transcript variant long, mRNA [NM_004370]"	chr6:75794348-75794289	hs|6q13
CB_020890	0.0156718	0.000758756	61.4778	down	4.0399	4.98237	12.3351	147.68	167.163	643.638	-7.24449	-7.58808	-6.66662	-1.89142	-1.71966	-0.0621262	Not Detected	Not Detected	Not Detected	Detected	Detected	Detected	0	CB_020890	A_23_P333228	NM_020814	NM_020814	NM_020814	Hs.170388	57574	4-Mar	membrane-associated ring finger (C3HC4) 4	ENST00000273067		GO:0000139(Golgi membrane)|GO:0004842(ubiquitin-protein ligase activity)|GO:0005794(Golgi apparatus)|GO:0005795(Golgi stack)|GO:0005802(trans-Golgi network)|GO:0008270(zinc ion binding)|GO:0016020(membrane)|GO:0016021(integral to membrane)|GO:0016874(ligase activity)|GO:0046872(metal ion binding)	"Homo sapiens membrane-associated ring finger (C3HC4) 4 (MARCH4), mRNA [NM_020814]"	chr2:217122655-217122596	hs|2q35
CB_020922	0.00857925	0.000186276	6.19405	down	11.9998	12.5247	21.1581	63.4724	52.757	62.1556	-5.67386	-6.25821	-5.88817	-3.10969	-3.38348	-3.43442	Not Detected	Not Detected	Not Detected	Not Detected	Detected	Detected	0	CB_020922	A_33_P3293446	NM_020848	NM_020848	NM_020848	Hs.533953	57608	KIAA1462	KIAA1462	ENST00000298635			"Homo sapiens KIAA1462 (KIAA1462), mRNA [NM_020848]"	chr10:30303489-30303430	hs|10p11.23
CB_015725	0.0100981	0.000268047	5.06161	down	668.379	709.178	959.346	2440.89	2149.55	3095.43	0.125716	-0.434911	-0.385405	2.15544	1.96505	2.20369	Detected	Detected	Detected	Detected	Detected	Detected	0	CB_015725	A_24_P277657	NM_006877	NM_006877	NM_006877	Hs.484741	2766	GMPR	guanosine monophosphate reductase	ENST00000259727		"GO:0003920(GMP reductase activity)|GO:0005829(cytosol)|GO:0006144(purine base metabolic process)|GO:0009117(nucleotide metabolic process)|GO:0009409(response to cold)|GO:0016491(oxidoreductase activity)|GO:0043101(purine salvage)|GO:0046872(metal ion binding)|GO:0055086(nucleobase, nucleoside and nucleotide metabolic process)|GO:0055114(oxidation reduction)"	"Homo sapiens guanosine monophosphate reductase (GMPR), mRNA [NM_006877]"	chr6:16290766-16290825	hs|6p22.3
CB_016505	0.00680061	9.36821e-05	191.405	down	4.19298	5.23213	16.1252	586.314	783.549	1487.21	-7.19083	-7.51752	-6.28006	0.0977793	0.509111	1.14616	Not Detected	Not Detected	Not Detected	Detected	Detected	Detected	0	CB_016505	A_23_P31453	NM_012449	NM_012449	NM_012449	Hs.61635	26872	STEAP1	six transmembrane epithelial antigen of the prostate 1	ENST00000433102		GO:0005215(transporter activity)|GO:0005506(iron ion binding)|GO:0005768(endosome)|GO:0005886(plasma membrane)|GO:0005887(integral to plasma membrane)|GO:0005911(cell-cell junction)|GO:0006811(ion transport)|GO:0006826(iron ion transport)|GO:0009055(electron carrier activity)|GO:0010008(endosome membrane)|GO:0015267(channel activity)|GO:0016491(oxidoreductase activity)|GO:0022900(electron transpo…	"Homo sapiens six transmembrane epithelial antigen of the prostate 1 (STEAP1), mRNA [NM_012449]"	chr7:89794004-89794063	hs|7q21.13
CB_014945	0.00426279	1.4775e-05	119.54	down	4.20214	5.54781	13.1836	515.063	430.829	651.626	-7.18768	-7.433	-6.57064	-0.0891466	-0.353799	-0.0443306	Not Detected	Not Detected	Not Detected	Detected	Detected	Detected	0	CB_014945	A_23_P250800	NM_006100	NM_006100	NM_006100	Hs.148716	10402	ST3GAL6	"ST3 beta-galactoside alpha-2,3-sialyltransferase 6"	ENST00000477899		GO:0000139(Golgi membrane)|GO:0005794(Golgi apparatus)|GO:0006040(amino sugar metabolic process)|GO:0006486(protein amino acid glycosylation)|GO:0006664(glycolipid metabolic process)|GO:0008373(sialyltransferase activity)|GO:0009249(protein lipoylation)|GO:0016020(membrane)|GO:0016021(integral to membrane)|GO:0030173(integral to Golgi membrane)	"Homo sapiens ST3 beta-galactoside alpha-2,3-sialyltransferase 6 (ST3GAL6), mRNA [NM_006100]"	chr3:98510738-98510797	hs|3q12.1
CB_009702	0.0126523	0.000455929	21.7784	down	42.8103	33.6327	33.4896	430.661	495.103	643.382	-3.83892	-4.83312	-5.22567	-0.347343	-0.153183	-0.0627012	Detected	Detected	Not Detected	Detected	Detected	Detected	0	CB_009702	A_33_P3219755	NM_001164446	NM_001164446	NM_001164446	Hs.575337	647024	C6orf132	chromosome 6 open reading frame 132				"Homo sapiens chromosome 6 open reading frame 132 (C6orf132), mRNA [NM_001164446]"	chr6:42110659-42110600	hs|6p21.1
CB_013915	0.0105663	0.000293804	255.403	down	3.93707	5.10925	29.0213	1159.38	1532.8	1507.35	-7.28168	-7.5518	-5.43227	1.08138	1.47718	1.16556	Not Detected	Not Detected	Not Detected	Detected	Detected	Detected	0	CB_013915	A_23_P250607	NM_005032	NM_005032	NM_005032	Hs.496622	5358	PLS3	plastin 3	ENST00000481823		GO:0003779(actin binding)|GO:0005509(calcium ion binding)|GO:0005515(protein binding)|GO:0005737(cytoplasm)	"Homo sapiens plastin 3 (PLS3), transcript variant 1, mRNA [NM_005032]"	chrX:114884316-114884375	hs|Xq23
CB_014521	0.00558958	5.04365e-05	19.9315	down	3.98933	6.53918	13.5516	85.2508	86.0736	105.067	-7.26266	-7.19581	-6.53092	-2.68411	-2.67727	-2.67707	Not Detected	Not Detected	Not Detected	Detected	Detected	Detected	0	CB_014521	A_24_P112750	NM_005653	NM_005653	NM_005653	Hs.48849	7024	TFCP2	transcription factor CP2	ENST00000307660		GO:0003677(DNA binding)|GO:0003700(sequence-specific DNA binding transcription factor activity)|GO:0005575(cellular_component)|GO:0005634(nucleus)|GO:0006357(regulation of transcription from RNA polymerase II promoter)|GO:0045449(regulation of transcription)	"Homo sapiens transcription factor CP2 (TFCP2), transcript variant 1, mRNA [NM_005653]"	chr12:51492572-51489778	hs|12q13.12
CB_010135	0.00487256	3.10497e-05	14.8182	down	8.41794	11.5341	12.5207	80.9159	99.892	134.784	-6.18534	-6.37709	-6.64507	-2.7594	-2.46247	-2.31773	Not Detected	Not Detected	Not Detected	Detected	Detected	Detected	0	CB_010135	A_33_P3227880	NM_001197247	NM_001197247	NM_001197247	Hs.191510	11118	BTN3A2	"butyrophilin, subfamily 3, member A2"	ENST00000396948		GO:0008150(biological_process)|GO:0016020(membrane)|GO:0016021(integral to membrane)	"Homo sapiens butyrophilin, subfamily 3, member A2 (BTN3A2), transcript variant 3, mRNA [NM_001197247]"	chr6:26375985-26376044	hs|6p22.2
CB_020825	0.00824322	0.000169774	13.0741	down	4.05139	9.49854	12.6242	76.1978	65.4282	59.9785	-7.24039	-6.65721	-6.63319	-2.84607	-3.07293	-3.48586	Not Detected	Not Detected	Not Detected	Not Detected	Detected	Detected	0	CB_020825	A_23_P169978	NM_020747	NM_020747	NM_020747	Hs.266616	57507	ZNF608	zinc finger protein 608	ENST00000505686		GO:0005622(intracellular)|GO:0008270(zinc ion binding)|GO:0046872(metal ion binding)	"Homo sapiens zinc finger protein 608 (ZNF608), mRNA [NM_020747]"	chr5:123973545-123973486	hs|5q23.2
CB_012897	0.0043632	1.95238e-05	434.469	down	4.24754	5.25658	15.4221	1709.88	1656.99	2745.22	-7.17218	-7.51079	-6.34439	1.64193	1.58958	2.03048	Not Detected	Not Detected	Not Detected	Detected	Detected	Detected	0	CB_012897	A_24_P97405	NM_003965	NM_003965	NM_003965	Hs.535713	9034	CCRL2	chemokine (C-C motif) receptor-like 2	ENST00000400880		GO:0004872(receptor activity)|GO:0004930(G-protein coupled receptor activity)|GO:0004950(chemokine receptor activity)|GO:0005886(plasma membrane)|GO:0005887(integral to plasma membrane)|GO:0006935(chemotaxis)|GO:0007186(G-protein coupled receptor protein signaling pathway)|GO:0016493(C-C chemokine receptor activity)	"Homo sapiens chemokine (C-C motif) receptor-like 2 (CCRL2), transcript variant 1, mRNA [NM_003965]"	chr3:46450202-46450261	hs|3p21.31
CB_014140	0.0171126	0.000894	9.57203	down	115.629	149.518	102.469	663.333	721.497	894.12	-2.40545	-2.68074	-3.61227	0.275839	0.390081	0.412093	Detected	Detected	Detected	Detected	Detected	Detected	0	CB_014140	A_33_P3358469	NM_005270	NM_005270	NM_005270	Hs.111867	2736	GLI2	GLI family zinc finger 2	ENST00000360874	NP1074699	"GO:0000122(negative regulation of transcription from RNA polymerase II promoter)|GO:0001501(skeletal system development)|GO:0001649(osteoblast differentiation)|GO:0001701(in utero embryonic development)|GO:0001822(kidney development)|GO:0002009(morphogenesis of an epithelium)|GO:0002076(osteoblast development)|GO:0003682(chromatin binding)|GO:0003700(sequence-specific DNA binding transcription f…	"Homo sapiens GLI family zinc finger 2 (GLI2), mRNA [NM_005270]"	chr2:121684982-121685041	hs|2q14.2
CB_021102	0.0148111	0.000669344	21.651	down	5.91785	4.86562	19.1223	116.523	103.715	127.358	-6.69373	-7.62229	-6.03412	-2.23328	-2.40829	-2.39949	Not Detected	Not Detected	Not Detected	Detected	Detected	Detected	0	CB_021102	A_23_P121795	NM_021069	NM_021069	NM_021069	Hs.655143	8470	SORBS2	sorbin and SH3 domain containing 2	ENST00000431808		GO:0005200(structural constituent of cytoskeleton)|GO:0005622(intracellular)|GO:0005634(nucleus)|GO:0005737(cytoplasm)|GO:0008093(cytoskeletal adaptor activity)|GO:0008150(biological_process)|GO:0008270(zinc ion binding)|GO:0008307(structural constituent of muscle)|GO:0015629(actin cytoskeleton)|GO:0030018(Z disc)|GO:0048471(perinuclear region of cytoplasm)	"Homo sapiens sorbin and SH3 domain containing 2 (SORBS2), transcript variant 2, mRNA [NM_021069]"	chr4:186515040-186510881	hs|4q35.1
CB_024493	0.00678074	9.06002e-05	14.7756	down	91.21	104.922	151.154	1243.1	1093.76	945.216	-2.74769	-3.19175	-3.05144	1.18198	0.990316	0.492269	Detected	Detected	Detected	Detected	Detected	Detected	0	CB_024493	A_33_P3268378	NM_053279	NM_053279	NM_053279	Hs.124299	83648	FAM167A	"family with sequence similarity 167, member A"	ENST00000398342			"Homo sapiens family with sequence similarity 167, member A (FAM167A), mRNA [NM_053279]"	chr8:11281586-11281527	hs|8p23.1
CB_020251	0.00833071	0.000173731	8.68696	down	89.5296	228.635	192.98	771.302	866.22	1067.51	-2.77451	-2.06801	-2.699	0.4934	0.65382	0.667809	Detected	Detected	Detected	Detected	Detected	Detected	0	CB_020251	A_23_P115011	NM_019032	NM_019032	NM_019032	Hs.516243	54507	ADAMTSL4	ADAMTS-like 4	ENST00000369039		GO:0002020(protease binding)|GO:0004222(metalloendopeptidase activity)|GO:0005515(protein binding)|GO:0005575(cellular_component)|GO:0005576(extracellular region)|GO:0008233(peptidase activity)|GO:0031012(extracellular matrix)|GO:0043065(positive regulation of apoptosis)	"Homo sapiens ADAMTS-like 4 (ADAMTSL4), transcript variant 1, mRNA [NM_019032]"	chr1:150532922-150532981	hs|1q21.3
CB_006625	0.0163261	0.000821424	8.1083	down	88.6524	108.879	173.104	693.844	762.258	463.841	-2.78872	-3.13833	-2.85581	0.340715	0.469366	-0.534746	Detected	Detected	Detected	Detected	Detected	Detected	0	CB_006625	A_24_P876522	NM_001008397	NM_001008397	NM_001008397	Hs.289044	493869	GPX8	glutathione peroxidase 8 (putative)			GO:0004602(glutathione peroxidase activity)|GO:0006979(response to oxidative stress)|GO:0016020(membrane)|GO:0016021(integral to membrane)|GO:0016491(oxidoreductase activity)|GO:0055114(oxidation reduction)	"Homo sapiens glutathione peroxidase 8 (putative) (GPX8), mRNA [NM_001008397]"	chr5:54463052-54463111	hs|5q11.2
CB_015365	0.0097315	0.000243746	78.1707	down	5.7953	4.98883	12.8238	250.662	266.457	730.309	-6.72392	-7.58621	-6.61056	-1.12815	-1.04701	0.120131	Not Detected	Not Detected	Not Detected	Detected	Detected	Detected	0	CB_015365	A_23_P87238	NM_006512	NM_006512	NM_006512	Hs.654493	6291	SAA4	"serum amyloid A4, constitutive"	ENST00000278222		GO:0005576(extracellular region)|GO:0006953(acute-phase response)|GO:0034364(high-density lipoprotein particle)	"Homo sapiens serum amyloid A4, constitutive (SAA4), mRNA [NM_006512]"	chr11:18254043-18253984	hs|11p15.1
CB_000206	0.0153521	0.000732466	6.38442	down	90.7683	151.962	117.601	366.783	532.64	595.115	-2.75469	-2.65735	-3.41355	-0.578968	-0.0477524	-0.175208	Detected	Detected	Detected	Detected	Detected	Detected	0	CB_000206	A_33_P3613516	AK024653		AK024653	Hs.586109	254057	LOC254057	hypothetical protein LOC254057				"Homo sapiens cDNA: FLJ21000 fis, clone CAE03359. [AK024653]"	chr3:128219146-128219205	hs|3q21.3
CB_006330	0.0102836	0.000280767	45.6686	down	4.23075	5.25119	13.6364	131.399	163.893	369.043	-7.17789	-7.51227	-6.52192	-2.05995	-1.74816	-0.864585	Not Detected	Not Detected	Not Detected	Detected	Detected	Detected	0	CB_006330	A_33_P3268555	NM_001005176	NM_001005176	NM_001005176	Hs.632549	11262	SP140	SP140 nuclear body protein	ENST00000373645		GO:0003677(DNA binding)|GO:0003700(sequence-specific DNA binding transcription factor activity)|GO:0005634(nucleus)|GO:0005635(nuclear envelope)|GO:0005654(nucleoplasm)|GO:0005730(nucleolus)|GO:0005737(cytoplasm)|GO:0006952(defense response)|GO:0008270(zinc ion binding)|GO:0046872(metal ion binding)	"Homo sapiens SP140 nuclear body protein (SP140), transcript variant 2, mRNA [NM_001005176]"	chr2:231103722-231103781	hs|2q37.1
CB_015548	0.0113621	0.000350778	8.42758	down	125.203	190.172	227.034	769.247	727.699	1591.99	-2.29068	-2.33376	-2.46455	0.489552	0.40243	1.24439	Detected	Detected	Detected	Detected	Detected	Detected	0	CB_015548	A_33_P3398331	NM_006690	NM_006690	NM_006690	Hs.715494	10893	MMP24	matrix metallopeptidase 24 (membrane-inserted)	ENST00000246186		GO:0004222(metalloendopeptidase activity)|GO:0005509(calcium ion binding)|GO:0005576(extracellular region)|GO:0005578(proteinaceous extracellular matrix)|GO:0005886(plasma membrane)|GO:0005887(integral to plasma membrane)|GO:0006508(proteolysis)|GO:0008047(enzyme activator activity)|GO:0008152(metabolic process)|GO:0008233(peptidase activity)|GO:0008270(zinc ion binding)	"Homo sapiens matrix metallopeptidase 24 (membrane-inserted) (MMP24), mRNA [NM_006690]"	chr20:33864708-33864767	hs|20q11.22
CB_010267	0.00610569	6.84556e-05	48.1034	down	159.389	173.944	244.995	4211.22	4961.96	9965.33	-1.9424	-2.46243	-2.3547	2.94227	3.17193	3.89047	Detected	Detected	Detected	Detected	Detected	Detected	0	CB_010267	A_23_P15394	NM_001251	NM_001251	NM_001251	Hs.647419	968	CD68	CD68 molecule	ENST00000380498		GO:0005624(membrane fraction)|GO:0005765(lysosomal membrane)|GO:0005768(endosome)|GO:0005886(plasma membrane)|GO:0010008(endosome membrane)|GO:0016021(integral to membrane)	"Homo sapiens CD68 molecule (CD68), transcript variant 1, mRNA [NM_001251]"	chr17:7484879-7484938	hs|17p13.1
CB_005598	0.0134542	0.000530196	41.2643	down	4.5257	5.17054	13.0935	90.8338	214.969	303.652	-7.08066	-7.5346	-6.58054	-2.59259	-1.35678	-1.14596	Not Detected	Not Detected	Not Detected	Detected	Detected	Detected	0	CB_005598	A_33_P3361422	NM_000784	NM_000784	NM_000784	Hs.516700	1593	CYP27A1	"cytochrome P450, family 27, subfamily A, polypeptide 1"	ENST00000494263		GO:0005739(mitochondrion)|GO:0005743(mitochondrial inner membrane)|GO:0005759(mitochondrial matrix)|GO:0006699(bile acid biosynthetic process)|GO:0006805(xenobiotic metabolic process)|GO:0008203(cholesterol metabolic process)|GO:0008206(bile acid metabolic process)|GO:0008395(steroid hydroxylase activity)|GO:0009055(electron carrier activity)|GO:0016020(membrane)|GO:0020037(heme binding)|GO:00303…	"Homo sapiens cytochrome P450, family 27, subfamily A, polypeptide 1 (CYP27A1), nuclear gene encoding mitochondrial protein, mRNA [NM_000784]"	chr2:219679951-219680010	hs|2q35
CB_008937	0.00578756	5.50399e-05	263.815	down	5.84131	11.2976	18.4996	1914.95	2620.08	1230.51	-6.71251	-6.40697	-6.08189	1.80534	2.25063	0.872808	Not Detected	Not Detected	Not Detected	Detected	Detected	Detected	0	CB_008937	A_23_P6980	NM_001128223	NM_001128223	NM_001128223	Hs.556877	100131827	ZNF717	zinc finger protein 717	ENST00000400845		"GO:0003677(DNA binding)|GO:0005622(intracellular)|GO:0005634(nucleus)|GO:0006355(regulation of transcription, DNA-dependent)|GO:0008270(zinc ion binding)|GO:0046872(metal ion binding)"	"Homo sapiens zinc finger protein 717 (ZNF717), mRNA [NM_001128223]"	chr3:75790772-75790472	hs|3p12.3
CB_014839	0.00759607	0.000130218	13.7289	down	306.6	290.558	442.161	2852.55	2379.65	4135.71	-0.99859	-1.72223	-1.50288	2.38029	2.11176	2.62169	Detected	Detected	Detected	Detected	Detected	Detected	0	CB_014839	A_23_P84448	NM_006000	NM_006000	NM_006000	Hs.75318	7277	TUBA4A	"tubulin, alpha 4a"	ENST00000332858		GO:0000086(G2/M transition of mitotic cell cycle)|GO:0000166(nucleotide binding)|GO:0000278(mitotic cell cycle)|GO:0002576(platelet degranulation)|GO:0003924(GTPase activity)|GO:0005198(structural molecule activity)|GO:0005515(protein binding)|GO:0005525(GTP binding)|GO:0005576(extracellular region)|GO:0005737(cytoplasm)|GO:0005829(cytosol)|GO:0005856(cytoskeleton)|GO:0005874(microtubule)|GO:0006…	"Homo sapiens tubulin, alpha 4a (TUBA4A), mRNA [NM_006000]"	chr2:220115722-220115663	hs|2q35
CB_018630	0.0158887	0.000782267	110.107	down	4.325	5.63155	36.8054	577.411	654.144	872.605	-7.1461	-7.41138	-5.08946	0.0757027	0.248695	0.376952	Not Detected	Not Detected	Not Detected	Detected	Detected	Detected	0	CB_018630	A_23_P58396	NM_016205	NM_016205	NM_016205	Hs.570855	56034	PDGFC	platelet derived growth factor C	ENST00000274071		GO:0000139(Golgi membrane)|GO:0005161(platelet-derived growth factor receptor binding)|GO:0005576(extracellular region)|GO:0005615(extracellular space)|GO:0005634(nucleus)|GO:0005737(cytoplasm)|GO:0005788(endoplasmic reticulum lumen)|GO:0007417(central nervous system development)|GO:0008083(growth factor activity)|GO:0016020(membrane)|GO:0042803(protein homodimerization activity)|GO:0043498(cell …	"Homo sapiens platelet derived growth factor C (PDGFC), transcript variant 1, mRNA [NM_016205]"	chr4:157682958-157682899	hs|4q32.1
CB_028755	0.00597142	5.85809e-05	401.922	down	47.5478	50.5307	103.724	11367.8	11292.3	34716.3	-3.6875	-4.24583	-3.59471	4.37491	4.35828	5.6911	Detected	Detected	Detected	Detected	Detected	Detected	0	CB_028755	A_33_P3239849	NM_201397	NM_201397	NM_201397	Hs.76686	2876	GPX1	glutathione peroxidase 1	ENST00000419349		"GO:0001659(temperature homeostasis)|GO:0001836(release of cytochrome c from mitochondria)|GO:0001885(endothelial cell development)|GO:0002862(negative regulation of inflammatory response to antigenic stimulus)|GO:0004602(glutathione peroxidase activity)|GO:0004866(endopeptidase inhibitor activity)|GO:0005737(cytoplasm)|GO:0005739(mitochondrion)|GO:0005829(cytosol)|GO:0006144(purine base metaboli…	"Homo sapiens glutathione peroxidase 1 (GPX1), transcript variant 2, mRNA [NM_201397]"	chr3:49394984-49394925	hs|3p21.31
CB_006511	0.010976	0.000320576	7.71287	down	53.2892	92.186	186.711	505.219	460.337	498.386	-3.52304	-3.37844	-2.74664	-0.116985	-0.258222	-0.431111	Detected	Detected	Detected	Detected	Detected	Detected	0	CB_006511	A_33_P3334443	NM_001006605	NM_001006605	NM_001006605	Hs.180946	388650	FAM69A	"family with sequence similarity 69, member A"	ENST00000370310		GO:0016020(membrane)|GO:0016021(integral to membrane)	"Homo sapiens family with sequence similarity 69, member A (FAM69A), mRNA [NM_001006605]"	chr1:93307814-93307755	hs|1p22.1
CB_009518	0.00506555	3.6449e-05	8.48852	down	48.0799	75.334	115.106	330.339	380.75	558.405	-3.67144	-3.66969	-3.44449	-0.729946	-0.532069	-0.267064	Detected	Detected	Detected	Detected	Detected	Detected	0	CB_009518	A_33_P3362900	NM_001145710	NM_001145710	NM_001145710	Hs.710370	375190	LOC375190	hypothetical protein LOC375190	ENST00000420135			"Homo sapiens hypothetical protein LOC375190 (LOC375190), mRNA [NM_001145710]"	chr2:24392427-24392486	hs|2p23.3
CB_014526	0.0165968	0.000850342	15.5458	down	14.4455	19.0625	12.4284	118.704	126.447	235.937	-5.40625	-5.65225	-6.65574	-2.20652	-2.12238	-1.50998	Not Detected	Not Detected	Not Detected	Detected	Detected	Detected	0	CB_014526	A_24_P89891	NM_005658	NM_005658	NM_005658	Hs.531251	7185	TRAF1	TNF receptor-associated factor 1	ENST00000373887		GO:0005515(protein binding)|GO:0005737(cytoplasm)|GO:0006461(protein complex assembly)|GO:0007165(signal transduction)|GO:0008270(zinc ion binding)|GO:0042981(regulation of apoptosis)|GO:0043123(positive regulation of I-kappaB kinase/NF-kappaB cascade)|GO:0051092(positive regulation of NF-kappaB transcription factor activity)	"Homo sapiens TNF receptor-associated factor 1 (TRAF1), transcript variant 1, mRNA [NM_005658]"	chr9:123664733-123664674	hs|9q33.2
CB_013243	0.0158559	0.00077769	10.9471	down	181.247	228.641	238.929	1917.75	1667.03	1119.06	-1.75699	-2.06798	-2.39088	1.80745	1.5983	0.735835	Detected	Detected	Detected	Detected	Detected	Detected	0	CB_013243	A_23_P18684	NM_004362	NM_004362	NM_004362	Hs.86368	1047	CLGN	calmegin	ENST00000325617		GO:0005509(calcium ion binding)|GO:0005635(nuclear envelope)|GO:0005783(endoplasmic reticulum)|GO:0005789(endoplasmic reticulum membrane)|GO:0006457(protein folding)|GO:0006461(protein complex assembly)|GO:0007338(single fertilization)|GO:0007339(binding of sperm to zona pellucida)|GO:0016020(membrane)|GO:0016021(integral to membrane)|GO:0051082(unfolded protein binding)	"Homo sapiens calmegin (CLGN), transcript variant 1, mRNA [NM_004362]"	chr4:141310434-141310375	hs|4q31.1
CB_014126	0.0177431	0.00096714	17.3133	down	62.2364	62.4762	221.618	844.83	870.338	1675.11	-3.29912	-3.93968	-2.49938	0.624765	0.660664	1.31781	Detected	Detected	Detected	Detected	Detected	Detected	0	CB_014126	A_23_P257043	NM_005261	NM_005261	NM_005261	Hs.654463	2669	GEM	GTP binding protein overexpressed in skeletal muscle	ENST00000297596		GO:0000166(nucleotide binding)|GO:0000287(magnesium ion binding)|GO:0003924(GTPase activity)|GO:0005515(protein binding)|GO:0005516(calmodulin binding)|GO:0005525(GTP binding)|GO:0005886(plasma membrane)|GO:0006955(immune response)|GO:0007165(signal transduction)|GO:0007166(cell surface receptor linked signaling pathway)|GO:0007264(small GTPase mediated signal transduction)|GO:0009898(internal si…	"Homo sapiens GTP binding protein overexpressed in skeletal muscle (GEM), transcript variant 1, mRNA [NM_005261]"	chr8:95262007-95261948	hs|8q22.1
CB_014327	0.00665583	8.49932e-05	21.6131	down	74.8189	138.499	275.174	1601.97	2018.48	2452.1	-3.03348	-2.79119	-2.18711	1.54788	1.87428	1.86757	Detected	Detected	Detected	Detected	Detected	Detected	0	CB_014327	A_24_P201739	NM_005475	NM_005475	NM_005475	Hs.506784	10019	SH2B3	SH2B adaptor protein 3	ENST00000341259		GO:0004871(signal transducer activity)|GO:0005829(cytosol)|GO:0007596(blood coagulation)|GO:0030154(cell differentiation)|GO:0035162(embryonic hemopoiesis)	"Homo sapiens SH2B adaptor protein 3 (SH2B3), mRNA [NM_005475]"	chr12:111888993-111889052	hs|12q24.12
CB_019863	0.0132013	0.000503723	83.6476	down	4.09934	16.8009	33.8984	792.896	729.151	650.957	-7.22341	-5.83445	-5.20817	0.533237	0.405306	-0.0458145	Not Detected	Not Detected	Not Detected	Detected	Detected	Detected	0	CB_019863	A_24_P49260	NM_018327	NM_018327	NM_018327	Hs.425023	55304	SPTLC3	"serine palmitoyltransferase, long chain base subunit 3"	ENST00000399002		"GO:0004758(serine C-palmitoyltransferase activity)|GO:0005783(endoplasmic reticulum)|GO:0005789(endoplasmic reticulum membrane)|GO:0006665(sphingolipid metabolic process)|GO:0008415(acyltransferase activity)|GO:0009058(biosynthetic process)|GO:0016020(membrane)|GO:0016021(integral to membrane)|GO:0016769(transferase activity, transferring nitrogenous groups)|GO:0017059(serine C-palmitoyltransfer…	"Homo sapiens serine palmitoyltransferase, long chain base subunit 3 (SPTLC3), mRNA [NM_018327]"	chr20:13147054-13147113	hs|20p12.1
CB_020483	0.0164176	0.000828766	68.5969	down	5.83391	15.891	12.6701	276.872	294.466	1280.82	-6.71434	-5.91478	-6.62796	-0.984677	-0.902813	0.93062	Not Detected	Not Detected	Not Detected	Detected	Detected	Detected	0	CB_020483	A_23_P59528	NM_020186	NM_020186	NM_020186	Hs.592269	57001	ACN9	ACN9 homolog (S. cerevisiae)	ENST00000479853		GO:0005739(mitochondrion)|GO:0005758(mitochondrial intermembrane space)|GO:0006111(regulation of gluconeogenesis)	"Homo sapiens ACN9 homolog (S. cerevisiae) (ACN9), mRNA [NM_020186]"	chr7:96810787-96810846	hs|7q21.3
CB_015345	0.00770459	0.000139191	320.623	down	30.8994	29.3535	90.3529	11481.3	11812.7	5485.21	-4.3093	-5.02945	-3.79381	4.38925	4.42329	3.0291	Detected	Detected	Detected	Detected	Detected	Detected	0	CB_015345	A_23_P66694	NM_006495	NM_006495	NM_006495	Hs.5509	2124	EVI2B	ecotropic viral integration site 2B	ENST00000330927		GO:0005737(cytoplasm)|GO:0005887(integral to plasma membrane)|GO:0016020(membrane)	"Homo sapiens ecotropic viral integration site 2B (EVI2B), mRNA [NM_006495]"	chr17:29631839-29631780	hs|17q11.2
CB_020091	0.0102836	0.000280744	66.5881	down	19.0631	21.1427	15.0068	784.02	1032.89	607.363	-5.00609	-5.50283	-6.38377	0.516995	0.907707	-0.145818	Not Detected	Not Detected	Not Detected	Detected	Detected	Detected	0	CB_020091	A_24_P84396	NM_018689	NM_018689	NM_018689	Hs.459088	57214	KIAA1199	KIAA1199	ENST00000394683		GO:0005737(cytoplasm)	"Homo sapiens KIAA1199 (KIAA1199), mRNA [NM_018689]"	chr15:81221504-81224247	hs|15q25.1
CB_009057	0.0143905	0.000626624	11.4885	down	11.0251	30.8119	42.9169	172.288	218.863	161.472	-5.79608	-4.9595	-4.86784	-1.66907	-1.33088	-2.05709	Not Detected	Detected	Not Detected	Detected	Detected	Detected	0	CB_009057	A_33_P3276207	NM_001134456	NM_001134456	NM_001134456	Hs.595933	91775	FAM55C	"family with sequence similarity 55, member C"	ENST00000273347		GO:0005576(extracellular region)	"Homo sapiens family with sequence similarity 55, member C (FAM55C), transcript variant 1, mRNA [NM_001134456]"	chr3:101542152-101542211	hs|3q12.3
CB_026492	0.0124361	0.000435373	11.8744	down	15.6705	22.9215	16.4451	133.393	151.804	134.52	-5.28882	-5.38628	-6.25173	-2.03822	-1.85871	-2.32056	Not Detected	Not Detected	Not Detected	Detected	Detected	Detected	0	CB_026492	A_23_P428260	NM_152999	NM_152999	NM_152999	Hs.489051	261729	STEAP2	six transmembrane epithelial antigen of the prostate 2	ENST00000394622	NP1072232	GO:0005215(transporter activity)|GO:0005488(binding)|GO:0005506(iron ion binding)|GO:0005769(early endosome)|GO:0005829(cytosol)|GO:0005886(plasma membrane)|GO:0006811(ion transport)|GO:0006826(iron ion transport)|GO:0006893(Golgi to plasma membrane transport)|GO:0006897(endocytosis)|GO:0009055(electron carrier activity)|GO:0009725(response to hormone stimulus)|GO:0010008(endosome membrane)|GO:00…	"Homo sapiens six transmembrane epithelial antigen of the prostate 2 (STEAP2), transcript variant 1, mRNA [NM_152999]"	chr7:89866537-89866596	hs|7q21.13
CB_014665	0.00797426	0.000154932	9.0398	down	50.5004	83.0837	141.193	519.097	527.755	439.969	-3.60058	-3.52842	-3.14978	-0.0778913	-0.0610447	-0.610974	Detected	Detected	Detected	Detected	Detected	Detected	0	CB_014665	A_24_P165656	NM_005813	NM_005813	NM_005813	Hs.660757	23683	PRKD3	protein kinase D3	ENST00000234179		GO:0000166(nucleotide binding)|GO:0004697(protein kinase C activity)|GO:0005515(protein binding)|GO:0005524(ATP binding)|GO:0005634(nucleus)|GO:0005730(nucleolus)|GO:0005737(cytoplasm)|GO:0006468(protein amino acid phosphorylation)|GO:0007205(activation of protein kinase C activity by G-protein coupled receptor protein signaling pathway)|GO:0016020(membrane)|GO:0016740(transferase activity)|GO:00…	"Homo sapiens protein kinase D3 (PRKD3), mRNA [NM_005813]"	chr2:37478080-37478021	hs|2p22.2
CB_010820	0.0133298	0.000518517	482.422	down	13.0029	8.78387	91.5954	7068.95	6050.03	7564.28	-5.55805	-6.77006	-3.77411	3.68953	3.45796	3.49275	Not Detected	Not Detected	Detected	Detected	Detected	Detected	0	CB_010820	A_23_P138168	NM_001839	NM_001839	NM_001839	Hs.483454	1266	CNN3	"calponin 3, acidic"	ENST00000394202		GO:0003779(actin binding)|GO:0005516(calmodulin binding)|GO:0005523(tropomyosin binding)|GO:0005575(cellular_component)|GO:0006939(smooth muscle contraction)|GO:0008017(microtubule binding)|GO:0014069(postsynaptic density)|GO:0030172(troponin C binding)|GO:0031032(actomyosin structure organization)|GO:0043025(neuronal cell body)|GO:0043197(dendritic spine)	"Homo sapiens calponin 3, acidic (CNN3), mRNA [NM_001839]"	chr1:95363319-95363260	hs|1p21.3
CB_013375	0.00416657	1.20996e-05	134.739	down	12.3371	27.9534	43.884	1704.51	2302.21	2598.3	-5.63388	-5.09996	-4.83569	1.63739	2.06404	1.95112	Not Detected	Not Detected	Not Detected	Detected	Detected	Detected	0	CB_013375	A_23_P315815	NM_004495	NM_004495	NM_004495	Hs.453951	3084	NRG1	neuregulin 1	ENST00000522569	NP116575	GO:0003712(transcription cofactor activity)|GO:0005102(receptor binding)|GO:0005125(cytokine activity)|GO:0005515(protein binding)|GO:0005576(extracellular region)|GO:0005615(extracellular space)|GO:0005634(nucleus)|GO:0005886(plasma membrane)|GO:0006916(anti-apoptosis)|GO:0007154(cell communication)|GO:0007169(transmembrane receptor protein tyrosine kinase signaling pathway)|GO:0007171(activatio…	"Homo sapiens neuregulin 1 (NRG1), transcript variant HRG-gamma, mRNA [NM_004495]"	chr8:32474390-32585512	hs|8p12
CB_011100	0.0100981	0.00026853	90.2231	down	19.6232	16.8632	47.8503	1899.06	1781.18	946.896	-4.96432	-5.82911	-4.71086	1.79332	1.69385	0.49483	Not Detected	Not Detected	Not Detected	Detected	Detected	Detected	0	CB_011100	A_33_P3271651	NM_002121	NM_002121	NM_002121	Hs.485130	3115	HLA-DPB1	"major histocompatibility complex, class II, DP beta 1"	ENST00000471170		GO:0002504(antigen processing and presentation of peptide or polysaccharide antigen via MHC class II)|GO:0005765(lysosomal membrane)|GO:0005768(endosome)|GO:0005783(endoplasmic reticulum)|GO:0005789(endoplasmic reticulum membrane)|GO:0005794(Golgi apparatus)|GO:0005886(plasma membrane)|GO:0006955(immune response)|GO:0010008(endosome membrane)|GO:0016021(integral to membrane)|GO:0019221(cytokine-m…	"Homo sapiens major histocompatibility complex, class II, DP beta 1 (HLA-DPB1), mRNA [NM_002121]"	chr6:33052784-33052843	hs|6p21.32
CB_013171	0.0165848	0.000849106	8.79853	down	340.468	624.711	1069.14	2790.4	2537.57	6024.72	-0.84743	-0.617871	-0.229072	2.3485	2.20446	3.16445	Detected	Detected	Detected	Detected	Detected	Detected	0	CB_013171	A_23_P42718	NM_004289	NM_004289	NM_004289	Hs.404741	9603	NFE2L3	nuclear factor (erythroid-derived 2)-like 3	ENST00000056233		"GO:0003700(sequence-specific DNA binding transcription factor activity)|GO:0003713(transcription coactivator activity)|GO:0005634(nucleus)|GO:0006355(regulation of transcription, DNA-dependent)|GO:0006366(transcription from RNA polymerase II promoter)|GO:0043565(sequence-specific DNA binding)|GO:0046983(protein dimerization activity)"	"Homo sapiens nuclear factor (erythroid-derived 2)-like 3 (NFE2L3), mRNA [NM_004289]"	chr7:26225697-26225756	hs|7p15.2
CB_015744	0.0158407	0.000773291	192.851	down	16.7548	19.2137	42.249	3699.83	6140.3	1182.66	-5.1923	-5.64085	-4.89047	2.75549	3.47932	0.815593	Not Detected	Not Detected	Not Detected	Detected	Detected	Detected	0	CB_015744	A_23_P50697	NM_006905	NM_006905	NM_006905	Hs.709192	5669	PSG1	pregnancy specific beta-1-glycoprotein 1	ENST00000336155		GO:0005576(extracellular region)|GO:0007565(female pregnancy)	"Homo sapiens pregnancy specific beta-1-glycoprotein 1 (PSG1), transcript variant 1, mRNA [NM_006905]"	chr19:43372365-43372306	hs|19q13.2
CB_017240	0.00386098	7.71936e-06	15.6467	down	24.1182	28.4634	41.8274	277.073	318.826	342.932	-4.66676	-5.07388	-4.90493	-0.983629	-0.788142	-0.970454	Detected	Detected	Not Detected	Detected	Detected	Detected	0	CB_017240	A_23_P35456	NM_014631	NM_014631	NM_014631	Hs.728193	9644	SH3PXD2A	SH3 and PX domains 2A	ENST00000355946		GO:0002102(podosome)|GO:0005515(protein binding)|GO:0005737(cytoplasm)|GO:0007154(cell communication)|GO:0030054(cell junction)|GO:0035091(phosphoinositide binding)|GO:0042995(cell projection)	"Homo sapiens SH3 and PX domains 2A (SH3PXD2A), mRNA [NM_014631]"	chr10:105353953-105353894	hs|10q24.33
CB_030331	0.0069508	0.000100517	6.35402	down	57.5149	115.849	101.062	349.217	332.042	410.312	-3.41294	-3.04882	-3.63222	-0.649774	-0.729546	-0.711654	Detected	Detected	Detected	Detected	Detected	Detected	0	CB_030331	A_32_P203786	NR_026858	NR_026858	NR_026858	Hs.574255	89838	FAM7A1	"family with sequence similarity 7, member A1"	ENST00000341955			"Homo sapiens family with sequence similarity 7, member A1 (FAM7A1), non-coding RNA [NR_026858]"	chr15:30892382-30892441	hs|15q13.2
CB_025529	0.0136804	0.000552311	20.6336	down	63.8332	127.333	305.107	1316.43	1609.52	2831.87	-3.26257	-2.91245	-2.03814	1.26466	1.54765	2.07531	Detected	Detected	Detected	Detected	Detected	Detected	0	CB_025529	A_23_P43175	NM_144710	NM_144710	NM_144710	Hs.469615	151011	10-Sep	septin 10	ENST00000397712	NP1467265	GO:0000166(nucleotide binding)|GO:0005525(GTP binding)|GO:0005737(cytoplasm)|GO:0005856(cytoskeleton)|GO:0007049(cell cycle)|GO:0031105(septin complex)|GO:0051301(cell division)	"Homo sapiens septin 10 (SEPT10), transcript variant 1, mRNA [NM_144710]"	chr2:110300744-110300685	hs|2q13
CB_022303	0.00678074	9.04565e-05	178.092	down	10.6277	19.6482	14.6821	1674.87	2471.05	1152.43	-5.84905	-5.60859	-6.41533	1.61208	2.16614	0.778234	Not Detected	Not Detected	Not Detected	Detected	Detected	Detected	0	CB_022303	A_24_P212481	NM_024717	NM_024717	NM_024717	Hs.655087	79772	MCTP1	"multiple C2 domains, transmembrane 1"	ENST00000415885	NP1215169	GO:0005509(calcium ion binding)|GO:0005544(calcium-dependent phospholipid binding)|GO:0005624(membrane fraction)|GO:0016020(membrane)|GO:0016021(integral to membrane)|GO:0019722(calcium-mediated signaling)	"Homo sapiens multiple C2 domains, transmembrane 1 (MCTP1), transcript variant L, mRNA [NM_024717]"	chr5:94208929-94208870	hs|5q15
CB_010346	0.016111	0.000800809	20.896	down	4.46089	7.13274	20.4119	78.8846	106.474	194.319	-7.10147	-7.07046	-5.93997	-2.79608	-2.37042	-1.78995	Not Detected	Not Detected	Not Detected	Detected	Detected	Detected	0	CB_010346	A_33_P3418025	NM_001334	NM_001334	NM_001334	Hs.75262	1519	CTSO	cathepsin O	ENST00000433477		GO:0004197(cysteine-type endopeptidase activity)|GO:0005764(lysosome)|GO:0006508(proteolysis)|GO:0008233(peptidase activity)	"Homo sapiens cathepsin O (CTSO), mRNA [NM_001334]"	chr4:156845446-156845387	hs|4q32.1
CB_015401	0.00778333	0.000142367	45.3658	down	164.528	315.145	489.668	10332.2	10406.1	6072.36	-1.89661	-1.60504	-1.35565	4.23711	4.24037	3.17581	Detected	Detected	Detected	Detected	Detected	Detected	0	CB_015401	A_33_P3242973	NM_006548	NM_006548	NM_006548	Hs.35354	10644	IGF2BP2	insulin-like growth factor 2 mRNA binding protein 2	ENST00000346192		GO:0000166(nucleotide binding)|GO:0003723(RNA binding)|GO:0003730(mRNA 3'-UTR binding)|GO:0005515(protein binding)|GO:0005634(nucleus)|GO:0005737(cytoplasm)|GO:0005829(cytosol)|GO:0009653(anatomical structure morphogenesis)|GO:0017148(negative regulation of translation)|GO:0042035(regulation of cytokine biosynthetic process)|GO:0044430(cytoskeletal part)|GO:0045182(translation regulator activity)…	"Homo sapiens insulin-like growth factor 2 mRNA binding protein 2 (IGF2BP2), transcript variant 1, mRNA [NM_006548]"	chr3:185364863-185363403	hs|3q27.2
CB_010408	0.00960492	0.000235268	22.3808	down	4.16789	5.28476	13.7606	81.5817	77.3083	148.383	-7.19949	-7.50308	-6.50884	-2.74758	-2.83222	-2.17905	Not Detected	Not Detected	Not Detected	Detected	Detected	Detected	0	CB_010408	A_23_P404481	NM_001400	NM_001400	NM_001400	Hs.154210	1901	S1PR1	sphingosine-1-phosphate receptor 1	ENST00000424264		GO:0001619(lysosphingolipid and lysophosphatidic acid receptor activity)|GO:0004872(receptor activity)|GO:0004930(G-protein coupled receptor activity)|GO:0005886(plasma membrane)|GO:0007155(cell adhesion)|GO:0007186(G-protein coupled receptor protein signaling pathway)|GO:0016021(integral to membrane)	"Homo sapiens sphingosine-1-phosphate receptor 1 (S1PR1), mRNA [NM_001400]"	chr1:101706321-101706380	hs|1p21.2
CB_006113	0.0100981	0.000269029	20.1524	down	277.88	297.774	289.37	2641.15	3735.03	5471.27	-1.14049	-1.68684	-2.11454	2.2692	2.76214	3.02543	Detected	Detected	Detected	Detected	Detected	Detected	0	CB_006113	A_23_P78092	NM_001003927	NM_001003927	NM_001003927	Hs.591198	2123	EVI2A	ecotropic viral integration site 2A	ENST00000394755		GO:0004888(transmembrane receptor activity)|GO:0016020(membrane)|GO:0016021(integral to membrane)	"Homo sapiens ecotropic viral integration site 2A (EVI2A), transcript variant 1, mRNA [NM_001003927]"	chr17:29645461-29645402	hs|17q11.2
CB_017239	0.0128819	0.000478226	24.6316	down	5.50343	20.3427	12.8214	130.186	168.27	269.704	-6.79847	-5.55848	-6.61083	-2.07332	-1.71014	-1.317	Not Detected	Not Detected	Not Detected	Detected	Detected	Detected	0	CB_017239	A_23_P345220	NM_014631	NM_014631	NM_014631	Hs.728193	9644	SH3PXD2A	SH3 and PX domains 2A	ENST00000315994		GO:0002102(podosome)|GO:0005515(protein binding)|GO:0005737(cytoplasm)|GO:0007154(cell communication)|GO:0030054(cell junction)|GO:0035091(phosphoinositide binding)|GO:0042995(cell projection)	"Homo sapiens SH3 and PX domains 2A (SH3PXD2A), mRNA [NM_014631]"	chr10:105359548-105359489	hs|10q24.33
CB_024552	0.00515504	4.06262e-05	92.0542	down	62.7472	117.491	126.622	6310.53	7355.77	4320.62	-3.28733	-3.02851	-3.30692	3.52579	3.73989	2.68479	Detected	Detected	Detected	Detected	Detected	Detected	0	CB_024552	A_24_P377144	NM_058172	NM_058172	NM_058172	Hs.162963	118429	ANTXR2	anthrax toxin receptor 2	ENST00000399392		GO:0004872(receptor activity)|GO:0005515(protein binding)|GO:0005576(extracellular region)|GO:0005783(endoplasmic reticulum)|GO:0005789(endoplasmic reticulum membrane)|GO:0005886(plasma membrane)|GO:0016021(integral to membrane)|GO:0046872(metal ion binding)	"Homo sapiens anthrax toxin receptor 2 (ANTXR2), transcript variant 1, mRNA [NM_058172]"	chr4:80899282-80899223	hs|4q21.21
CB_019935	0.0128724	0.000473095	27.9009	down	3108.33	4465.15	3139.21	72814.9	77189.9	46371.9	2.34312	2.21958	1.32487	7.0542	7.13136	6.10873	Detected	Detected	Detected	Detected	Detected	Detected	0	CB_019935	A_24_P239177	NM_018406	NM_018406	NM_018406	Hs.369646	4585	MUC4	"mucin 4, cell surface associated"	ENST00000479406		"GO:0005176(ErbB-2 class receptor binding)|GO:0005201(extracellular matrix structural constituent)|GO:0005576(extracellular region)|GO:0005578(proteinaceous extracellular matrix)|GO:0005886(plasma membrane)|GO:0005887(integral to plasma membrane)|GO:0007155(cell adhesion)|GO:0007160(cell-matrix adhesion)|GO:0008150(biological_process)|GO:0016020(membrane)|GO:0030197(extracellular matrix constitue…	"Homo sapiens mucin 4, cell surface associated (MUC4), transcript variant 1, mRNA [NM_018406]"	chr3:195514839-195514780	hs|3q29
CB_012767	0.00613414	7.0435e-05	52.0837	down	12.1316	10.4719	13.3113	328.952	345.683	578.706	-5.65811	-6.51646	-6.55673	-0.736017	-0.671461	-0.215545	Not Detected	Not Detected	Not Detected	Detected	Detected	Detected	0	CB_012767	A_33_P3326588	NM_003840	NM_003840	NM_003840	Hs.213467	8793	TNFRSF10D	"tumor necrosis factor receptor superfamily, member 10d, decoy with truncated death domain"	ENST00000312584		GO:0004888(transmembrane receptor activity)|GO:0005515(protein binding)|GO:0006915(apoptosis)|GO:0006916(anti-apoptosis)|GO:0007165(signal transduction)|GO:0016020(membrane)|GO:0016021(integral to membrane)	"Homo sapiens tumor necrosis factor receptor superfamily, member 10d, decoy with truncated death domain (TNFRSF10D), mRNA [NM_003840]"	chr8:22993186-22993127	hs|8p21.3
CB_018223	0.00693563	9.88426e-05	34.636	down	36.244	121.046	113.31	1788.17	1754.92	1812.89	-4.07914	-2.9855	-3.46718	1.70652	1.67242	1.43185	Detected	Detected	Detected	Detected	Detected	Detected	0	CB_018223	A_32_P530933	NM_015617	NM_015617	NM_015617	Hs.256587	26108	PYGO1	pygopus homolog 1 (Drosophila)	ENST00000401688		GO:0001822(kidney development)|GO:0005634(nucleus)|GO:0008270(zinc ion binding)|GO:0009791(post-embryonic development)|GO:0016055(Wnt receptor signaling pathway)|GO:0046872(metal ion binding)	"Homo sapiens pygopus homolog 1 (Drosophila) (PYGO1), mRNA [NM_015617]"	chr15:55838894-55838835	hs|15q21.3
CB_013063	0.00612117	6.9871e-05	39.6471	down	9.48757	7.56698	13.0164	246.011	198.058	329.198	-6.01277	-6.9852	-6.58905	-1.15517	-1.47499	-1.02942	Not Detected	Not Detected	Not Detected	Detected	Detected	Detected	0	CB_013063	A_24_P286114	NM_004172	NM_004172	NM_004172	Hs.481918	6507	SLC1A3	"solute carrier family 1 (glial high affinity glutamate transporter), member 3"	ENST00000381918		GO:0001504(neurotransmitter uptake)|GO:0005313(L-glutamate transmembrane transporter activity)|GO:0005314(high-affinity glutamate transmembrane transporter activity)|GO:0005624(membrane fraction)|GO:0005743(mitochondrial inner membrane)|GO:0005886(plasma membrane)|GO:0006537(glutamate biosynthetic process)|GO:0006811(ion transport)|GO:0006835(dicarboxylic acid transport)|GO:0007268(synaptic trans…	"Homo sapiens solute carrier family 1 (glial high affinity glutamate transporter), member 3 (SLC1A3), transcript variant 1, mRNA [NM_004172]"	chr5:36688204-36688263	hs|5p13.2
CB_026719	0.00689368	9.74437e-05	70.2268	down	75.5916	92.8579	142.769	2726.2	6793	5161.97	-3.01865	-3.36796	-3.13377	2.31493	3.62506	2.94147	Detected	Detected	Detected	Detected	Detected	Detected	0	CB_026719	A_23_P342744	NM_153713	NM_153713	NM_153713	Hs.632435	128077	LIX1L	Lix1 homolog (mouse)-like	ENST00000369308		GO:0003674(molecular_function)|GO:0005575(cellular_component)|GO:0008150(biological_process)	"Homo sapiens Lix1 homolog (mouse)-like (LIX1L), mRNA [NM_153713]"	chr1:145497418-145497477	hs|1q21.1
CB_020875	0.00416657	1.10759e-05	196.185	down	4.42644	8.98952	12.061	674.867	992.35	1490.34	-7.11266	-6.73667	-6.69904	0.300707	0.849936	1.1492	Not Detected	Not Detected	Not Detected	Detected	Detected	Detected	0	CB_020875	A_23_P385322	NM_020799	NM_020799	NM_020799	Hs.16229	57559	STAMBPL1	STAM binding protein-like 1	ENST00000371926		GO:0004221(ubiquitin thiolesterase activity)|GO:0008233(peptidase activity)|GO:0008237(metallopeptidase activity)|GO:0046872(metal ion binding)	"Homo sapiens STAM binding protein-like 1 (STAMBPL1), mRNA [NM_020799]"	chr10:90676505-90676564	hs|10q23.31
CB_021144	0.0104635	0.00028892	10.4901	down	4.73127	8.28591	16.0218	42.3727	61.5881	76.5219	-7.01658	-6.85426	-6.28935	-3.69269	-3.16019	-3.13443	Not Detected	Not Detected	Not Detected	Detected	Detected	Detected	0	CB_021144	A_23_P83028	NM_021111	NM_021111	NM_021111	Hs.388918	8434	RECK	reversion-inducing-cysteine-rich protein with kazal motifs	ENST00000377966	NP1159858	GO:0000300(peripheral to membrane of membrane fraction)|GO:0001955(blood vessel maturation)|GO:0004866(endopeptidase inhibitor activity)|GO:0004867(serine-type endopeptidase inhibitor activity)|GO:0005624(membrane fraction)|GO:0005886(plasma membrane)|GO:0008191(metalloendopeptidase inhibitor activity)|GO:0030198(extracellular matrix organization)|GO:0031225(anchored to membrane)	"Homo sapiens reversion-inducing-cysteine-rich protein with kazal motifs (RECK), mRNA [NM_021111]"	chr9:36124319-36124378	hs|9p13.3
CB_026995	0.0174368	0.000930521	9.55359	down	94.8111	81.1655	83.5706	544.257	517.383	548.489	-2.69182	-3.56212	-3.90639	-0.00960731	-0.0896797	-0.292914	Detected	Detected	Detected	Detected	Detected	Detected	0	CB_026995	A_23_P422212	NM_173508	NM_173508	NM_173508	Hs.158748	148641	SLC35F3	"solute carrier family 35, member F3"	ENST00000366617		GO:0006810(transport)|GO:0016020(membrane)|GO:0016021(integral to membrane)	"Homo sapiens solute carrier family 35, member F3 (SLC35F3), mRNA [NM_173508]"	chr1:234460130-234460189	hs|1q42.2
CB_011841	0.00759607	0.000131788	96.5129	down	131.557	156.285	145.462	6858.88	6219.31	17359.7	-2.21926	-2.61688	-3.10682	3.64601	3.49777	4.69122	Detected	Detected	Detected	Detected	Detected	Detected	0	CB_011841	A_23_P218770	NM_002872	NM_002872	NM_002872	Hs.517601	5880	RAC2	"ras-related C3 botulinum toxin substrate 2 (rho family, small GTP binding protein Rac2)"	ENST00000417990		GO:0000166(nucleotide binding)|GO:0003924(GTPase activity)|GO:0005515(protein binding)|GO:0005525(GTP binding)|GO:0005622(intracellular)|GO:0005624(membrane fraction)|GO:0005635(nuclear envelope)|GO:0005737(cytoplasm)|GO:0005829(cytosol)|GO:0005886(plasma membrane)|GO:0007165(signal transduction)|GO:0007264(small GTPase mediated signal transduction)|GO:0007411(axon guidance)|GO:0007596(blood coag…	"Homo sapiens ras-related C3 botulinum toxin substrate 2 (rho family, small GTP binding protein Rac2) (RAC2), mRNA [NM_002872]"	chr22:37621511-37621452	hs|22q13.1
CB_006071	0.00930031	0.000217903	12.8111	down	63.7282	160.234	207.417	1092.93	1172.46	957.192	-3.26494	-2.58088	-2.59492	0.99624	1.09055	0.510432	Detected	Detected	Detected	Detected	Detected	Detected	0	CB_006071	A_33_P3388651	NM_001003408	NM_001003408	NM_001003408	Hs.438236	3983	ABLIM1	actin binding LIM protein 1	ENST00000277895		GO:0003779(actin binding)|GO:0005515(protein binding)|GO:0005737(cytoplasm)|GO:0007010(cytoskeleton organization)|GO:0007411(axon guidance)|GO:0007601(visual perception)|GO:0008270(zinc ion binding)|GO:0009887(organ morphogenesis)|GO:0015629(actin cytoskeleton)|GO:0046872(metal ion binding)	"Homo sapiens actin binding LIM protein 1 (ABLIM1), transcript variant 3, mRNA [NM_001003408]"	chr10:116196035-116195976	hs|10q25.3
CB_018443	0.0141923	0.000606432	7.40719	down	63.197	97.1185	229.359	444.086	536.229	661.692	-3.27702	-3.30324	-2.44985	-0.303057	-0.038064	-0.0222158	Detected	Detected	Detected	Detected	Detected	Detected	0	CB_018443	A_33_P3266315	NM_016009	NM_016009	NM_016009	Hs.136309	51100	SH3GLB1	SH3-domain GRB2-like endophilin B1	ENST00000370558		GO:0000139(Golgi membrane)|GO:0005515(protein binding)|GO:0005737(cytoplasm)|GO:0005739(mitochondrion)|GO:0005741(mitochondrial outer membrane)|GO:0005794(Golgi apparatus)|GO:0006915(apoptosis)|GO:0006916(anti-apoptosis)|GO:0007165(signal transduction)|GO:0008093(cytoskeletal adaptor activity)|GO:0008289(lipid binding)|GO:0016020(membrane)|GO:0017124(SH3 domain binding)|GO:0042803(protein homodim…	"Homo sapiens SH3-domain GRB2-like endophilin B1 (SH3GLB1), mRNA [NM_016009]"	chr1:87213745-87213804	hs|1p22.3
CB_025963	0.0146524	0.000655423	45.7562	down	5.31993	6.24185	13.8665	325.334	295.227	126.489	-6.8474	-7.26294	-6.49778	-0.751973	-0.89909	-2.40937	Not Detected	Not Detected	Not Detected	Detected	Detected	Detected	0	CB_025963	A_23_P434430	NM_152262	NM_152262	NM_152262	Hs.528731	90594	ZNF439	zinc finger protein 439	ENST00000304030		"GO:0003677(DNA binding)|GO:0005622(intracellular)|GO:0005634(nucleus)|GO:0006355(regulation of transcription, DNA-dependent)|GO:0008270(zinc ion binding)|GO:0046872(metal ion binding)"	"Homo sapiens zinc finger protein 439 (ZNF439), mRNA [NM_152262]"	chr19:11979911-11979970	hs|19p13.2
CB_026882	0.0141923	0.000606507	78.0264	down	83.1211	94.506	50.1713	2094.23	4429.85	5558.23	-2.88166	-3.34258	-4.64252	1.93445	3.00827	3.04818	Detected	Detected	Not Detected	Detected	Detected	Detected	0	CB_026882	A_23_P501985	NM_172249	NM_172249	NM_172249	Hs.520937	1438	CSF2RA	"colony stimulating factor 2 receptor, alpha, low-affinity (granulocyte-macrophage)"	ENST00000419094	NP589603	GO:0004872(receptor activity)|GO:0004896(cytokine receptor activity)|GO:0005515(protein binding)|GO:0005576(extracellular region)|GO:0005886(plasma membrane)|GO:0005887(integral to plasma membrane)	"Homo sapiens colony stimulating factor 2 receptor, alpha, low-affinity (granulocyte-macrophage) (CSF2RA), transcript variant 6, mRNA [NM_172249]"	chrX:1407773-1409280	hs|Xp22.33
CB_021497	0.0137414	0.000557236	41.9897	down	129.008	126.949	276.243	3231.2	2836.47	10065.2	-2.24748	-2.91681	-2.18152	2.5601	2.36511	3.90486	Detected	Detected	Detected	Detected	Detected	Detected	0	CB_021497	A_33_P3229156	NM_022082	NM_022082	NM_022082	Hs.512686	63910	SLC17A9	"solute carrier family 17, member 9"	ENST00000488738		GO:0005215(transporter activity)|GO:0006887(exocytosis)|GO:0016020(membrane)|GO:0016021(integral to membrane)|GO:0055085(transmembrane transport)	"Homo sapiens solute carrier family 17, member 9 (SLC17A9), mRNA [NM_022082]"	chr20:61599882-61599941	hs|20q13.33
CB_025364	0.0145618	0.000645617	8.78004	down	1211.96	2583.4	2717.62	13300.9	13488.1	8841.5	0.984316	1.43014	1.11682	4.60149	4.61463	3.71784	Detected	Detected	Detected	Detected	Detected	Detected	0	CB_025364	A_33_P3295358	NM_139314	NM_139314	NM_139314	Hs.9613	51129	ANGPTL4	angiopoietin-like 4	ENST00000301455		GO:0001666(response to hypoxia)|GO:0004857(enzyme inhibitor activity)|GO:0005102(receptor binding)|GO:0005576(extracellular region)|GO:0005578(proteinaceous extracellular matrix)|GO:0005615(extracellular space)|GO:0007165(signal transduction)|GO:0007275(multicellular organismal development)|GO:0030154(cell differentiation)|GO:0043066(negative regulation of apoptosis)|GO:0044255(cellular lipid met…	"Homo sapiens angiopoietin-like 4 (ANGPTL4), transcript variant 1, mRNA [NM_139314]"	chr19:8439197-8439256	hs|19p13.2
CB_022962	0.0097315	0.000245749	32.7908	down	310.22	377.476	462.685	10187.6	9488.83	5442.7	-0.981658	-1.34467	-1.43743	4.21678	4.10725	3.01787	Detected	Detected	Detected	Detected	Detected	Detected	0	CB_022962	A_33_P3338423	NM_030964	NM_030964	NM_030964	Hs.323308	81848	SPRY4	sprouty homolog 4 (Drosophila)	ENST00000359661		GO:0005515(protein binding)|GO:0005737(cytoplasm)|GO:0005886(plasma membrane)|GO:0007275(multicellular organismal development)|GO:0009966(regulation of signal transduction)|GO:0032587(ruffle membrane)|GO:0042995(cell projection)|GO:0043407(negative regulation of MAP kinase activity)	"Homo sapiens sprouty homolog 4 (Drosophila) (SPRY4), transcript variant 1, mRNA [NM_030964]"	chr5:141694546-141694487	hs|5q31.3
CB_031520	0.00702841	0.00010472	12.5236	down	63.961	90.7729	76.921	587.804	560.781	732.96	-3.25968	-3.40073	-4.02601	0.10144	0.0265255	0.125358	Detected	Detected	Not Detected	Detected	Detected	Detected	0	CB_031520	A_33_P3424882	XM_002344203	XM_002344203	XM_002344203		100287758	CSPG4P6Y	"chondroitin sulfate proteoglycan 4 pseudogene 6, Y-linked"				"PREDICTED: Homo sapiens chondroitin sulfate proteoglycan 4 pseudogene 6, Y-linked (CSPG4P6Y), mRNA [XM_002344203]"	chrY:27626260-27626319	hs|Yq11.23
CB_029315	0.0141923	0.000606059	6.49982	down	2615.41	6730.84	9911.77	20918.6	23105.4	27303.5	2.09402	2.81165	2.98361	5.25475	5.39118	5.34457	Detected	Detected	Detected	Detected	Detected	Detected	0	CB_029315	A_24_P204244	NR_001562	NR_001562	NR_001562	Hs.546235	303	ANXA2P1	annexin A2 pseudogene 1				"Homo sapiens annexin A2 pseudogene 1 (ANXA2P1), non-coding RNA [NR_001562]"	chr4:154228642-154228621	hs|4q31.3
CB_020262	0.00712995	0.000107686	122.821	down	10.3246	19.2742	15.9594	1506.43	1416.72	759.372	-5.89079	-5.63632	-6.29498	1.45916	1.36357	0.176431	Not Detected	Not Detected	Not Detected	Detected	Detected	Detected	0	CB_020262	A_24_P232365	NM_019043	NM_019043	NM_019043	Hs.310421	54518	APBB1IP	"amyloid beta (A4) precursor protein-binding, family B, member 1 interacting protein"	ENST00000335513		GO:0005737(cytoplasm)|GO:0005829(cytosol)|GO:0005856(cytoskeleton)|GO:0005886(plasma membrane)|GO:0005925(focal adhesion)|GO:0007165(signal transduction)|GO:0007596(blood coagulation)|GO:0030027(lamellipodium)|GO:0030054(cell junction)	"Homo sapiens amyloid beta (A4) precursor protein-binding, family B, member 1 interacting protein (APBB1IP), mRNA [NM_019043]"	chr10:26789908-26789967	hs|10p12.1
CB_005452	0.0128819	0.000477653	18.4107	down	413.528	1469.86	1903.43	10653.1	13303.5	14030.8	-0.566964	0.616544	0.603073	4.28124	4.59475	4.38408	Detected	Detected	Detected	Detected	Detected	Detected	0	CB_005452	A_33_P3294509	NM_000610	NM_000610	NM_000610	Hs.502328	960	CD44	CD44 molecule (Indian blood group)	ENST00000278385		"GO:0001558(regulation of cell growth)|GO:0001658(branching involved in ureteric bud morphogenesis)|GO:0001955(blood vessel maturation)|GO:0002246(wound healing involved in inflammatory response)|GO:0004888(transmembrane receptor activity)|GO:0005515(protein binding)|GO:0005518(collagen binding)|GO:0005540(hyaluronic acid binding)|GO:0005634(nucleus)|GO:0005737(cytoplasm)|GO:0005794(Golgi apparat…	"Homo sapiens CD44 molecule (Indian blood group) (CD44), transcript variant 1, mRNA [NM_000610]"	chr11:35253812-35253871	hs|11p13
CB_011734	0.0097315	0.000244696	16.028	down	34.406	30.8651	58.4419	303.053	369.715	628.168	-4.15422	-4.95701	-4.42238	-0.854325	-0.574499	-0.0972261	Detected	Detected	Not Detected	Detected	Detected	Detected	0	CB_011734	A_23_P135257	NM_002771	NM_002771	NM_002771	Hs.654513	5646	PRSS3	"protease, serine, 3"	ENST00000477653		GO:0004252(serine-type endopeptidase activity)|GO:0005509(calcium ion binding)|GO:0005515(protein binding)|GO:0005576(extracellular region)|GO:0005615(extracellular space)|GO:0006508(proteolysis)|GO:0007586(digestion)|GO:0008233(peptidase activity)|GO:0008236(serine-type peptidase activity)|GO:0031638(zymogen activation)|GO:0043542(endothelial cell migration)	"Homo sapiens protease, serine, 3 (PRSS3), transcript variant 2, mRNA [NM_002771]"	chr9:33797923-33797982	hs|9p13.3
CB_020031	0.00675452	8.79508e-05	25.5462	down	13.4608	18.2787	30.1191	340.023	391.691	255.498	-5.50811	-5.71283	-5.3787	-0.688263	-0.491198	-1.39506	Not Detected	Not Detected	Not Detected	Detected	Detected	Detected	0	CB_020031	A_32_P178945	NM_018566	NM_018566	NM_018566	Hs.567533	55432	YOD1	YOD1 OTU deubiquinating enzyme 1 homolog (S. cerevisiae)	ENST00000367084		GO:0004843(ubiquitin-specific protease activity)|GO:0005515(protein binding)|GO:0005622(intracellular)|GO:0006520(cellular amino acid metabolic process)|GO:0006986(response to unfolded protein)|GO:0008233(peptidase activity)|GO:0008234(cysteine-type peptidase activity)|GO:0008270(zinc ion binding)|GO:0030433(ER-associated protein catabolic process)|GO:0030968(endoplasmic reticulum unfolded protei…	"Homo sapiens YOD1 OTU deubiquinating enzyme 1 homolog (S. cerevisiae) (YOD1), mRNA [NM_018566]"	chr1:207217382-207217323	hs|1q32.2
CB_024154	0.00857925	0.00018639	5.78154	down	7.66554	15.5732	15.2688	42.184	36.8304	62.4456	-6.32042	-5.94392	-6.3588	-3.69913	-3.90194	-3.4277	Not Detected	Not Detected	Not Detected	Not Detected	Detected	Detected	0	CB_024154	A_23_P202978	NM_033292	NM_033292	NM_033292	Hs.2490	834	CASP1	"caspase 1, apoptosis-related cysteine peptidase (interleukin 1, beta, convertase)"	ENST00000393136		"GO:0001666(response to hypoxia)|GO:0001774(microglial cell activation)|GO:0004197(cysteine-type endopeptidase activity)|GO:0005515(protein binding)|GO:0005576(extracellular region)|GO:0005622(intracellular)|GO:0005634(nucleus)|GO:0005737(cytoplasm)|GO:0005829(cytosol)|GO:0006508(proteolysis)|GO:0006915(apoptosis)|GO:0006917(induction of apoptosis)|GO:0007165(signal transduction)|GO:0007520(myobl…	"Homo sapiens caspase 1, apoptosis-related cysteine peptidase (interleukin 1, beta, convertase) (CASP1), transcript variant alpha, mRNA [NM_033292]"	chr11:104897602-104897058	hs|11q22.3
CB_022905	0.00893475	0.000199477	10.1003	down	44.1909	71.9506	74.8671	395.955	494.503	345.023	-3.79313	-3.73598	-4.06505	-0.468559	-0.154934	-0.961681	Detected	Detected	Detected	Detected	Detected	Detected	0	CB_022905	A_33_P3364268	NM_030915	NM_030915	NM_030915	Hs.567598	81606	LBH	limb bud and heart development homolog (mouse)	ENST00000467242		GO:0005634(nucleus)|GO:0005730(nucleolus)|GO:0005737(cytoplasm)|GO:0007275(multicellular organismal development)|GO:0043231(intracellular membrane-bounded organelle)|GO:0045449(regulation of transcription)	"Homo sapiens limb bud and heart development homolog (mouse) (LBH), mRNA [NM_030915]"	chr2:30480566-30480625	hs|2p23.1
CB_027619	0.0116749	0.000377756	9.72545	down	33.8232	43.8885	87.2922	215.398	337.223	451.97	-4.17886	-4.44915	-3.84353	-1.34689	-0.707209	-0.572148	Detected	Detected	Detected	Detected	Detected	Detected	0	CB_027619	A_23_P386268	NM_178497	NM_178497	NM_178497	Hs.24510	152816	C4orf26	chromosome 4 open reading frame 26	ENST00000311623		GO:0005576(extracellular region)	"Homo sapiens chromosome 4 open reading frame 26 (C4orf26), mRNA [NM_178497]"	chr4:76489487-76489546	hs|4q21.1
CB_020718	0.008031	0.000158928	18.5506	down	44.0111	35.187	80.7414	524.955	574.224	729.304	-3.79901	-4.76795	-3.95607	-0.0617018	0.0607004	0.118144	Detected	Detected	Detected	Detected	Detected	Detected	0	CB_020718	A_23_P215111	NM_020632	NM_020632	NM_020632	Hs.98967	50617	ATP6V0A4	"ATPase, H+ transporting, lysosomal V0 subunit a4"	ENST00000310018		"GO:0001503(ossification)|GO:0005515(protein binding)|GO:0005768(endosome)|GO:0005886(plasma membrane)|GO:0006811(ion transport)|GO:0006879(cellular iron ion homeostasis)|GO:0006885(regulation of pH)|GO:0007588(excretion)|GO:0007605(sensory perception of sound)|GO:0008286(insulin receptor signaling pathway)|GO:0010008(endosome membrane)|GO:0015078(hydrogen ion transmembrane transporter activity)|…	"Homo sapiens ATPase, H+ transporting, lysosomal V0 subunit a4 (ATP6V0A4), transcript variant 1, mRNA [NM_020632]"	chr7:138391206-138391147	hs|7q34
CB_015736	0.0146499	0.00065276	11.5176	down	32.4718	75.9969	122.39	327.446	553.629	701.096	-4.23769	-3.65705	-3.35597	-0.742638	0.0080061	0.0612364	Detected	Detected	Detected	Detected	Detected	Detected	0	CB_015736	A_23_P56734	NM_006895	NM_006895	NM_006895	Hs.42151	3176	HNMT	histamine N-methyltransferase	ENST00000485653		GO:0005737(cytoplasm)|GO:0007585(respiratory gaseous exchange)|GO:0016740(transferase activity)|GO:0046539(histamine N-methyltransferase activity)	"Homo sapiens histamine N-methyltransferase (HNMT), transcript variant 1, mRNA [NM_006895]"	chr2:138771478-138771537	hs|2q22.1
CB_024745	0.0142445	0.000611772	21.2962	down	55.1499	54.0902	105.167	1097.39	1224.08	621.263	-3.47352	-4.14762	-3.57477	1.0021	1.15272	-0.113172	Detected	Detected	Detected	Detected	Detected	Detected	0	CB_024745	A_32_P186731	NM_080826	NM_080826	NM_080826	Hs.559353	140862	ISM1	isthmin 1 homolog (zebrafish)	ENST00000262487		GO:0005576(extracellular region)	"Homo sapiens isthmin 1 homolog (zebrafish) (ISM1), mRNA [NM_080826]"	chr20:13280838-13280897	hs|20p12.1
CB_026174	0.0136223	0.000547578	18.633	down	5.12747	7.34713	12.3425	107.569	124.984	61.6213	-6.90056	-7.02774	-6.66575	-2.34863	-2.13917	-3.44687	Not Detected	Not Detected	Not Detected	Not Detected	Detected	Detected	0	CB_026174	A_33_P3231602	NM_152484	NM_152484	NM_152484	Hs.511848	148266	ZNF569	zinc finger protein 569	ENST00000392150		"GO:0003677(DNA binding)|GO:0005622(intracellular)|GO:0005634(nucleus)|GO:0006355(regulation of transcription, DNA-dependent)|GO:0008270(zinc ion binding)|GO:0046872(metal ion binding)"	"Homo sapiens zinc finger protein 569 (ZNF569), mRNA [NM_152484]"	chr19:37902622-37902563	hs|19q13.12
CB_028291	0.00964942	0.000237854	5.07524	down	897.622	931.035	1353.64	3315.32	3393.83	3620.07	0.551159	-0.0422249	0.111313	2.59718	2.62393	2.42957	Detected	Detected	Detected	Detected	Detected	Detected	0	CB_028291	A_23_P34510	NM_198040	NM_198040	NM_198040	Hs.524271	1912	PHC2	polyhomeotic homolog 2 (Drosophila)	ENST00000373416		GO:0003677(DNA binding)|GO:0005515(protein binding)|GO:0005634(nucleus)|GO:0007275(multicellular organismal development)|GO:0008270(zinc ion binding)|GO:0042802(identical protein binding)|GO:0046872(metal ion binding)	"Homo sapiens polyhomeotic homolog 2 (Drosophila) (PHC2), transcript variant 1, mRNA [NM_198040]"	chr1:33794554-33794495	hs|1p35.1
CB_021072	0.0141279	0.000597209	14.4964	down	7.91214	6.37814	16.4234	60.9255	92.8231	122.965	-6.27474	-7.23178	-6.25363	-3.16878	-2.56836	-2.45013	Not Detected	Not Detected	Not Detected	Detected	Detected	Detected	0	CB_021072	A_23_P95029	NM_021021	NM_021021	NM_021021	Hs.46701	6641	SNTB1	"syntrophin, beta 1 (dystrophin-associated protein A1, 59kDa, basic component 1)"	ENST00000395601		GO:0003779(actin binding)|GO:0005515(protein binding)|GO:0005516(calmodulin binding)|GO:0005737(cytoplasm)|GO:0005856(cytoskeleton)|GO:0006936(muscle contraction)|GO:0016010(dystrophin-associated glycoprotein complex)|GO:0030054(cell junction)|GO:0042383(sarcolemma)|GO:0045202(synapse)	"Homo sapiens syntrophin, beta 1 (dystrophin-associated protein A1, 59kDa, basic component 1) (SNTB1), mRNA [NM_021021]"	chr8:121550176-121550117	hs|8q24.12
CB_029281	0.00416657	1.13157e-05	7.36367	down	9530.53	12398.7	15931.2	52833	59598.9	65747.8	3.95953	3.69299	3.66825	6.5914	6.75823	6.61242	Detected	Detected	Detected	Detected	Detected	Detected	0	CB_029281	A_23_P427703	NR_001447	NR_001447	NR_001447	Hs.647358	4500	MT1L	metallothionein 1L (gene/pseudogene)				"Homo sapiens metallothionein 1L (gene/pseudogene) (MT1L), non-coding RNA [NR_001447]"	chr16:56652580-56652639	hs|16q12.2
CB_032157	0.0139293	0.000574572	11.8632	down	426.837	704.35	534.964	4359.82	5010.24	3385.7	-0.521264	-0.444768	-1.22801	2.9923	3.1859	2.33301	Detected	Detected	Detected	Detected	Detected	Detected	0	CB_032157	A_33_P3291732	XR_111839	XR_111839	XR_111839	Hs.515243	100507535	LOC100507535	hypothetical LOC100507535				"PREDICTED: Homo sapiens hypothetical LOC100507535 (LOC100507535), partial miscRNA [XR_111839]"	chr19:17517045-17517104	hs|19p13.11
CB_023772	0.00803918	0.000159486	20.9444	down	3.92545	5.03214	12.5168	64.1093	92.7125	105.263	-7.28595	-7.57374	-6.64552	-3.09529	-2.57008	-2.67437	Not Detected	Not Detected	Not Detected	Detected	Detected	Detected	0	CB_023772	A_23_P156826	NM_032744	NM_032744	NM_032744	Hs.126409	84830	C6orf105	chromosome 6 open reading frame 105	ENST00000514824		GO:0016020(membrane)|GO:0016021(integral to membrane)	"Homo sapiens chromosome 6 open reading frame 105 (C6orf105), transcript variant 2, mRNA [NM_032744]"	chr6:11714061-11714002	hs|6p24.1
CB_010511	0.00610569	6.92852e-05	436.33	down	4.49321	4.80271	12.0823	1264.19	1244.5	3791.65	-7.09106	-7.64107	-6.69649	1.20625	1.17659	2.49638	Not Detected	Not Detected	Not Detected	Detected	Detected	Detected	0	CB_010511	A_23_P7144	NM_001511	NM_001511	NM_001511	Hs.789	2919	CXCL1	"chemokine (C-X-C motif) ligand 1 (melanoma growth stimulating activity, alpha)"	ENST00000395761		GO:0005102(receptor binding)|GO:0005576(extracellular region)|GO:0005615(extracellular space)|GO:0006935(chemotaxis)|GO:0006954(inflammatory response)|GO:0006955(immune response)|GO:0007165(signal transduction)|GO:0007186(G-protein coupled receptor protein signaling pathway)|GO:0007399(nervous system development)|GO:0008009(chemokine activity)|GO:0008047(enzyme activator activity)|GO:0008083(grow…	"Homo sapiens chemokine (C-X-C motif) ligand 1 (melanoma growth stimulating activity, alpha) (CXCL1), mRNA [NM_001511]"	chr4:74736850-74736909	hs|4q13.3
CB_020435	0.00509771	3.74106e-05	86.9398	down	3.69108	5.24616	13.0877	314.594	406.552	358.632	-7.37476	-7.51365	-6.58117	-0.800405	-0.437471	-0.905871	Not Detected	Not Detected	Not Detected	Detected	Detected	Detected	0	CB_020435	A_33_P3323068	NM_020133	NM_020133	NM_020133	Hs.353175	56895	AGPAT4	"1-acylglycerol-3-phosphate O-acyltransferase 4 (lysophosphatidic acid acyltransferase, delta)"	ENST00000366905		GO:0003841(1-acylglycerol-3-phosphate O-acyltransferase activity)|GO:0005515(protein binding)|GO:0008152(metabolic process)|GO:0008415(acyltransferase activity)|GO:0008654(phospholipid biosynthetic process)|GO:0016020(membrane)|GO:0016021(integral to membrane)|GO:0016740(transferase activity)	"Homo sapiens 1-acylglycerol-3-phosphate O-acyltransferase 4 (lysophosphatidic acid acyltransferase, delta) (AGPAT4), mRNA [NM_020133]"	chr6:161587364-161587305	hs|6q26
CB_014792	0.0162222	0.000813248	8.98396	down	3181.36	7097.3	12797.6	27244.9	39856.6	53143.7	2.37662	2.88814	3.35228	5.63595	6.17776	6.30538	Detected	Detected	Detected	Detected	Detected	Detected	0	CB_014792	A_33_P3315314	NM_005951	NM_005951	NM_005951	Hs.438462	4496	MT1H	metallothionein 1H	ENST00000464121		GO:0005515(protein binding)|GO:0006882(cellular zinc ion homeostasis)|GO:0007263(nitric oxide mediated signal transduction)|GO:0010273(detoxification of copper ion)|GO:0046872(metal ion binding)	"Homo sapiens metallothionein 1H (MT1H), mRNA [NM_005951]"	chr16:56704448-56704833	hs|16q13
CB_006641	0.00759607	0.000131047	8.62897	down	1101.99	2050.51	2265.39	7343.94	8594.26	14352.3	0.847088	1.09685	0.854234	3.74459	3.96439	4.41676	Detected	Detected	Detected	Detected	Detected	Detected	0	CB_006641	A_24_P810697	NM_001008529	NM_001008529	NM_001008529	Hs.250723	439921	MXRA7	matrix-remodelling associated 7	ENST00000375036		GO:0016020(membrane)|GO:0016021(integral to membrane)	"Homo sapiens matrix-remodelling associated 7 (MXRA7), transcript variant 2, mRNA [NM_001008529]"	chr17:74676626-74676567	hs|17q25.1
CB_007965	0.0143298	0.000619859	6.14093	down	630.584	1025.4	1237.58	4009.69	4330.42	2939.48	0.0417395	0.0970573	-0.0180111	2.87152	2.97552	2.12911	Detected	Detected	Detected	Detected	Detected	Detected	0	CB_007965	A_32_P150891	NM_001042517	NM_001042517	NM_001042517	Hs.283127	81624	DIAPH3	diaphanous homolog 3 (Drosophila)	ENST00000453990		GO:0003779(actin binding)|GO:0005488(binding)|GO:0016043(cellular component organization)|GO:0030036(actin cytoskeleton organization)	"Homo sapiens diaphanous homolog 3 (Drosophila) (DIAPH3), transcript variant 1, mRNA [NM_001042517]"	chr13:60686214-60686155	hs|13q21.2
CB_011104	0.0171478	0.000900158	23.201	down	9.4566	19.8672	61.3119	285.687	303.78	456.549	-6.01748	-5.5926	-4.35322	-0.939463	-0.857883	-0.557607	Not Detected	Not Detected	Not Detected	Detected	Detected	Detected	0	CB_011104	A_33_P3293049	NM_002122	NM_002122	NM_002122	Hs.387679	3117	HLA-DQA1	"major histocompatibility complex, class II, DQ alpha 1"	ENST00000374949		GO:0002504(antigen processing and presentation of peptide or polysaccharide antigen via MHC class II)|GO:0005765(lysosomal membrane)|GO:0005768(endosome)|GO:0005783(endoplasmic reticulum)|GO:0005789(endoplasmic reticulum membrane)|GO:0005794(Golgi apparatus)|GO:0005886(plasma membrane)|GO:0005887(integral to plasma membrane)|GO:0006955(immune response)|GO:0010008(endosome membrane)|GO:0019221(cyt…	"Homo sapiens major histocompatibility complex, class II, DQ alpha 1 (HLA-DQA1), mRNA [NM_002122]"	chr6:32610501-32610560	hs|6p21.32
CB_011322	0.00416657	1.36494e-05	101.319	down	4.35282	10.1356	11.8807	439.894	428.656	796.315	-7.13685	-6.56356	-6.72076	-0.316739	-0.361093	0.244963	Not Detected	Not Detected	Not Detected	Detected	Detected	Detected	0	CB_011322	A_33_P3248265	NM_002341	NM_002341	NM_002341	Hs.376208	4050	LTB	"lymphotoxin beta (TNF superfamily, member 3)"	ENST00000376117		GO:0005102(receptor binding)|GO:0005125(cytokine activity)|GO:0005164(tumor necrosis factor receptor binding)|GO:0005575(cellular_component)|GO:0005615(extracellular space)|GO:0006955(immune response)|GO:0007165(signal transduction)|GO:0007267(cell-cell signaling)|GO:0010467(gene expression)|GO:0016020(membrane)|GO:0016021(integral to membrane)|GO:0043588(skin development)|GO:0045084(positive reg…	"Homo sapiens lymphotoxin beta (TNF superfamily, member 3) (LTB), transcript variant 1, mRNA [NM_002341]"	chr6:31548394-31548335	hs|6p21.33
CB_004985	0.00487256	3.10272e-05	5.18009	down	26551.1	33579.6	46682.4	110686	117645	122364	5.43768	5.13038	5.21928	7.65836	7.73932	7.50859	Detected	Detected	Detected	Detected	Detected	Detected	0	CB_004985	A_23_P50504	NM_000146	NM_000146	NM_000146	Hs.433670	2512	FTL	"ferritin, light polypeptide"	ENST00000331825		GO:0005506(iron ion binding)|GO:0005515(protein binding)|GO:0005829(cytosol)|GO:0006826(iron ion transport)|GO:0006879(cellular iron ion homeostasis)|GO:0006892(post-Golgi vesicle-mediated transport)|GO:0008043(intracellular ferritin complex)|GO:0008199(ferric iron binding)|GO:0016044(cellular membrane organization)|GO:0016491(oxidoreductase activity)|GO:0042802(identical protein binding)|GO:0055…	"Homo sapiens ferritin, light polypeptide (FTL), mRNA [NM_000146]"	chr19:49468731-49468790	hs|19q13.33
CB_010828	0.00763587	0.000136767	341.667	down	85.5467	88.7089	64.0477	22031.9	21332.8	11360.1	-2.84016	-3.43391	-4.29024	5.32956	5.27602	4.07946	Detected	Detected	Detected	Detected	Detected	Detected	0	CB_010828	A_23_P69030	NM_001850	NM_001850	NM_001850	Hs.654548	1295	COL8A1	"collagen, type VIII, alpha 1"	ENST00000429802		GO:0001525(angiogenesis)|GO:0005576(extracellular region)|GO:0005591(collagen type VIII)|GO:0005604(basement membrane)|GO:0007155(cell adhesion)|GO:0031012(extracellular matrix)	"Homo sapiens collagen, type VIII, alpha 1 (COL8A1), transcript variant 1, mRNA [NM_001850]"	chr3:99514765-99514824	hs|3q12.1
CB_007616	0.00926809	0.000214276	15.7944	down	4.14692	5.14533	12.6257	50.7585	62.7118	91.842	-7.20677	-7.54165	-6.63302	-3.43217	-3.1341	-2.87115	Not Detected	Not Detected	Not Detected	Detected	Detected	Detected	0	CB_007616	A_23_P74278	NM_001037341	NM_001037341	NM_001037341	Hs.198072	5142	PDE4B	"phosphodiesterase 4B, cAMP-specific"	ENST00000371045		"GO:0004115(3',5'-cyclic-AMP phosphodiesterase activity)|GO:0005625(soluble fraction)|GO:0005626(insoluble fraction)|GO:0005634(nucleus)|GO:0005737(cytoplasm)|GO:0005829(cytosol)|GO:0006198(cAMP catabolic process)|GO:0007165(signal transduction)|GO:0016787(hydrolase activity)|GO:0046872(metal ion binding)|GO:0048471(perinuclear region of cytoplasm)"	"Homo sapiens phosphodiesterase 4B, cAMP-specific (PDE4B), transcript variant d, mRNA [NM_001037341]"	chr1:66839789-66839848	hs|1p31.3
CB_011504	0.00578756	5.46015e-05	40.1052	down	150.005	367.05	486.042	7524.39	9100.44	6943.43	-2.02994	-1.38508	-1.36637	3.77961	4.04695	3.3692	Detected	Detected	Detected	Detected	Detected	Detected	0	CB_011504	A_24_P316430	NM_002526	NM_002526	NM_002526	Hs.153952	4907	NT5E	"5'-nucleotidase, ecto (CD73)"	ENST00000369646		"GO:0000166(nucleotide binding)|GO:0005624(membrane fraction)|GO:0005737(cytoplasm)|GO:0005886(plasma membrane)|GO:0006144(purine base metabolic process)|GO:0006164(purine nucleotide biosynthetic process)|GO:0006195(purine nucleotide catabolic process)|GO:0006196(AMP catabolic process)|GO:0006206(pyrimidine base metabolic process)|GO:0006259(DNA metabolic process)|GO:0008198(ferrous iron binding)…	"Homo sapiens 5'-nucleotidase, ecto (CD73) (NT5E), mRNA [NM_002526]"	chr6:86176992-86181005	hs|6q14.3
CB_021145	0.0146499	0.000652865	7.42254	down	48.3747	56.1455	146.362	367.445	301.1	404.684	-3.66262	-4.09382	-3.09791	-0.576366	-0.87067	-0.73158	Detected	Detected	Detected	Detected	Detected	Detected	0	CB_021145	A_33_P3269899	NM_021111	NM_021111	NM_021111	Hs.388918	8434	RECK	reversion-inducing-cysteine-rich protein with kazal motifs	ENST00000475774		GO:0000300(peripheral to membrane of membrane fraction)|GO:0001955(blood vessel maturation)|GO:0004866(endopeptidase inhibitor activity)|GO:0004867(serine-type endopeptidase inhibitor activity)|GO:0005624(membrane fraction)|GO:0005886(plasma membrane)|GO:0008191(metalloendopeptidase inhibitor activity)|GO:0030198(extracellular matrix organization)|GO:0031225(anchored to membrane)	"Homo sapiens reversion-inducing-cysteine-rich protein with kazal motifs (RECK), mRNA [NM_021111]"	chr9:36083497-36083556	hs|9p13.3
CB_016506	0.00473623	2.69625e-05	172.921	down	4.07148	4.72755	13.6125	599.331	688.561	904.197	-7.23325	-7.66382	-6.52445	0.129457	0.322671	0.428262	Not Detected	Not Detected	Not Detected	Detected	Detected	Detected	0	CB_016506	A_24_P406334	NM_012449	NM_012449	NM_012449	Hs.61635	26872	STEAP1	six transmembrane epithelial antigen of the prostate 1	ENST00000475789		GO:0005215(transporter activity)|GO:0005506(iron ion binding)|GO:0005768(endosome)|GO:0005886(plasma membrane)|GO:0005887(integral to plasma membrane)|GO:0005911(cell-cell junction)|GO:0006811(ion transport)|GO:0006826(iron ion transport)|GO:0009055(electron carrier activity)|GO:0010008(endosome membrane)|GO:0015267(channel activity)|GO:0016491(oxidoreductase activity)|GO:0022900(electron transpo…	"Homo sapiens six transmembrane epithelial antigen of the prostate 1 (STEAP1), mRNA [NM_012449]"	chr7:89790531-89790590	hs|7q21.13
CB_028190	0.006082	6.5571e-05	25.3189	down	65.8576	164.344	128.486	1639.76	1516.85	2499.34	-3.21753	-2.54434	-3.28584	1.58152	1.46209	1.8951	Detected	Detected	Detected	Detected	Detected	Detected	0	CB_028190	A_24_P272290	NM_183373	NM_183373	NM_183373	Hs.484500	221749	C6orf145	chromosome 6 open reading frame 145	ENST00000380283		GO:0007154(cell communication)|GO:0035091(phosphoinositide binding)	"Homo sapiens chromosome 6 open reading frame 145 (C6orf145), mRNA [NM_183373]"	chr6:3723444-3723385	hs|6p25.2
CB_011179	0.00736392	0.000115213	17.4306	down	65.1987	88.3596	113.453	849.588	702.668	1596.94	-3.23203	-3.4396	-3.46536	0.632869	0.351931	1.24886	Detected	Detected	Detected	Detected	Detected	Detected	0	CB_011179	A_32_P44453	NM_002194	NM_002194	NM_002194	Hs.32309	3628	INPP1	inositol polyphosphate-1-phosphatase	ENST00000444194		"GO:0004437(inositol or phosphatidylinositol phosphatase activity)|GO:0004441(inositol-1,4-bisphosphate 1-phosphatase activity)|GO:0006796(phosphate metabolic process)|GO:0007165(signal transduction)|GO:0016787(hydrolase activity)|GO:0046872(metal ion binding)"	"Homo sapiens inositol polyphosphate-1-phosphatase (INPP1), transcript variant 2, mRNA [NM_002194]"	chr2:191231564-191233830	hs|2q32.2
CB_010833	0.0116632	0.000376647	6.26501	down	16.3841	16.3131	20.1659	64.084	64.4325	88.4072	-5.22458	-5.87696	-5.95747	-3.09586	-3.09505	-2.92614	Not Detected	Not Detected	Not Detected	Detected	Detected	Detected	0	CB_010833	A_23_P160318	NM_001856	NM_001856	NM_001856	Hs.368921	1307	COL16A1	"collagen, type XVI, alpha 1"	ENST00000489280		GO:0005178(integrin binding)|GO:0005198(structural molecule activity)|GO:0005515(protein binding)|GO:0005576(extracellular region)|GO:0005578(proteinaceous extracellular matrix)|GO:0005597(collagen type XVI)|GO:0007155(cell adhesion)|GO:0007229(integrin-mediated signaling pathway)|GO:0007565(female pregnancy)	"Homo sapiens collagen, type XVI, alpha 1 (COL16A1), mRNA [NM_001856]"	chr1:32118234-32118175	hs|1p35.2
CB_021914	0.00762451	0.000134813	144.449	down	78.0107	76.1147	53.1908	6408.86	7237.15	5652.66	-2.97321	-3.65481	-4.55821	3.5481	3.71644	3.07248	Detected	Detected	Not Detected	Detected	Detected	Detected	0	CB_021914	A_23_P162165	NM_023930	NM_023930	NM_023930	Hs.709780	65987	KCTD14	potassium channel tetramerisation domain containing 14	ENST00000353172		GO:0005249(voltage-gated potassium channel activity)|GO:0006813(potassium ion transport)|GO:0008076(voltage-gated potassium channel complex)|GO:0016020(membrane)	"Homo sapiens potassium channel tetramerisation domain containing 14 (KCTD14), mRNA [NM_023930]"	chr11:77727551-77727492	hs|11q14.1
CB_014671	0.00896103	0.000200757	236.546	down	73.8852	73.8786	52.8076	13945.9	11401.6	6608.57	-3.05159	-3.69783	-4.56864	4.6698	4.37218	3.29789	Detected	Detected	Not Detected	Detected	Detected	Detected	0	CB_014671	A_23_P77529	NM_005823	NM_005823	NM_005823	Hs.408488	10232	MSLN	mesothelin	ENST00000446427		GO:0005576(extracellular region)|GO:0005794(Golgi apparatus)|GO:0005886(plasma membrane)|GO:0007155(cell adhesion)|GO:0016020(membrane)|GO:0031225(anchored to membrane)	"Homo sapiens mesothelin (MSLN), transcript variant 1, mRNA [NM_005823]"	chr16:816418-816477	hs|16p13.3
CB_025048	0.0143298	0.000620933	37.1919	down	112.658	262.143	213.417	2949.3	2995.39	10108.9	-2.443	-1.87071	-2.55378	2.42841	2.44376	3.9111	Detected	Detected	Detected	Detected	Detected	Detected	0	CB_025048	A_33_P3376828	NM_138410	NM_138410	NM_138410	Hs.440494	112616	CMTM7	CKLF-like MARVEL transmembrane domain containing 7	ENST00000396546		GO:0005125(cytokine activity)|GO:0005615(extracellular space)|GO:0006935(chemotaxis)|GO:0016020(membrane)|GO:0016021(integral to membrane)	"Homo sapiens CKLF-like MARVEL transmembrane domain containing 7 (CMTM7), transcript variant 1, mRNA [NM_138410]"	chr3:32490977-32491036	hs|3p22.3
CB_026859	0.00416657	1.36712e-05	171.464	down	280.964	260.413	300.247	30551.2	28244.9	35346.4	-1.12456	-1.88026	-2.06131	5.80119	5.68093	5.71704	Detected	Detected	Detected	Detected	Detected	Detected	0	CB_026859	A_33_P3354945	NM_172210	NM_172210	NM_172210	Hs.591402	1435	CSF1	colony stimulating factor 1 (macrophage)	ENST00000488198		GO:0001954(positive regulation of cell-matrix adhesion)|GO:0003006(developmental process involved in reproduction)|GO:0005125(cytokine activity)|GO:0005157(macrophage colony-stimulating factor receptor binding)|GO:0005576(extracellular region)|GO:0005615(extracellular space)|GO:0005886(plasma membrane)|GO:0008083(growth factor activity)|GO:0008283(cell proliferation)|GO:0008284(positive regulatio…	"Homo sapiens colony stimulating factor 1 (macrophage) (CSF1), transcript variant 2, mRNA [NM_172210]"	chr1:110466137-110466196	hs|1p13.3
CB_020984	0.0152417	0.000713521	17.6687	down	4.38753	11.4997	12.3208	110.279	128.965	66.4046	-7.1254	-6.38139	-6.66829	-2.31274	-2.09394	-3.33902	Not Detected	Not Detected	Not Detected	Not Detected	Detected	Detected	0	CB_020984	A_32_P99055	NM_020922	NM_020922	NM_020922	Hs.92423	65267	WNK3	WNK lysine deficient protein kinase 3	ENST00000354646		GO:0000166(nucleotide binding)|GO:0004674(protein serine/threonine kinase activity)|GO:0005515(protein binding)|GO:0005524(ATP binding)|GO:0006468(protein amino acid phosphorylation)|GO:0007243(intracellular protein kinase cascade)|GO:0016740(transferase activity)	"Homo sapiens WNK lysine deficient protein kinase 3 (WNK3), transcript variant 1, mRNA [NM_020922]"	chrX:54223592-54223533	hs|Xp11.22
CB_008697	0.011689	0.000378664	5.10858	down	163.165	283.588	456.889	683.811	999.171	1136.19	-1.90862	-1.75727	-1.45561	0.319701	0.859818	0.75775	Detected	Detected	Detected	Detected	Detected	Detected	0	CB_008697	A_33_P3233666	NM_001104546	NM_001104546	NM_001104546	Hs.139120	10556	RPP30	ribonuclease P/MRP 30kDa subunit	ENST00000371705		GO:0004526(ribonuclease P activity)|GO:0004540(ribonuclease activity)|GO:0005515(protein binding)|GO:0005634(nucleus)|GO:0005655(nucleolar ribonuclease P complex)|GO:0005730(nucleolus)|GO:0008033(tRNA processing)|GO:0016787(hydrolase activity)	"Homo sapiens ribonuclease P/MRP 30kDa subunit (RPP30), transcript variant 1, mRNA [NM_001104546]"	chr10:92665607-92665666	hs|10q23.31
CB_028690	0.00426602	1.53897e-05	3400.5	down	6.81106	23.4403	24.6667	21475.8	34632.3	57343.7	-6.49093	-5.35399	-5.66682	5.29267	5.97506	6.41512	Not Detected	Not Detected	Not Detected	Detected	Detected	Detected	0	CB_028690	A_24_P406986	NM_199329	NM_199329	NM_199329	Hs.99962	29015	SLC43A3	"solute carrier family 43, member 3"	ENST00000395123		GO:0016020(membrane)|GO:0016021(integral to membrane)|GO:0055085(transmembrane transport)	"Homo sapiens solute carrier family 43, member 3 (SLC43A3), mRNA [NM_199329]"	chr11:57176654-57175317	hs|11q12.1
CB_005747	0.00478396	2.86661e-05	802.062	down	4.30448	8.20903	18.525	2961.68	4037.07	7780.17	-7.15297	-6.8677	-6.07991	2.43445	2.87432	3.53336	Not Detected	Not Detected	Not Detected	Detected	Detected	Detected	0	CB_005747	A_23_P82868	NM_000930	NM_000930	NM_000930	Hs.491582	5327	PLAT	"plasminogen activator, tissue"	ENST00000352041		"GO:0001666(response to hypoxia)|GO:0004252(serine-type endopeptidase activity)|GO:0005515(protein binding)|GO:0005576(extracellular region)|GO:0005615(extracellular space)|GO:0005737(cytoplasm)|GO:0006464(protein modification process)|GO:0006508(proteolysis)|GO:0007596(blood coagulation)|GO:0008233(peptidase activity)|GO:0009986(cell surface)|GO:0014909(smooth muscle cell migration)|GO:0030141(s…	"Homo sapiens plasminogen activator, tissue (PLAT), transcript variant 1, mRNA [NM_000930]"	chr8:42032871-42032812	hs|8p11.21
CB_009182	0.00660064	8.21872e-05	7.11916	down	81.4981	98.5299	115.929	454.363	382.718	531.999	-2.91011	-3.28243	-3.43422	-0.270049	-0.524632	-0.336953	Detected	Detected	Detected	Detected	Detected	Detected	0	CB_009182	A_33_P3272231	NM_001136493	NM_001136493	NM_001136493	Hs.655177	84879	MFSD2A	major facilitator superfamily domain containing 2A	ENST00000420632	NP1165010	GO:0005783(endoplasmic reticulum)|GO:0005789(endoplasmic reticulum membrane)|GO:0016020(membrane)|GO:0016021(integral to membrane)|GO:0055085(transmembrane transport)	"Homo sapiens major facilitator superfamily domain containing 2A (MFSD2A), transcript variant 1, mRNA [NM_001136493]"	chr1:40435568-40435627	hs|1p34.2
CB_020895	0.0140176	0.000581941	12.8051	down	3.78913	4.83734	12.8521	35.7549	56.7221	67.1718	-7.33694	-7.6307	-6.60737	-3.93768	-3.27893	-3.32245	Not Detected	Not Detected	Not Detected	Detected	Detected	Detected	0	CB_020895	A_23_P398172	NM_020819	NM_020819	NM_020819	Hs.211700	57579	FAM135A	"family with sequence similarity 135, member A"	ENST00000361499	NP1166301		"Homo sapiens family with sequence similarity 135, member A (FAM135A), transcript variant 2, mRNA [NM_020819]"	chr6:71269898-71269957	hs|6q13
CB_012746	0.0078802	0.000148009	74.8105	down	3.92721	4.81284	12.0261	214.617	221.785	550.686	-7.2853	-7.63803	-6.70321	-1.35213	-1.31175	-0.287145	Not Detected	Not Detected	Not Detected	Detected	Detected	Detected	0	CB_012746	A_23_P126908	NM_003820	NM_003820	NM_003820	Hs.512898	8764	TNFRSF14	"tumor necrosis factor receptor superfamily, member 14 (herpesvirus entry mediator)"	ENST00000466750	NP088555	GO:0004872(receptor activity)|GO:0005031(tumor necrosis factor receptor activity)|GO:0005515(protein binding)|GO:0005886(plasma membrane)|GO:0005887(integral to plasma membrane)|GO:0006955(immune response)|GO:0007166(cell surface receptor linked signaling pathway)|GO:0009897(external side of plasma membrane)|GO:0031295(T cell costimulation)|GO:0044419(interspecies interaction between organisms)|G…	"Homo sapiens tumor necrosis factor receptor superfamily, member 14 (herpesvirus entry mediator) (TNFRSF14), mRNA [NM_003820]"	chr1:2495144-2495203	hs|1p36.32
CB_025234	0.00926518	0.00021403	10.6307	down	50.8634	61.9312	59.0352	378.732	315.729	514.598	-3.59025	-3.95232	-4.40781	-0.532719	-0.802226	-0.384931	Detected	Detected	Not Detected	Detected	Detected	Detected	0	CB_025234	A_33_P3266646	NM_138813	NM_138813	NM_138813	Hs.306212	148229	ATP8B3	"ATPase, aminophospholipid transporter, class I, type 8B, member 3"	ENST00000382339	NP301922	"GO:0000166(nucleotide binding)|GO:0000287(magnesium ion binding)|GO:0000299(integral to membrane of membrane fraction)|GO:0001669(acrosomal vesicle)|GO:0004012(phospholipid-translocating ATPase activity)|GO:0005524(ATP binding)|GO:0006754(ATP biosynthetic process)|GO:0007339(binding of sperm to zona pellucida)|GO:0015662(ATPase activity, coupled to transmembrane movement of ions, phosphorylative…	"Homo sapiens ATPase, aminophospholipid transporter, class I, type 8B, member 3 (ATP8B3), transcript variant 1, mRNA [NM_138813]"	chr19:1800003-1797004	hs|19p13.3
CB_006106	0.00426602	1.52614e-05	64.2515	down	5.60944	14.0701	14.8002	370.406	377.676	610.013	-6.77095	-6.09035	-6.40377	-0.56479	-0.543764	-0.139536	Not Detected	Not Detected	Not Detected	Detected	Detected	Detected	0	CB_006106	A_33_P3220247	NM_001003818	NM_001003818	NM_001003818	Hs.125300	117854	TRIM6	tripartite motif-containing 6	ENST00000380109	NP1276366	GO:0003674(molecular_function)|GO:0005622(intracellular)|GO:0005737(cytoplasm)|GO:0008270(zinc ion binding)|GO:0046872(metal ion binding)|GO:0070206(protein trimerization)	"Homo sapiens tripartite motif-containing 6 (TRIM6), transcript variant 1, mRNA [NM_001003818]"	chr11:5632513-5632572	hs|11p15.4
CB_018714	0.0112654	0.000342451	354.664	down	18.4387	13.6046	94.1806	7802.76	7102.81	5237.81	-5.05414	-6.13889	-3.73395	3.83202	3.68941	2.96252	Not Detected	Not Detected	Detected	Detected	Detected	Detected	0	CB_018714	A_23_P34142	NM_016303	NM_016303	NM_016303	Hs.533287	51186	WBP5	WW domain binding protein 5	ENST00000372656		GO:0005515(protein binding)|GO:0050699(WW domain binding)	"Homo sapiens WW domain binding protein 5 (WBP5), transcript variant 1, mRNA [NM_016303]"	chrX:102612844-102612903	hs|Xq22.2
CB_008074	0.00742788	0.000118414	67.6052	down	255.516	302.665	264.732	14082.3	13467.6	9186.81	-1.26154	-1.66334	-2.24292	4.68384	4.61244	3.77312	Detected	Detected	Detected	Detected	Detected	Detected	0	CB_008074	A_33_P3322274	NM_001066	NM_001066	NM_001066	Hs.256278	7133	TNFRSF1B	"tumor necrosis factor receptor superfamily, member 1B"	ENST00000400863	NP861697	GO:0004872(receptor activity)|GO:0005031(tumor necrosis factor receptor activity)|GO:0005515(protein binding)|GO:0005576(extracellular region)|GO:0005624(membrane fraction)|GO:0005886(plasma membrane)|GO:0006915(apoptosis)|GO:0006955(immune response)|GO:0007166(cell surface receptor linked signaling pathway)|GO:0008219(cell death)|GO:0016021(integral to membrane)|GO:0045121(membrane raft)|GO:0050…	"Homo sapiens tumor necrosis factor receptor superfamily, member 1B (TNFRSF1B), mRNA [NM_001066]"	chr1:12252992-12253051	hs|1p36.22
CB_024374	0.0137691	0.000560447	11.399	down	144.822	176.068	267.823	1520.45	1793.13	1021.83	-2.08067	-2.44493	-2.22618	1.47253	1.70349	0.604707	Detected	Detected	Detected	Detected	Detected	Detected	0	CB_024374	A_32_P193080	NM_052905	NM_052905	NM_052905	Hs.654630	114793	FMNL2	formin-like 2	ENST00000288670		GO:0003779(actin binding)|GO:0005488(binding)|GO:0005737(cytoplasm)|GO:0016043(cellular component organization)|GO:0030036(actin cytoskeleton organization)	"Homo sapiens formin-like 2 (FMNL2), mRNA [NM_052905]"	chr2:153505480-153505539	hs|2q23.3
CB_005081	0.0176719	0.00095915	36.9616	down	4.85459	4.97634	23.3225	213.348	229.337	160.152	-6.97945	-7.58983	-5.74766	-1.36069	-1.26344	-2.06894	Not Detected	Not Detected	Not Detected	Detected	Detected	Detected	0	CB_005081	A_32_P209960	NM_000246	NM_000246	NM_000246	Hs.701991	4261	CIITA	"class II, major histocompatibility complex, transactivator"	ENST00000381835		"GO:0000166(nucleotide binding)|GO:0003677(DNA binding)|GO:0003702(RNA polymerase II transcription factor activity)|GO:0003713(transcription coactivator activity)|GO:0005515(protein binding)|GO:0005524(ATP binding)|GO:0005634(nucleus)|GO:0006954(inflammatory response)|GO:0006955(immune response)|GO:0008022(protein C-terminus binding)|GO:0010553(negative regulation of gene-specific transcription f…	"Homo sapiens class II, major histocompatibility complex, transactivator (CIITA), mRNA [NM_000246]"	chr16:11018667-11018726	hs|16p13.13
CB_021359	0.00416657	1.1962e-05	119.558	down	6.12799	13.7409	16.6567	915.331	962.844	749.08	-6.64339	-6.12451	-6.23328	0.740398	0.806389	0.156745	Not Detected	Not Detected	Not Detected	Detected	Detected	Detected	0	CB_021359	A_23_P143713	NM_021822	NM_021822	NM_021822	Hs.660143	60489	APOBEC3G	"apolipoprotein B mRNA editing enzyme, catalytic polypeptide-like 3G"	ENST00000480000		"GO:0002230(positive regulation of defense response to virus by host)|GO:0003723(RNA binding)|GO:0004126(cytidine deaminase activity)|GO:0005515(protein binding)|GO:0005634(nucleus)|GO:0005737(cytoplasm)|GO:0005739(mitochondrion)|GO:0005829(cytosol)|GO:0006410(transcription, RNA-dependent)|GO:0008270(zinc ion binding)|GO:0008829(dCTP deaminase activity)|GO:0009615(response to virus)|GO:0016032(vi…	"Homo sapiens apolipoprotein B mRNA editing enzyme, catalytic polypeptide-like 3G (APOBEC3G), mRNA [NM_021822]"	chr22:39477481-39477540	hs|22q13.1
CB_011450	0.00435805	1.75451e-05	24.512	down	353.517	391.314	563.364	5427.51	6587.82	8841.33	-0.793171	-1.29273	-1.15339	3.30832	3.58082	3.71782	Detected	Detected	Detected	Detected	Detected	Detected	0	CB_011450	A_23_P258018	NM_002477	NM_002477	NM_002477	Hs.410970	4636	MYL5	"myosin, light chain 5, regulatory"	ENST00000513662		GO:0003774(motor activity)|GO:0005509(calcium ion binding)|GO:0005859(muscle myosin complex)|GO:0006937(regulation of muscle contraction)|GO:0008307(structural constituent of muscle)|GO:0016459(myosin complex)	"Homo sapiens myosin, light chain 5, regulatory (MYL5), mRNA [NM_002477]"	chr4:673771-674320	hs|4p16.3
CB_017825	0.0162726	0.000816967	6.22588	down	87.7097	122.58	270.572	429.555	558.805	805.511	-2.80414	-2.96734	-2.21144	-0.351054	0.0214329	0.261529	Detected	Detected	Detected	Detected	Detected	Detected	0	CB_017825	A_24_P943613	NM_015173	NM_015173	NM_015173	Hs.176503	23216	TBC1D1	"TBC1 (tre-2/USP6, BUB2, cdc16) domain family, member 1"	ENST00000261439		GO:0005096(GTPase activator activity)|GO:0005097(Rab GTPase activator activity)|GO:0005622(intracellular)|GO:0005634(nucleus)|GO:0032313(regulation of Rab GTPase activity)	"Homo sapiens TBC1 (tre-2/USP6, BUB2, cdc16) domain family, member 1 (TBC1D1), mRNA [NM_015173]"	chr4:38140705-38140764	hs|4p14
CB_029280	0.00416657	1.13339e-05	5.41092	down	4410.21	7762.45	10531.8	24287.3	24574.1	26358.2	2.84783	3.01738	3.07115	5.47016	5.48008	5.29373	Detected	Detected	Detected	Detected	Detected	Detected	0	CB_029280	A_24_P323114	NR_001446	NR_001446	NR_001446	Hs.591361	305	ANXA2P3	annexin A2 pseudogene 3		NP1174962		"Homo sapiens annexin A2 pseudogene 3 (ANXA2P3), non-coding RNA [NR_001446]"	chr10:66585482-66585541	hs|10q21.3
CB_010471	0.00160713	1.55597e-07	452.242	down	52.1937	74.605	118.476	19115.4	21946.7	28014	-3.553	-3.68372	-3.40286	5.1247	5.31695	5.38163	Detected	Detected	Detected	Detected	Detected	Detected	0	CB_010471	A_24_P77968	NM_001458	NM_001458	NM_001458	Hs.58414	2318	FLNC	"filamin C, gamma"	ENST00000325888		GO:0003779(actin binding)|GO:0005515(protein binding)|GO:0005737(cytoplasm)|GO:0005829(cytosol)|GO:0005856(cytoskeleton)|GO:0005886(plasma membrane)|GO:0030018(Z disc)|GO:0034329(cell junction assembly)	"Homo sapiens filamin C, gamma (FLNC), transcript variant 1, mRNA [NM_001458]"	chr7:128498476-128498535	hs|7q32.1
CB_011818	0.00505598	3.60149e-05	98.1082	down	3.75837	4.79067	12.0487	341.715	299.483	551.337	-7.3487	-7.64469	-6.7005	-0.681101	-0.878437	-0.285442	Not Detected	Not Detected	Not Detected	Detected	Detected	Detected	0	CB_011818	A_23_P47924	NM_002849	NM_002849	NM_002849	Hs.506076	5801	PTPRR	"protein tyrosine phosphatase, receptor type, R"	ENST00000283228	NP091230	GO:0001701(in utero embryonic development)|GO:0004725(protein tyrosine phosphatase activity)|GO:0004872(receptor activity)|GO:0005001(transmembrane receptor protein tyrosine phosphatase activity)|GO:0005515(protein binding)|GO:0005634(nucleus)|GO:0005737(cytoplasm)|GO:0005794(Golgi apparatus)|GO:0005886(plasma membrane)|GO:0006470(protein amino acid dephosphorylation)|GO:0007399(nervous system de…	"Homo sapiens protein tyrosine phosphatase, receptor type, R (PTPRR), transcript variant 1, mRNA [NM_002849]"	chr12:71032555-71032496	hs|12q15
CB_014399	0.00365247	5.65205e-06	16.3321	down	434.028	566.645	853.195	6170.67	5179.89	7876.82	-0.49716	-0.758615	-0.554579	3.49346	3.23394	3.55117	Detected	Detected	Detected	Detected	Detected	Detected	0	CB_014399	A_24_P270460	NM_005532	NM_005532	NM_005532	Hs.532634	3429	IFI27	"interferon, alpha-inducible protein 27"	ENST00000444961		GO:0003674(molecular_function)|GO:0005739(mitochondrion)|GO:0006919(activation of caspase activity)|GO:0008624(induction of apoptosis by extracellular signals)|GO:0008633(activation of pro-apoptotic gene products)|GO:0016020(membrane)|GO:0016021(integral to membrane)|GO:0019221(cytokine-mediated signaling pathway)|GO:0060337(type I interferon-mediated signaling pathway)	"Homo sapiens interferon, alpha-inducible protein 27 (IFI27), transcript variant 2, mRNA [NM_005532]"	chr14:94582967-94583026	hs|14q32.12
CB_022717	0.006082	6.5878e-05	155.886	down	4.08714	8.91002	12.3089	895.572	998.087	523.2	-7.22771	-6.74949	-6.66968	0.708914	0.858254	-0.361014	Not Detected	Not Detected	Not Detected	Detected	Detected	Detected	0	CB_022717	A_23_P94412	NM_025239	NM_025239	NM_025239	Hs.532279	80380	PDCD1LG2	programmed cell death 1 ligand 2	ENST00000397747		GO:0003674(molecular_function)|GO:0004872(receptor activity)|GO:0005576(extracellular region)|GO:0005886(plasma membrane)|GO:0006955(immune response)|GO:0012505(endomembrane system)|GO:0016021(integral to membrane)|GO:0031295(T cell costimulation)|GO:0042102(positive regulation of T cell proliferation)|GO:0042130(negative regulation of T cell proliferation)	"Homo sapiens programmed cell death 1 ligand 2 (PDCD1LG2), mRNA [NM_025239]"	chr9:5549556-5557628	hs|9p24.1
CB_015306	0.00435805	1.76842e-05	266.089	down	3.73171	6.33504	11.8899	1466.66	1059.76	938.379	-7.35897	-7.24156	-6.71964	1.42057	0.944755	0.481794	Not Detected	Not Detected	Not Detected	Detected	Detected	Detected	0	CB_015306	A_33_P3331307	NM_006449	NM_006449	NM_006449	Hs.369574	10602	CDC42EP3	CDC42 effector protein (Rho GTPase binding) 3	ENST00000295324		GO:0005519(cytoskeletal regulatory protein binding)|GO:0005737(cytoplasm)|GO:0007165(signal transduction)|GO:0008360(regulation of cell shape)|GO:0012505(endomembrane system)|GO:0015629(actin cytoskeleton)|GO:0016020(membrane)	"Homo sapiens CDC42 effector protein (Rho GTPase binding) 3 (CDC42EP3), mRNA [NM_006449]"	chr2:37870802-37870743	hs|2p22.2
CB_017528	0.0144314	0.000630697	5.51287	down	20.8708	24.4384	47.8041	103.264	117.259	92.9214	-4.87539	-5.29384	-4.71225	-2.40756	-2.23122	-2.85429	Detected	Not Detected	Not Detected	Detected	Detected	Detected	0	CB_017528	A_33_P3691916	NM_014883	NM_014883	NM_014883	Hs.97270	10144	FAM13A	"family with sequence similarity 13, member A"	ENST00000264344		GO:0005096(GTPase activator activity)|GO:0005622(intracellular)|GO:0005829(cytosol)|GO:0007165(signal transduction)|GO:0007264(small GTPase mediated signal transduction)|GO:0051056(regulation of small GTPase mediated signal transduction)	"Homo sapiens family with sequence similarity 13, member A (FAM13A), transcript variant 1, mRNA [NM_014883]"	chr4:89647940-89647881	hs|4q22.1
CB_026123	0.00825042	0.000170153	26.1824	down	103.677	116.468	116.181	2032.37	2175.21	1568.72	-2.56286	-3.04113	-3.43109	1.89119	1.98217	1.22314	Detected	Detected	Detected	Detected	Detected	Detected	0	CB_026123	A_23_P132316	NM_152426	NM_152426	NM_152426	Hs.658626	140564	APOBEC3D	"apolipoprotein B mRNA editing enzyme, catalytic polypeptide-like 3D"	ENST00000427494		"GO:0008270(zinc ion binding)|GO:0016787(hydrolase activity)|GO:0016814(hydrolase activity, acting on carbon-nitrogen (but not peptide) bonds, in cyclic amidines)|GO:0046872(metal ion binding)"	"Homo sapiens apolipoprotein B mRNA editing enzyme, catalytic polypeptide-like 3D (APOBEC3D), mRNA [NM_152426]"	chr22:39427939-39428222	hs|22q13.1
CB_031622	0.0171059	0.00089332	6.26446	down	8399.97	6770.18	14588.1	32659.3	35558.1	48370.4	3.77736	2.82006	3.54119	5.89745	6.01312	6.16961	Detected	Detected	Detected	Detected	Detected	Detected	0	CB_031622	A_33_P3424803	XM_003119360	XM_003119360	XM_003119360	Hs.654404	3107	HLA-C	"major histocompatibility complex, class I, C"			GO:0002474(antigen processing and presentation of peptide antigen via MHC class I)|GO:0005576(extracellular region)|GO:0005886(plasma membrane)|GO:0005887(integral to plasma membrane)|GO:0006955(immune response)|GO:0016020(membrane)|GO:0016021(integral to membrane)|GO:0019221(cytokine-mediated signaling pathway)|GO:0019882(antigen processing and presentation)|GO:0032393(MHC class I receptor activ…	"PREDICTED: Homo sapiens HLA class I histocompatibility antigen, Cw-15 alpha chain-like, transcript variant 2 (LOC100507681), mRNA [XM_003119360]"	chr6:031321703-031321644	hs|6p21.33
CB_017391	0.0047442	2.72835e-05	22.4172	down	84.2306	108.093	219.217	1716.19	1934.82	1865	-2.86253	-3.14879	-2.51509	1.64725	1.81321	1.47273	Detected	Detected	Detected	Detected	Detected	Detected	0	CB_017391	A_24_P294124	NM_014755	NM_014755	NM_014755	Hs.591569	9792	SERTAD2	SERTA domain containing 2	ENST00000313349		"GO:0003713(transcription coactivator activity)|GO:0005634(nucleus)|GO:0005737(cytoplasm)|GO:0016563(transcription activator activity)|GO:0030308(negative regulation of cell growth)|GO:0045893(positive regulation of transcription, DNA-dependent)"	"Homo sapiens SERTA domain containing 2 (SERTAD2), mRNA [NM_014755]"	chr2:64859160-64859101	hs|2p14
CB_005234	0.00742788	0.000118802	68.0175	down	8.51549	21.5202	35.9681	722.684	1107.22	713.923	-6.16872	-5.4773	-5.12267	0.399469	1.00796	0.0873938	Not Detected	Not Detected	Not Detected	Detected	Detected	Detected	0	CB_005234	A_32_P128656	NM_000381	NM_000381	NM_000381	Hs.27695	4281	MID1	midline 1 (Opitz/BBB syndrome)	ENST00000380787		GO:0000226(microtubule cytoskeleton organization)|GO:0005622(intracellular)|GO:0005737(cytoplasm)|GO:0005819(spindle)|GO:0005875(microtubule associated complex)|GO:0005881(cytoplasmic microtubule)|GO:0007026(negative regulation of microtubule depolymerization)|GO:0007389(pattern specification process)|GO:0008270(zinc ion binding)|GO:0016874(ligase activity)|GO:0031625(ubiquitin protein ligase bin…	"Homo sapiens midline 1 (Opitz/BBB syndrome) (MID1), transcript variant 1, mRNA [NM_000381]"	chrX:10414469-10414410	hs|Xp22.2
CB_011890	0.00856269	0.000185533	17.0545	down	5.05954	6.93895	12.6786	58.3325	75.8267	137.486	-6.9198	-7.1102	-6.62698	-3.23152	-2.86014	-2.28909	Not Detected	Not Detected	Not Detected	Detected	Detected	Detected	0	CB_011890	A_23_P51587	NM_002924	NM_002924	NM_002924	Hs.655739	6000	RGS7	regulator of G-protein signaling 7	ENST00000407905		GO:0004871(signal transducer activity)|GO:0005096(GTPase activator activity)|GO:0005515(protein binding)|GO:0005575(cellular_component)|GO:0005634(nucleus)|GO:0005737(cytoplasm)|GO:0005834(heterotrimeric G-protein complex)|GO:0005886(plasma membrane)|GO:0008277(regulation of G-protein coupled receptor protein signaling pathway)|GO:0009968(negative regulation of signal transduction)	"Homo sapiens regulator of G-protein signaling 7 (RGS7), mRNA [NM_002924]"	chr1:240969468-240966263	hs|1q43
CB_011623	0.0130554	0.00049385	7.07255	down	75.9286	137.391	201.776	668.129	643.107	477.33	-3.01223	-2.80277	-2.6347	0.28623	0.224147	-0.493388	Detected	Detected	Detected	Detected	Detected	Detected	0	CB_011623	A_23_P164536	NM_002647	NM_002647	NM_002647	Hs.464971	5289	PIK3C3	"phosphoinositide-3-kinase, class 3"	ENST00000398870		"GO:0000166(nucleotide binding)|GO:0004428(inositol or phosphatidylinositol kinase activity)|GO:0005515(protein binding)|GO:0005524(ATP binding)|GO:0005829(cytosol)|GO:0005942(phosphoinositide 3-kinase complex)|GO:0008286(insulin receptor signaling pathway)|GO:0008543(fibroblast growth factor receptor signaling pathway)|GO:0016303(1-phosphatidylinositol-3-kinase activity)|GO:0016740(transferase a…	"Homo sapiens phosphoinositide-3-kinase, class 3 (PIK3C3), mRNA [NM_002647]"	chr18:39661247-39661306	hs|18q12.3
CB_021153	0.00655172	7.94163e-05	12.3299	down	487.948	918.135	1487.1	6355.56	7902.64	6848.17	-0.328222	-0.0623541	0.246973	3.53605	3.84335	3.34927	Detected	Detected	Detected	Detected	Detected	Detected	0	CB_021153	A_33_P3619171	NM_021127	NM_021127	NM_021127	Hs.96	5366	PMAIP1	phorbol-12-myristate-13-acetate-induced protein 1	ENST00000269518		GO:0001836(release of cytochrome c from mitochondria)|GO:0005515(protein binding)|GO:0005739(mitochondrion)|GO:0005741(mitochondrial outer membrane)|GO:0005829(cytosol)|GO:0006915(apoptosis)|GO:0006917(induction of apoptosis)|GO:0006919(activation of caspase activity)|GO:0006921(cellular component disassembly involved in apoptosis)|GO:0006926(virus-infected cell apoptosis)|GO:0008629(induction of…	"Homo sapiens phorbol-12-myristate-13-acetate-induced protein 1 (PMAIP1), mRNA [NM_021127]"	chr18:57570691-57570750	hs|18q21.32
CB_005444	0.00386098	7.64115e-06	932.985	down	6.59318	20.4343	17.156	6837.12	6570.7	11508.3	-6.53783	-5.55199	-6.19067	3.64142	3.57706	4.09815	Not Detected	Not Detected	Not Detected	Detected	Detected	Detected	0	CB_005444	A_24_P158089	NM_000602	NM_000602	NM_000602	Hs.414795	5054	SERPINE1	"serpin peptidase inhibitor, clade E (nexin, plasminogen activator inhibitor type 1), member 1"	ENST00000223095		GO:0000302(response to reactive oxygen species)|GO:0001300(chronological cell aging)|GO:0002020(protease binding)|GO:0002576(platelet degranulation)|GO:0004867(serine-type endopeptidase inhibitor activity)|GO:0005102(receptor binding)|GO:0005515(protein binding)|GO:0005576(extracellular region)|GO:0005615(extracellular space)|GO:0005625(soluble fraction)|GO:0005886(plasma membrane)|GO:0007596(blo…	"Homo sapiens serpin peptidase inhibitor, clade E (nexin, plasminogen activator inhibitor type 1), member 1 (SERPINE1), transcript variant 1, mRNA [NM_000602]"	chr7:100781555-100781614	hs|7q22.1
CB_011840	0.00509358	3.72817e-05	12.5195	down	754.149	1565.42	1717.9	10455.9	10770.8	9732.72	0.299901	0.707419	0.455118	4.25428	4.29007	3.85639	Detected	Detected	Detected	Detected	Detected	Detected	0	CB_011840	A_24_P228717	NM_002872	NM_002872	NM_002872	Hs.517601	5880	RAC2	"ras-related C3 botulinum toxin substrate 2 (rho family, small GTP binding protein Rac2)"	ENST00000441619		GO:0000166(nucleotide binding)|GO:0003924(GTPase activity)|GO:0005515(protein binding)|GO:0005525(GTP binding)|GO:0005622(intracellular)|GO:0005624(membrane fraction)|GO:0005635(nuclear envelope)|GO:0005737(cytoplasm)|GO:0005829(cytosol)|GO:0005886(plasma membrane)|GO:0007165(signal transduction)|GO:0007264(small GTPase mediated signal transduction)|GO:0007411(axon guidance)|GO:0007596(blood coag…	"Homo sapiens ras-related C3 botulinum toxin substrate 2 (rho family, small GTP binding protein Rac2) (RAC2), mRNA [NM_002872]"	chr22:37627281-37622795	hs|22q13.1
CB_021910	0.00762451	0.000135036	12.3886	down	307.959	302.077	391.452	2249.97	2388.53	3548.53	-0.992211	-1.66614	-1.67862	2.03794	2.11714	2.40077	Detected	Detected	Detected	Detected	Detected	Detected	0	CB_021910	A_23_P55682	NM_023926	NM_023926	NM_023926	Hs.235390	65982	ZSCAN18	zinc finger and SCAN domain containing 18	ENST00000402070		"GO:0003677(DNA binding)|GO:0003700(sequence-specific DNA binding transcription factor activity)|GO:0005622(intracellular)|GO:0005634(nucleus)|GO:0006355(regulation of transcription, DNA-dependent)|GO:0008270(zinc ion binding)|GO:0016032(viral reproduction)|GO:0046872(metal ion binding)"	"Homo sapiens zinc finger and SCAN domain containing 18 (ZSCAN18), transcript variant 3, mRNA [NM_023926]"	chr19:58595438-58595379	hs|19q13.43
CB_011515	0.0126077	0.00045261	5.44697	down	463.339	441.595	695.278	1512.49	1786.33	2343.65	-0.402882	-1.11833	-0.849865	1.46496	1.69801	1.80231	Detected	Detected	Detected	Detected	Detected	Detected	0	CB_011515	A_23_P159688	NM_002536	NM_002536	NM_002536	Hs.694353	4943	TBC1D25	"TBC1 domain family, member 25"	ENST00000376771		GO:0005096(GTPase activator activity)|GO:0005097(Rab GTPase activator activity)|GO:0005622(intracellular)|GO:0032313(regulation of Rab GTPase activity)	"Homo sapiens TBC1 domain family, member 25 (TBC1D25), mRNA [NM_002536]"	chrX:48420306-48420364	hs|Xp11.23
CB_010767	0.0106935	0.000301786	107.925	down	447.54	671.859	391.846	42920.5	42930.2	22139.6	-0.452931	-0.5129	-1.67717	6.29163	6.28493	5.04211	Detected	Detected	Detected	Detected	Detected	Detected	0	CB_010767	A_23_P34597	NM_001785	NM_001785	NM_001785	Hs.466910	978	CDA	cytidine deaminase	ENST00000461985	NP1079190	"GO:0001882(nucleoside binding)|GO:0004126(cytidine deaminase activity)|GO:0005576(extracellular region)|GO:0005829(cytosol)|GO:0006206(pyrimidine base metabolic process)|GO:0007166(cell surface receptor linked signaling pathway)|GO:0008270(zinc ion binding)|GO:0008655(pyrimidine salvage)|GO:0009972(cytidine deamination)|GO:0016787(hydrolase activity)|GO:0019858(cytosine metabolic process)|GO:003…	"Homo sapiens cytidine deaminase (CDA), mRNA [NM_001785]"	chr1:20945069-20945128	hs|1p36.12
CB_015896	0.00947982	0.000228073	35.2969	down	38.3577	45.1645	32.0337	782.764	707.61	1213.51	-3.99736	-4.4078	-5.28979	0.514683	0.362042	0.852735	Detected	Detected	Not Detected	Detected	Detected	Detected	0	CB_015896	A_24_P35400	NM_007101	NM_007101	NM_007101	Hs.198003	1757	SARDH	sarcosine dehydrogenase	ENST00000439388	NP1188051	GO:0004047(aminomethyltransferase activity)|GO:0005737(cytoplasm)|GO:0005739(mitochondrion)|GO:0005759(mitochondrial matrix)|GO:0006546(glycine catabolic process)|GO:0008480(sarcosine dehydrogenase activity)|GO:0016491(oxidoreductase activity)|GO:0050660(FAD or FADH2 binding)|GO:0055114(oxidation reduction)	"Homo sapiens sarcosine dehydrogenase (SARDH), nuclear gene encoding mitochondrial protein, transcript variant 1, mRNA [NM_007101]"	chr9:136535727-136531955	hs|9q34.2
CB_013503	0.00679004	9.14871e-05	6.97346	down	342.175	377.409	605.812	1956.1	1926.95	1938.57	-0.840215	-1.34493	-1.04858	1.83601	1.80733	1.52854	Detected	Detected	Detected	Detected	Detected	Detected	0	CB_013503	A_24_P105933	NM_004624	NM_004624	NM_004624	Hs.348500	7433	VIPR1	vasoactive intestinal peptide receptor 1	ENST00000498102		"GO:0004999(vasoactive intestinal polypeptide receptor activity)|GO:0005886(plasma membrane)|GO:0005887(integral to plasma membrane)|GO:0006936(muscle contraction)|GO:0006955(immune response)|GO:0007186(G-protein coupled receptor protein signaling pathway)|GO:0007187(G-protein signaling, coupled to cyclic nucleotide second messenger)|GO:0007268(synaptic transmission)|GO:0007586(digestion)|GO:0008…	"Homo sapiens vasoactive intestinal peptide receptor 1 (VIPR1), mRNA [NM_004624]"	chr3:42578746-42578805	hs|3p22.1
CB_022162	0.00806611	0.000160698	32.8377	down	3.86567	10.2189	12.3447	135.965	123.913	282.283	-7.30809	-6.55174	-6.66549	-2.01066	-2.15159	-1.25123	Not Detected	Not Detected	Not Detected	Detected	Detected	Detected	0	CB_022162	A_32_P305888	NM_024577	NM_024577	NM_024577	Hs.483784	79628	SH3TC2	SH3 domain and tetratricopeptide repeats 2	ENST00000323829		GO:0005488(binding)	"Homo sapiens SH3 domain and tetratricopeptide repeats 2 (SH3TC2), mRNA [NM_024577]"	chr5:148381027-148380968	hs|5q32
CB_012925	0.0122809	0.000421369	22.7919	down	383.775	417.259	690.979	8762.4	8675.55	4746.48	-0.674687	-1.20012	-0.858814	3.99936	3.97797	2.82041	Detected	Detected	Detected	Detected	Detected	Detected	0	CB_012925	A_23_P156289	NM_003999	NM_003999	NM_003999	Hs.120658	9180	OSMR	oncostatin M receptor	ENST00000274276		GO:0002675(positive regulation of acute inflammatory response)|GO:0004872(receptor activity)|GO:0004924(oncostatin-M receptor activity)|GO:0005900(oncostatin-M receptor complex)|GO:0007166(cell surface receptor linked signaling pathway)|GO:0008283(cell proliferation)|GO:0008284(positive regulation of cell proliferation)|GO:0016020(membrane)|GO:0016021(integral to membrane)|GO:0019838(growth facto…	"Homo sapiens oncostatin M receptor (OSMR), transcript variant 1, mRNA [NM_003999]"	chr5:38933387-38933446	hs|5p13.1
CB_017126	0.0150273	0.000688163	28.4399	down	4.57572	5.17441	12.671	76.1396	97.8039	255.239	-7.0648	-7.53352	-6.62786	-2.84718	-2.49295	-1.39653	Not Detected	Not Detected	Not Detected	Detected	Detected	Detected	0	CB_017126	A_23_P110403	NM_014476	NM_014476	NM_014476	Hs.442702	27295	PDLIM3	PDZ and LIM domain 3	ENST00000514142		GO:0005737(cytoplasm)|GO:0007015(actin filament organization)|GO:0007507(heart development)|GO:0008092(cytoskeletal protein binding)|GO:0008270(zinc ion binding)|GO:0008307(structural constituent of muscle)|GO:0015629(actin cytoskeleton)|GO:0030018(Z disc)|GO:0046872(metal ion binding)	"Homo sapiens PDZ and LIM domain 3 (PDLIM3), transcript variant 1, mRNA [NM_014476]"	chr4:186423262-186423203	hs|4q35.1
CB_013338	0.00610569	6.93161e-05	31.0951	down	41.5085	65.2877	124.933	1355.7	1702.56	1214.66	-3.88347	-3.87618	-3.3263	1.30708	1.62872	0.854104	Detected	Detected	Detected	Detected	Detected	Detected	0	CB_013338	A_23_P217564	NM_004458	NM_004458	NM_004458	Hs.268785	2182	ACSL4	acyl-CoA synthetase long-chain family member 4	ENST00000340800		GO:0000166(nucleotide binding)|GO:0004467(long-chain fatty acid-CoA ligase activity)|GO:0005524(ATP binding)|GO:0005739(mitochondrion)|GO:0005741(mitochondrial outer membrane)|GO:0005777(peroxisome)|GO:0005778(peroxisomal membrane)|GO:0005783(endoplasmic reticulum)|GO:0005789(endoplasmic reticulum membrane)|GO:0005792(microsome)|GO:0006629(lipid metabolic process)|GO:0006631(fatty acid metabolic …	"Homo sapiens acyl-CoA synthetase long-chain family member 4 (ACSL4), transcript variant 1, mRNA [NM_004458]"	chrX:108885329-108885270	hs|Xq23
CB_011817	0.0121259	0.000410192	12.5806	down	29.5902	26.087	41.9869	176.57	275.119	365.889	-4.37176	-5.19965	-4.89944	-1.63366	-1.00086	-0.876969	Detected	Not Detected	Not Detected	Detected	Detected	Detected	0	CB_011817	A_33_P3252800	NM_002849	NM_002849	NM_002849	Hs.506076	5801	PTPRR	"protein tyrosine phosphatase, receptor type, R"	ENST00000342084	NP091230	GO:0001701(in utero embryonic development)|GO:0004725(protein tyrosine phosphatase activity)|GO:0004872(receptor activity)|GO:0005001(transmembrane receptor protein tyrosine phosphatase activity)|GO:0005515(protein binding)|GO:0005634(nucleus)|GO:0005737(cytoplasm)|GO:0005794(Golgi apparatus)|GO:0005886(plasma membrane)|GO:0006470(protein amino acid dephosphorylation)|GO:0007399(nervous system de…	"Homo sapiens protein tyrosine phosphatase, receptor type, R (PTPRR), transcript variant 1, mRNA [NM_002849]"	chr12:71050544-71050485	hs|12q15
CB_017526	0.0071523	0.000108706	6.73585	down	944.91	1462.3	1576.46	6112.09	5684.27	5277.42	0.625228	0.60911	0.331158	3.4797	3.36799	2.97338	Detected	Detected	Detected	Detected	Detected	Detected	0	CB_017526	A_23_P131435	NM_014880	NM_014880	NM_014880	Hs.130014	9936	CD302	CD302 molecule	ENST00000409803	NP821287	GO:0005488(binding)|GO:0005529(sugar binding)|GO:0016020(membrane)|GO:0016021(integral to membrane)	"Homo sapiens CD302 molecule (CD302), transcript variant 1, mRNA [NM_014880]"	chr2:160628550-160628491	hs|2q24.2
CB_014432	0.00532127	4.40377e-05	6.3818	down	2664.86	4308.64	4680.53	12840.9	16914.2	17713.1	2.12104	2.1681	1.90114	4.5507	4.94117	4.7203	Detected	Detected	Detected	Detected	Detected	Detected	0	CB_014432	A_23_P15357	NM_005567	NM_005567	NM_005567	Hs.514535	3959	LGALS3BP	"lectin, galactoside-binding, soluble, 3 binding protein"	ENST00000431152		GO:0005044(scavenger receptor activity)|GO:0005515(protein binding)|GO:0005576(extracellular region)|GO:0005578(proteinaceous extracellular matrix)|GO:0005615(extracellular space)|GO:0006968(cellular defense response)|GO:0007155(cell adhesion)|GO:0007165(signal transduction)|GO:0016020(membrane)|GO:0031012(extracellular matrix)	"Homo sapiens lectin, galactoside-binding, soluble, 3 binding protein (LGALS3BP), mRNA [NM_005567]"	chr17:76968107-76968048	hs|17q25.3
CB_020142	0.0151976	0.000708686	18.7164	down	454.948	480.994	480.922	6245.53	7473.05	4071.71	-0.429248	-0.99504	-1.38165	3.51085	3.76271	2.59919	Detected	Detected	Detected	Detected	Detected	Detected	0	CB_020142	A_23_P160968	NM_018891	NM_018891	NM_018891	Hs.591484	3918	LAMC2	"laminin, gamma 2"	ENST00000404521		GO:0005576(extracellular region)|GO:0005604(basement membrane)|GO:0005607(laminin-2 complex)|GO:0005610(laminin-5 complex)|GO:0005615(extracellular space)|GO:0005624(membrane fraction)|GO:0005625(soluble fraction)|GO:0005938(cell cortex)|GO:0007155(cell adhesion)|GO:0008201(heparin binding)|GO:0008544(epidermis development)|GO:0031581(hemidesmosome assembly)|GO:0034329(cell junction assembly)|GO:…	"Homo sapiens laminin, gamma 2 (LAMC2), transcript variant 2, mRNA [NM_018891]"	chr1:183209301-183209453	hs|1q25.3
CB_001176	0.00737801	0.000116213	6.99817	down	42.2889	62.487	65.6122	221.238	209.55	353.026	-3.8566	-3.93943	-4.25542	-1.30829	-1.39362	-0.928602	Detected	Detected	Not Detected	Detected	Detected	Detected	0	CB_001176	A_33_P3250398	BC025419		BC025419	Hs.252549	1522	CTSZ	cathepsin Z			GO:0004197(cysteine-type endopeptidase activity)|GO:0005615(extracellular space)|GO:0005764(lysosome)|GO:0005783(endoplasmic reticulum)|GO:0006508(proteolysis)|GO:0008233(peptidase activity)|GO:0008234(cysteine-type peptidase activity)	"Homo sapiens cathepsin Z, mRNA (cDNA clone IMAGE:3929674), containing frame-shift errors. [BC025419]"	chr20:57571712-57571653	hs|20q13.32
CB_011410	0.00650232	7.78737e-05	63.8837	down	10.4495	19.9673	38.1686	573.883	749.267	1329.93	-5.87345	-5.58535	-5.037	0.0668602	0.444567	0.984908	Not Detected	Not Detected	Not Detected	Detected	Detected	Detected	0	CB_011410	A_23_P171296	NM_002436	NM_002436	NM_002436	Hs.496984	4354	MPP1	"membrane protein, palmitoylated 1, 55kDa"	ENST00000413259		GO:0004385(guanylate kinase activity)|GO:0005515(protein binding)|GO:0005622(intracellular)|GO:0005624(membrane fraction)|GO:0005887(integral to plasma membrane)|GO:0007165(signal transduction)|GO:0016020(membrane)|GO:0030863(cortical cytoskeleton)|GO:0032420(stereocilium)|GO:0042995(cell projection)|GO:0090022(regulation of neutrophil chemotaxis)	"Homo sapiens membrane protein, palmitoylated 1, 55kDa (MPP1), transcript variant 1, mRNA [NM_002436]"	chrX:154007043-154006984	hs|Xq28
CB_011039	0.00514231	4.03428e-05	297.407	down	77.165	75.0771	57.6974	12971.9	12498.5	14937.6	-2.98893	-3.67461	-4.44088	4.56535	4.5047	4.47442	Detected	Detected	Not Detected	Detected	Detected	Detected	0	CB_011039	A_24_P331128	NM_002068	NM_002068	NM_002068	Hs.73797	2769	GNA15	"guanine nucleotide binding protein (G protein), alpha 15 (Gq class)"	ENST00000262958		GO:0000166(nucleotide binding)|GO:0003924(GTPase activity)|GO:0004871(signal transducer activity)|GO:0005525(GTP binding)|GO:0005834(heterotrimeric G-protein complex)|GO:0005886(plasma membrane)|GO:0006471(protein amino acid ADP-ribosylation)|GO:0007202(activation of phospholipase C activity)|GO:0007204(elevation of cytosolic calcium ion concentration)|GO:0007207(activation of phospholipase C act…	"Homo sapiens guanine nucleotide binding protein (G protein), alpha 15 (Gq class) (GNA15), mRNA [NM_002068]"	chr19:3157749-3157808	hs|19p13.3
CB_030172	0.0141177	0.000594598	7.36989	down	82.6723	136.458	112.462	609.839	376.845	608.653	-2.88947	-2.8126	-3.47802	0.154533	-0.54694	-0.142756	Detected	Detected	Detected	Detected	Detected	Detected	0	CB_030172	A_24_P556318	NR_026576	NR_026576	NR_026576	Hs.454496	6290	SAA3P	serum amyloid A3 pseudogene	ENST00000278207	NP110391	GO:0003674(molecular_function)|GO:0005576(extracellular region)|GO:0006953(acute-phase response)|GO:0008150(biological_process)	"Homo sapiens serum amyloid A3 pseudogene (SAA3P), non-coding RNA [NR_026576]"	chr11:18134285-18134226	hs|11p15.1
CB_008454	0.00439507	2.19059e-05	646.725	down	4.00569	4.70064	13.2386	2596.58	3264.34	2190.98	-7.25675	-7.67206	-6.56463	2.24465	2.56781	1.70513	Not Detected	Not Detected	Not Detected	Detected	Detected	Detected	0	CB_008454	A_24_P33982	NM_001085423	NM_001085423	NM_001085423	Hs.631749	284021	C17orf60	chromosome 17 open reading frame 60			GO:0016020(membrane)|GO:0016021(integral to membrane)	"Homo sapiens chromosome 17 open reading frame 60 (C17orf60), mRNA [NM_001085423]"	chr17:62461517-62461576	hs|17q23.3
CB_022427	0.0125057	0.0004412	28.4613	down	3.73381	4.76614	12.2154	69.019	101.799	196.462	-7.35816	-7.6521	-6.68069	-2.98883	-2.43519	-1.77413	Not Detected	Not Detected	Not Detected	Detected	Detected	Detected	0	CB_022427	A_23_P116512	NM_024841	NM_024841	NM_024841	Hs.19987	79899	PRR5L	proline rich 5 like	ENST00000378867		GO:0005739(mitochondrion)	"Homo sapiens proline rich 5 like (PRR5L), transcript variant 2, mRNA [NM_024841]"	chr11:36486438-36486497	hs|11p12
CB_024462	0.0106342	0.000297788	9.51295	down	241.706	570.265	426.023	2511.64	2421.84	2288.97	-1.34169	-0.749427	-1.55652	2.19666	2.13712	1.76825	Detected	Detected	Detected	Detected	Detected	Detected	0	CB_024462	A_24_P319923	NM_053025	NM_053025	NM_053025	Hs.477375	4638	MYLK	myosin light chain kinase	ENST00000418370	NP500946	GO:0000166(nucleotide binding)|GO:0003779(actin binding)|GO:0004687(myosin light chain kinase activity)|GO:0005515(protein binding)|GO:0005516(calmodulin binding)|GO:0005524(ATP binding)|GO:0005829(cytosol)|GO:0006468(protein amino acid phosphorylation)|GO:0006936(muscle contraction)|GO:0016740(transferase activity)|GO:0046872(metal ion binding)|GO:0060414(aorta smooth muscle tissue morphogenesis)	"Homo sapiens myosin light chain kinase (MYLK), transcript variant 1, mRNA [NM_053025]"	chr3:123331220-123331161	hs|3q21.1
CB_007390	0.00327305	3.65865e-06	23.4432	down	36.8515	43.1305	69.2676	670.963	670.828	867.984	-4.05515	-4.47428	-4.1772	0.292337	0.285031	0.369293	Detected	Detected	Detected	Detected	Detected	Detected	0	CB_007390	A_23_P329962	NM_001030019	NM_001030019	NM_001030019	Hs.406741	256979	SUN3	Sad1 and UNC84 domain containing 3	ENST00000449896		GO:0016020(membrane)|GO:0016021(integral to membrane)	"Homo sapiens Sad1 and UNC84 domain containing 3 (SUN3), transcript variant 1, mRNA [NM_001030019]"	chr7:48026942-48026883	hs|7p12.3
CB_012080	0.0134542	0.000530414	13.8658	down	170.553	411.864	390.414	3562.54	2773.06	2038.25	-1.84473	-1.21889	-1.68245	2.70094	2.33249	1.60088	Detected	Detected	Detected	Detected	Detected	Detected	0	CB_012080	A_24_P216654	NM_003101	NM_003101	NM_003101	Hs.496383	6646	SOAT1	sterol O-acyltransferase 1	ENST00000367619		GO:0000062(acyl-CoA binding)|GO:0004607(phosphatidylcholine-sterol O-acyltransferase activity)|GO:0004772(sterol O-acyltransferase activity)|GO:0005783(endoplasmic reticulum)|GO:0005789(endoplasmic reticulum membrane)|GO:0005792(microsome)|GO:0008202(steroid metabolic process)|GO:0008203(cholesterol metabolic process)|GO:0010742(macrophage derived foam cell differentiation)|GO:0010878(cholesterol…	"Homo sapiens sterol O-acyltransferase 1 (SOAT1), transcript variant 688113, mRNA [NM_003101]"	chr1:179324324-179324383	hs|1q25.2
CB_030906	0.0169208	0.000875461	6.16266	down	26.821	30.4059	35.3571	122.926	144.868	104.375	-4.51351	-4.97864	-5.14738	-2.1561	-1.92617	-2.6866	Detected	Detected	Not Detected	Detected	Detected	Detected	0	CB_030906	A_32_P183918	NR_033851	NR_033851	NR_033851	Hs.8162	221756	MGC39372	"serpin peptidase inhibitor, clade B (ovalbumin), member 9 pseudogene"	ENST00000420981			"Homo sapiens serpin peptidase inhibitor, clade B (ovalbumin), member 9 pseudogene (MGC39372), non-coding RNA [NR_033851]"	chr6:2855885-2855826	hs|6p25.2
CB_020834	0.00359033	5.12628e-06	72.1332	down	9.66503	13.5301	25.0112	582.394	764.563	759.299	-5.98603	-6.14682	-5.64681	0.0881004	0.473722	0.176292	Not Detected	Not Detected	Not Detected	Detected	Detected	Detected	0	CB_020834	A_24_P349039	NM_020754	NM_020754	NM_020754	Hs.668218	57514	ARHGAP31	Rho GTPase activating protein 31	ENST00000264245		GO:0005096(GTPase activator activity)|GO:0005622(intracellular)|GO:0005829(cytosol)|GO:0005925(focal adhesion)|GO:0007165(signal transduction)|GO:0007264(small GTPase mediated signal transduction)|GO:0017124(SH3 domain binding)|GO:0030027(lamellipodium)|GO:0030054(cell junction)|GO:0051056(regulation of small GTPase mediated signal transduction)	"Homo sapiens Rho GTPase activating protein 31 (ARHGAP31), mRNA [NM_020754]"	chr3:119136009-119136068	hs|3q13.33
CB_031114	0.00631552	7.36183e-05	27.8146	down	12.5718	15.9631	19.1365	256.204	198.631	447.262	-5.60668	-5.90825	-6.03305	-1.0966	-1.47082	-0.587255	Not Detected	Not Detected	Not Detected	Detected	Detected	Detected	0	CB_031114	A_32_P232559	NR_036502	NR_036502	NR_036502	Hs.590987	439949	LOC439949	hypothetical LOC439949	ENST00000449648			"Homo sapiens hypothetical LOC439949 (LOC439949), transcript variant 1, non-coding RNA [NR_036502]"	chr10:6626088-6626147	hs|10p14
CB_017471	0.0078692	0.000147498	6.02414	down	41.6167	58.6134	75.613	261.19	201.441	211.076	-3.87972	-4.03176	-4.05075	-1.0688	-1.45055	-1.67061	Detected	Detected	Detected	Detected	Detected	Detected	0	CB_017471	A_23_P88095	NM_014832	NM_014832	NM_014832	Hs.210891	9882	TBC1D4	"TBC1 domain family, member 4"	ENST00000431480		GO:0005096(GTPase activator activity)|GO:0005097(Rab GTPase activator activity)|GO:0005622(intracellular)|GO:0005737(cytoplasm)|GO:0032313(regulation of Rab GTPase activity)	"Homo sapiens TBC1 domain family, member 4 (TBC1D4), mRNA [NM_014832]"	chr13:75859673-75859614	hs|13q22.2
CB_025487	0.00990413	0.000255639	14.5255	down	136.475	157.065	152.905	1465.35	1531.15	1233.07	-2.16632	-2.6097	-3.03482	1.41928	1.47563	0.875803	Detected	Detected	Detected	Detected	Detected	Detected	0	CB_025487	A_24_P179504	NM_144668	NM_144668	NM_144668	Hs.709837	144406	WDR66	WD repeat domain 66	ENST00000397454		GO:0005509(calcium ion binding)	"Homo sapiens WD repeat domain 66 (WDR66), transcript variant 1, mRNA [NM_144668]"	chr12:122405914-122405973	hs|12q24.31
CB_024276	0.00487256	3.13817e-05	352.617	down	3.99282	5.39254	13.4226	1093.54	1231.46	2591.6	-7.2614	-7.47395	-6.54472	0.997035	1.16138	1.9474	Not Detected	Not Detected	Not Detected	Detected	Detected	Detected	0	CB_024276	A_23_P30913	NM_033554	NM_033554	NM_033554	Hs.347270	3113	HLA-DPA1	"major histocompatibility complex, class II, DP alpha 1"	ENST00000374805		GO:0002504(antigen processing and presentation of peptide or polysaccharide antigen via MHC class II)|GO:0005765(lysosomal membrane)|GO:0005768(endosome)|GO:0005783(endoplasmic reticulum)|GO:0005789(endoplasmic reticulum membrane)|GO:0005794(Golgi apparatus)|GO:0005886(plasma membrane)|GO:0005887(integral to plasma membrane)|GO:0006955(immune response)|GO:0010008(endosome membrane)|GO:0019221(cyt…	"Homo sapiens major histocompatibility complex, class II, DP alpha 1 (HLA-DPA1), mRNA [NM_033554]"	chr6:33032907-33032848	hs|6p21.32
CB_008418	0.00974595	0.000247882	31.4584	down	11.1209	13.7401	12.9772	311.154	292.167	187.032	-5.7836	-6.1246	-6.5934	-0.816265	-0.914122	-1.84509	Not Detected	Not Detected	Not Detected	Detected	Detected	Detected	0	CB_008418	A_24_P410605	NM_001083592	NM_001083592	NM_001083592	Hs.654491	4919	ROR1	receptor tyrosine kinase-like orphan receptor 1	ENST00000371080		GO:0000166(nucleotide binding)|GO:0004714(transmembrane receptor protein tyrosine kinase activity)|GO:0004872(receptor activity)|GO:0005524(ATP binding)|GO:0005737(cytoplasm)|GO:0005886(plasma membrane)|GO:0005887(integral to plasma membrane)|GO:0006468(protein amino acid phosphorylation)|GO:0007169(transmembrane receptor protein tyrosine kinase signaling pathway)|GO:0016740(transferase activity)…	"Homo sapiens receptor tyrosine kinase-like orphan receptor 1 (ROR1), transcript variant 2, mRNA [NM_001083592]"	chr1:64608318-64608377	hs|1p31.3
CB_030288	0.0119892	0.000400132	88.462	down	3.62466	4.75116	19.075	240.199	479.71	543.565	-7.40096	-7.65664	-6.0377	-1.18967	-0.19875	-0.305923	Not Detected	Not Detected	Not Detected	Detected	Detected	Detected	0	CB_030288	A_23_P156408	NR_026807	NR_026807	NR_026807		79940	C6orf155	chromosome 6 open reading frame 155	ENST00000426635			"Homo sapiens chromosome 6 open reading frame 155 (C6orf155), non-coding RNA [NR_026807]"	chr6:72124457-72124398	hs|6q13
CB_007159	0.00475004	2.74962e-05	6.75277	down	72.9307	119.578	132.15	390.743	498.634	501.651	-3.07035	-3.00311	-3.24527	-0.487674	-0.142931	-0.421692	Detected	Detected	Detected	Detected	Detected	Detected	0	CB_007159	A_23_P432352	NM_001017978	NM_001017978	NM_001017978	Hs.97892	203413	CXorf61	chromosome X open reading frame 61	ENST00000371894		GO:0005886(plasma membrane)|GO:0016021(integral to membrane)	"Homo sapiens chromosome X open reading frame 61 (CXorf61), mRNA [NM_001017978]"	chrX:115593025-115592966	hs|Xq23
CB_002950	0.00426602	1.52664e-05	104.572	down	5.49846	11.9179	15.8095	602.664	517.199	1046.82	-6.79978	-6.32986	-6.30859	0.137458	-0.0901928	0.639562	Not Detected	Not Detected	Not Detected	Detected	Detected	Detected	0	CB_002950	A_33_P3232688	ENST00000381524				1438	CSF2RA	"colony stimulating factor 2 receptor, alpha, low-affinity (granulocyte-macrophage)"	ENST00000381524		GO:0004872(receptor activity)|GO:0004896(cytokine receptor activity)|GO:0005515(protein binding)|GO:0005576(extracellular region)|GO:0005886(plasma membrane)|GO:0005887(integral to plasma membrane)	"colony stimulating factor 2 receptor, alpha, low-affinity (granulocyte-macrophage) [Source:HGNC Symbol;Acc:2435] [ENST00000381524]"	chrX:1429133-1429192	hs|Xp22.33
CB_027596	0.0133298	0.00051813	9.49526	down	347.902	391.278	1090.28	3046.22	3198	3592.21	-0.816268	-1.29286	-0.200827	2.47505	2.53818	2.41843	Detected	Detected	Detected	Detected	Detected	Detected	0	CB_027596	A_23_P321511	NM_178450	NM_178450	NM_178450	Hs.132441	115123	3-Mar	membrane-associated ring finger (C3HC4) 3	ENST00000506088		GO:0005764(lysosome)|GO:0005768(endosome)|GO:0006897(endocytosis)|GO:0008270(zinc ion binding)|GO:0016020(membrane)|GO:0016021(integral to membrane)|GO:0016874(ligase activity)|GO:0030659(cytoplasmic vesicle membrane)|GO:0031410(cytoplasmic vesicle)|GO:0031901(early endosome membrane)|GO:0046872(metal ion binding)	"Homo sapiens membrane-associated ring finger (C3HC4) 3 (MARCH3), mRNA [NM_178450]"	chr5:126206442-126206383	hs|5q23.2
CB_016691	0.00416657	1.19554e-05	17.9013	down	16.4808	30.6357	31.2289	276.521	311.87	288.874	-5.2161	-4.96778	-5.3265	-0.986506	-0.819965	-1.21793	Not Detected	Detected	Not Detected	Detected	Detected	Detected	0	CB_016691	A_24_P74559	NM_013385	NM_013385	NM_013385	Hs.170944	27128	CYTH4	cytohesin 4	ENST00000457992	NP167777	GO:0005086(ARF guanyl-nucleotide exchange factor activity)|GO:0005622(intracellular)|GO:0005886(plasma membrane)|GO:0032012(regulation of ARF protein signal transduction)	"Homo sapiens cytohesin 4 (CYTH4), mRNA [NM_013385]"	chr22:37690702-37690761	hs|22q13.1
CB_012334	0.0139429	0.000576409	7.10307	down	160.94	209.184	199.431	809.912	650.988	1256.94	-1.92842	-2.19629	-2.65156	0.56387	0.241718	0.903464	Detected	Detected	Detected	Detected	Detected	Detected	0	CB_012334	A_23_P215479	NM_003388	NM_003388	NM_003388	Hs.647018	7461	CLIP2	CAP-GLY domain containing linker protein 2	ENST00000361545		GO:0005737(cytoplasm)|GO:0005856(cytoskeleton)|GO:0005875(microtubule associated complex)|GO:0005881(cytoplasmic microtubule)|GO:0051010(microtubule plus-end binding)	"Homo sapiens CAP-GLY domain containing linker protein 2 (CLIP2), transcript variant 1, mRNA [NM_003388]"	chr7:73819943-73820002	hs|7q11.23
CB_006105	0.00487256	3.15586e-05	77.6201	down	4.79961	11.2408	19.5079	440.701	461.706	666.228	-6.99589	-6.41425	-6.00533	-0.314095	-0.253937	-0.0123606	Not Detected	Not Detected	Not Detected	Detected	Detected	Detected	0	CB_006105	A_24_P381199	NM_001003818	NM_001003818	NM_001003818	Hs.125300	117854	TRIM6	tripartite motif-containing 6	ENST00000380097		GO:0003674(molecular_function)|GO:0005622(intracellular)|GO:0005737(cytoplasm)|GO:0008270(zinc ion binding)|GO:0046872(metal ion binding)|GO:0070206(protein trimerization)	"Homo sapiens tripartite motif-containing 6 (TRIM6), transcript variant 1, mRNA [NM_001003818]"	chr11:5633867-5633926	hs|11p15.4
CB_013716	0.00720504	0.000111192	155.471	down	4.99072	4.95282	12.2041	839.772	830.26	447.813	-6.93956	-7.59667	-6.68202	0.616102	0.592651	-0.585479	Not Detected	Not Detected	Not Detected	Detected	Detected	Detected	0	CB_013716	A_32_P44394	NM_004833	NM_004833	NM_004833	Hs.281898	9447	AIM2	absent in melanoma 2	ENST00000368130		GO:0005634(nucleus)|GO:0005730(nucleolus)|GO:0005739(mitochondrion)|GO:0006955(immune response)	"Homo sapiens absent in melanoma 2 (AIM2), mRNA [NM_004833]"	chr1:159033365-159033306	hs|1q23.1
CB_010463	0.0175174	0.000938705	63.2593	down	18.5297	15.4856	90.4352	987.015	902.812	2030.43	-5.04704	-5.95206	-3.7925	0.849176	0.713512	1.59534	Not Detected	Not Detected	Detected	Detected	Detected	Detected	0	CB_010463	A_23_P110957	NM_001452	NM_001452	NM_001452	Hs.484423	2295	FOXF2	forkhead box F2	ENST00000259806		"GO:0001837(epithelial to mesenchymal transition)|GO:0003677(DNA binding)|GO:0003690(double-stranded DNA binding)|GO:0003700(sequence-specific DNA binding transcription factor activity)|GO:0003704(specific RNA polymerase II transcription factor activity)|GO:0003705(RNA polymerase II transcription factor activity, enhancer binding)|GO:0005515(protein binding)|GO:0005634(nucleus)|GO:0005667(transcr…	"Homo sapiens forkhead box F2 (FOXF2), mRNA [NM_001452]"	chr6:1395386-1395445	hs|6p25.3
CB_006923	0.00223729	3.7887e-07	98.2413	down	346.486	544.955	620.452	31336.1	30541.6	31966.8	-0.822152	-0.814921	-1.01414	5.83779	5.79372	5.57206	Detected	Detected	Detected	Detected	Detected	Detected	0	CB_006923	A_23_P15146	NM_001012631	NM_001012631	NM_001012631	Hs.943	9235	IL32	interleukin 32	ENST00000416912		GO:0005125(cytokine activity)|GO:0005576(extracellular region)|GO:0005615(extracellular space)|GO:0006952(defense response)|GO:0006955(immune response)|GO:0007155(cell adhesion)	"Homo sapiens interleukin 32 (IL32), transcript variant 1, mRNA [NM_001012631]"	chr16:3119308-3119367	hs|16p13.3
CB_016574	0.00851528	0.000182052	15.1775	down	4.17757	4.88553	12.0181	48.1501	63.7217	76.981	-7.19614	-7.6164	-6.70418	-3.50828	-3.11106	-3.1258	Not Detected	Not Detected	Not Detected	Detected	Detected	Detected	0	CB_016574	A_23_P18447	NM_013261	NM_013261	NM_013261	Hs.527078	10891	PPARGC1A	"peroxisome proliferator-activated receptor gamma, coactivator 1 alpha"	ENST00000264867		"GO:0000166(nucleotide binding)|GO:0001659(temperature homeostasis)|GO:0001678(cellular glucose homeostasis)|GO:0003677(DNA binding)|GO:0003713(transcription coactivator activity)|GO:0003723(RNA binding)|GO:0005515(protein binding)|GO:0005634(nucleus)|GO:0005665(DNA-directed RNA polymerase II, core complex)|GO:0005829(cytosol)|GO:0006094(gluconeogenesis)|GO:0006367(transcription initiation from R…	"Homo sapiens peroxisome proliferator-activated receptor gamma, coactivator 1 alpha (PPARGC1A), mRNA [NM_013261]"	chr4:23793996-23793937	hs|4p15.2
CB_008513	0.0127671	0.000465999	164.513	down	9.86853	4.76646	11.6896	815.778	1503.47	549.772	-5.95597	-7.652	-6.74416	0.574282	1.44932	-0.289542	Not Detected	Not Detected	Not Detected	Detected	Detected	Detected	0	CB_008513	A_33_P3348318	NM_001098518	NM_001098518	NM_001098518	Hs.362806	221395	GPR116	G protein-coupled receptor 116	ENST00000450911		GO:0004930(G-protein coupled receptor activity)|GO:0005886(plasma membrane)|GO:0007186(G-protein coupled receptor protein signaling pathway)|GO:0007218(neuropeptide signaling pathway)|GO:0016021(integral to membrane)	"Homo sapiens G protein-coupled receptor 116 (GPR116), transcript variant 2, mRNA [NM_001098518]"	chr6:46823775-46823716	hs|6p12.3
CB_013047	0.0174018	0.00092697	17.8695	down	117.226	158.863	147.236	1146.13	1120.58	3355.2	-2.38566	-2.59328	-3.08932	1.0648	1.02526	2.31995	Detected	Detected	Detected	Detected	Detected	Detected	0	CB_013047	A_23_P250629	NM_004159	NM_004159	NM_004159	Hs.180062	5696	PSMB8	"proteasome (prosome, macropain) subunit, beta type, 8 (large multifunctional peptidase 7)"	ENST00000460122		"GO:0000075(cell cycle checkpoint)|GO:0000082(G1/S transition of mitotic cell cycle)|GO:0000084(S phase of mitotic cell cycle)|GO:0000216(M/G1 transition of mitotic cell cycle)|GO:0000278(mitotic cell cycle)|GO:0000502(proteasome complex)|GO:0004298(threonine-type endopeptidase activity)|GO:0005515(protein binding)|GO:0005634(nucleus)|GO:0005737(cytoplasm)|GO:0005839(proteasome core complex)|GO:0…	"Homo sapiens proteasome (prosome, macropain) subunit, beta type, 8 (large multifunctional peptidase 7) (PSMB8), transcript variant 1, mRNA [NM_004159]"	chr6:32810490-32810023	hs|6p21.32
CB_028744	0.00610569	6.92865e-05	59.3595	down	5.01379	4.89882	12.3124	268.413	288.377	225.065	-6.9329	-7.61248	-6.66927	-1.02944	-0.932959	-1.57803	Not Detected	Not Detected	Not Detected	Detected	Detected	Detected	0	CB_028744	A_23_P393727	NM_201266	NM_201266	NM_201266	Hs.471200	8828	NRP2	neuropilin 2	ENST00000412873		GO:0001755(neural crest cell migration)|GO:0004872(receptor activity)|GO:0005021(vascular endothelial growth factor receptor activity)|GO:0005624(membrane fraction)|GO:0005886(plasma membrane)|GO:0007155(cell adhesion)|GO:0007275(multicellular organismal development)|GO:0007399(nervous system development)|GO:0007411(axon guidance)|GO:0007507(heart development)|GO:0016021(integral to membrane)|GO:…	"Homo sapiens neuropilin 2 (NRP2), transcript variant 1, mRNA [NM_201266]"	chr2:206659703-206659762	hs|2q33.3
CB_020520	0.0097315	0.000242856	65.1307	down	4.78146	4.94936	18.513	273.178	251.253	485.719	-7.00135	-7.59767	-6.08085	-1.00406	-1.13177	-0.468253	Not Detected	Not Detected	Not Detected	Detected	Detected	Detected	0	CB_020520	A_33_P3342126	NM_020226	NM_020226	NM_020226	Hs.373642	56978	PRDM8	PR domain containing 8	ENST00000415738		GO:0003677(DNA binding)|GO:0005622(intracellular)|GO:0005634(nucleus)|GO:0008270(zinc ion binding)|GO:0045449(regulation of transcription)|GO:0046872(metal ion binding)	"Homo sapiens PR domain containing 8 (PRDM8), transcript variant 1, mRNA [NM_020226]"	chr4:81125349-81125408	hs|4q21.21
CB_005941	0.00974595	0.000247589	22.67	down	3.76748	4.92171	12.9613	92.9988	104.061	79.6907	-7.34521	-7.60576	-6.59517	-2.55861	-2.40349	-3.07589	Not Detected	Not Detected	Not Detected	Detected	Detected	Detected	0	CB_005941	A_33_P3288839	NM_001001872	NM_001001872	NM_001001872	Hs.535420	145407	C14orf37	chromosome 14 open reading frame 37	ENST00000267485		GO:0005488(binding)|GO:0016020(membrane)|GO:0016021(integral to membrane)	"Homo sapiens chromosome 14 open reading frame 37 (C14orf37), mRNA [NM_001001872]"	chr14:58470872-58470813	hs|14q23.1
CB_017156	0.00772006	0.00013962	87.0376	down	63.2819	138.017	62.7102	4350.61	4171.5	5480.62	-3.27508	-2.79621	-4.32068	2.98925	2.92158	3.02789	Detected	Detected	Not Detected	Detected	Detected	Detected	0	CB_017156	A_23_P120931	NM_014508	NM_014508	NM_014508	Hs.441124	27350	APOBEC3C	"apolipoprotein B mRNA editing enzyme, catalytic polypeptide-like 3C"	ENST00000396752		"GO:0005515(protein binding)|GO:0008270(zinc ion binding)|GO:0016787(hydrolase activity)|GO:0016814(hydrolase activity, acting on carbon-nitrogen (but not peptide) bonds, in cyclic amidines)|GO:0044419(interspecies interaction between organisms)|GO:0046872(metal ion binding)"	"Homo sapiens apolipoprotein B mRNA editing enzyme, catalytic polypeptide-like 3C (APOBEC3C), mRNA [NM_014508]"	chr22:39414287-39414346	hs|22q13.1
CB_010493	0.0158636	0.000778979	72.4127	down	37.1092	54.7317	68.6402	3833.79	3441.97	1104.86	-4.0451	-4.13061	-4.19033	2.8068	2.64425	0.717412	Detected	Detected	Not Detected	Detected	Detected	Detected	0	CB_010493	A_33_P3411204	NM_001491	NM_001491	NM_001491	Hs.519884	2651	GCNT2	"glucosaminyl (N-acetyl) transferase 2, I-branching enzyme (I blood group)"	ENST00000409770		"GO:0000139(Golgi membrane)|GO:0005624(membrane fraction)|GO:0005794(Golgi apparatus)|GO:0006024(glycosaminoglycan biosynthetic process)|GO:0007275(multicellular organismal development)|GO:0008109(N-acetyllactosaminide beta-1,6-N-acetylglucosaminyltransferase activity)|GO:0016020(membrane)|GO:0016021(integral to membrane)|GO:0016757(transferase activity, transferring glycosyl groups)"	"Homo sapiens glucosaminyl (N-acetyl) transferase 2, I-branching enzyme (I blood group) (GCNT2), transcript variant 2, mRNA [NM_001491]"	chr6:10627251-10627310	hs|6p24.2
CB_002464	0.0162057	0.000811792	33.678	down	30.9613	68.5982	66.7069	726.841	746.789	2746.02	-4.30641	-3.80482	-4.23155	0.407743	0.439789	2.03089	Detected	Detected	Detected	Detected	Detected	Detected	0	CB_002464	A_24_P687594	ENST00000369308		CR613891	Hs.632435	128077	LIX1L	Lix1 homolog (mouse)-like	ENST00000369308		GO:0003674(molecular_function)|GO:0005575(cellular_component)|GO:0008150(biological_process)	Lix1 homolog (mouse)-like [Source:HGNC Symbol;Acc:28715] [ENST00000369308]	chr1:145500965-145501024	hs|1q21.1
CB_019936	0.0125769	0.000448601	32.8715	down	2352.76	3966.19	2389.74	69328.3	70731.9	44486.9	1.94133	2.04862	0.931324	6.98341	7.0053	6.04886	Detected	Detected	Detected	Detected	Detected	Detected	0	CB_019936	A_33_P3417281	NM_018406	NM_018406	NM_018406	Hs.369646	4585	MUC4	"mucin 4, cell surface associated"	ENST00000479406		"GO:0005176(ErbB-2 class receptor binding)|GO:0005201(extracellular matrix structural constituent)|GO:0005576(extracellular region)|GO:0005578(proteinaceous extracellular matrix)|GO:0005886(plasma membrane)|GO:0005887(integral to plasma membrane)|GO:0007155(cell adhesion)|GO:0007160(cell-matrix adhesion)|GO:0008150(biological_process)|GO:0016020(membrane)|GO:0030197(extracellular matrix constitue…	"Homo sapiens mucin 4, cell surface associated (MUC4), transcript variant 1, mRNA [NM_018406]"	chr3:195506369-195506310	hs|3q29
CB_024167	0.0132013	0.000503713	20.8496	down	24.7616	55.5691	93.9807	536.28	481.926	1249.03	-4.62877	-4.10871	-3.73702	-0.0309086	-0.192101	0.894361	Detected	Detected	Detected	Detected	Detected	Detected	0	CB_024167	A_23_P386320	NM_033316	NM_033316	NM_033316	Hs.184727	4241	MFI2	antigen p97 (melanoma associated) identified by monoclonal antibodies 133.2 and 96.5	ENST00000296351		GO:0005506(iron ion binding)|GO:0005515(protein binding)|GO:0005576(extracellular region)|GO:0005886(plasma membrane)|GO:0005887(integral to plasma membrane)|GO:0006811(ion transport)|GO:0006826(iron ion transport)|GO:0006879(cellular iron ion homeostasis)|GO:0008199(ferric iron binding)|GO:0031225(anchored to membrane)|GO:0046872(metal ion binding)	"Homo sapiens antigen p97 (melanoma associated) identified by monoclonal antibodies 133.2 and 96.5 (MFI2), transcript variant 2, mRNA [NM_033316]"	chr3:196745930-196745871	hs|3q29
CB_022238	0.00780898	0.000145008	12.4841	down	150.822	201.261	326.523	1633.2	2177.38	1493.62	-2.0221	-2.25199	-1.94027	1.57573	1.98361	1.15236	Detected	Detected	Detected	Detected	Detected	Detected	0	CB_022238	A_23_P99942	NM_024652	NM_024652	NM_024652	Hs.407918	79705	LRRK1	leucine-rich repeat kinase 1	ENST00000284395	NP334392	GO:0000166(nucleotide binding)|GO:0004674(protein serine/threonine kinase activity)|GO:0005515(protein binding)|GO:0005524(ATP binding)|GO:0005525(GTP binding)|GO:0005622(intracellular)|GO:0005737(cytoplasm)|GO:0005739(mitochondrion)|GO:0006468(protein amino acid phosphorylation)|GO:0007264(small GTPase mediated signal transduction)|GO:0016740(transferase activity)|GO:0046872(metal ion binding)	"Homo sapiens leucine-rich repeat kinase 1 (LRRK1), mRNA [NM_024652]"	chr15:101609711-101609770	hs|15q26.3
CB_020276	0.00537181	4.53004e-05	426.506	down	7.50223	5.66789	11.9291	1790.57	1505.85	4019.92	-6.35149	-7.4021	-6.7149	1.70845	1.4516	2.58072	Not Detected	Not Detected	Not Detected	Detected	Detected	Detected	0	CB_020276	A_23_P344421	NM_019055	NM_019055	NM_019055	Hs.524121	54538	ROBO4	"roundabout homolog 4, magic roundabout (Drosophila)"	ENST00000306534		GO:0001525(angiogenesis)|GO:0004872(receptor activity)|GO:0007275(multicellular organismal development)|GO:0009897(external side of plasma membrane)|GO:0016021(integral to membrane)|GO:0030154(cell differentiation)|GO:0030334(regulation of cell migration)|GO:0030336(negative regulation of cell migration)	"Homo sapiens roundabout homolog 4, magic roundabout (Drosophila) (ROBO4), mRNA [NM_019055]"	chr11:124754315-124754256	hs|11q24.2
CB_023386	0.00664245	8.41756e-05	8.66864	down	44.9389	60.5112	116.543	311.672	390.462	467.219	-3.76891	-3.98579	-3.42659	-0.813866	-0.495731	-0.524277	Detected	Detected	Detected	Detected	Detected	Detected	0	CB_023386	A_24_P131522	NM_032208	NM_032208	NM_032208	Hs.165859	84168	ANTXR1	anthrax toxin receptor 1	ENST00000303714		GO:0004888(transmembrane receptor activity)|GO:0005515(protein binding)|GO:0005518(collagen binding)|GO:0005886(plasma membrane)|GO:0016021(integral to membrane)|GO:0031258(lamellipodium membrane)|GO:0031527(filopodium membrane)|GO:0031532(actin cytoskeleton reorganization)|GO:0034446(substrate adhesion-dependent cell spreading)|GO:0042995(cell projection)|GO:0046872(metal ion binding)|GO:0051015…	"Homo sapiens anthrax toxin receptor 1 (ANTXR1), transcript variant 1, mRNA [NM_032208]"	chr2:69476125-69476184	hs|2p13.3
CB_007081	0.00478396	2.90298e-05	111.418	down	8.91288	8.33796	14.9969	595.344	598.1	1192.35	-6.10291	-6.84522	-6.38472	0.119829	0.119474	0.827363	Not Detected	Not Detected	Not Detected	Detected	Detected	Detected	0	CB_007081	A_23_P116614	NM_001014811	NM_001014811	NM_001014811	Hs.199743	10873	ME3	"malic enzyme 3, NADP(+)-dependent, mitochondrial"	ENST00000393324		GO:0004470(malic enzyme activity)|GO:0004473(malate dehydrogenase (oxaloacetate-decarboxylating) (NADP+) activity)|GO:0005739(mitochondrion)|GO:0005759(mitochondrial matrix)|GO:0006090(pyruvate metabolic process)|GO:0006108(malate metabolic process)|GO:0006800(oxygen and reactive oxygen species metabolic process)|GO:0009060(aerobic respiration)|GO:0016491(oxidoreductase activity)|GO:0046872(metal…	"Homo sapiens malic enzyme 3, NADP(+)-dependent, mitochondrial (ME3), nuclear gene encoding mitochondrial protein, transcript variant 2, mRNA [NM_001014811]"	chr11:86152353-86152294	hs|11q14.2
CB_005180	0.006082	6.53206e-05	3044.38	down	4.53899	5.0448	12.7913	8241.98	7896.04	34976.1	-7.07643	-7.57012	-6.61422	3.91102	3.84214	5.70185	Not Detected	Not Detected	Not Detected	Detected	Detected	Detected	0	CB_005180	A_24_P335092	NM_000331	NM_000331	NM_000331	Hs.632144	6288	SAA1	serum amyloid A1	ENST00000405158		GO:0001664(G-protein-coupled receptor binding)|GO:0005576(extracellular region)|GO:0006953(acute-phase response)|GO:0007204(elevation of cytosolic calcium ion concentration)|GO:0030168(platelet activation)|GO:0030593(neutrophil chemotaxis)|GO:0034364(high-density lipoprotein particle)|GO:0045087(innate immune response)|GO:0045785(positive regulation of cell adhesion)|GO:0048246(macrophage chemota…	"Homo sapiens serum amyloid A1 (SAA1), transcript variant 1, mRNA [NM_000331]"	chr11:18290868-18291310	hs|11p15.1
CB_007202	0.00495443	3.25776e-05	7.04408	down	1503.07	1762.46	2351.23	7721.38	7776.46	9985.95	1.29489	0.878461	0.907887	3.81689	3.82013	3.89345	Detected	Detected	Detected	Detected	Detected	Detected	0	CB_007202	A_23_P215060	NM_001018111	NM_001018111	NM_001018111	Hs.719018	5420	PODXL	podocalyxin-like	ENST00000446198		GO:0001726(ruffle)|GO:0005730(nucleolus)|GO:0005737(cytoplasm)|GO:0005813(centrosome)|GO:0005886(plasma membrane)|GO:0005887(integral to plasma membrane)|GO:0007162(negative regulation of cell adhesion)|GO:0015629(actin cytoskeleton)|GO:0016324(apical plasma membrane)|GO:0030027(lamellipodium)|GO:0030175(filopodium)|GO:0030335(positive regulation of cell migration)|GO:0031528(microvillus membrane…	"Homo sapiens podocalyxin-like (PODXL), transcript variant 1, mRNA [NM_001018111]"	chr7:131185194-131185135	hs|7q32.3
CB_010960	0.0123535	0.000427186	121.14	down	37.2519	64.2912	227.677	4035.67	5253.18	12593.4	-4.03956	-3.89837	-2.46046	2.88084	3.25421	4.22815	Detected	Detected	Detected	Detected	Detected	Detected	0	CB_010960	A_33_P3226832	NM_001993	NM_001993	NM_001993	Hs.62192	2152	F3	"coagulation factor III (thromboplastin, tissue factor)"	ENST00000370207		"GO:0001938(positive regulation of endothelial cell proliferation)|GO:0002020(protease binding)|GO:0002541(activation of plasma proteins involved in acute inflammatory response)|GO:0002543(activation of blood coagulation via clotting cascade)|GO:0005543(phospholipid binding)|GO:0005615(extracellular space)|GO:0005737(cytoplasm)|GO:0005886(plasma membrane)|GO:0006916(anti-apoptosis)|GO:0006919(act…	"Homo sapiens coagulation factor III (thromboplastin, tissue factor) (F3), transcript variant 1, mRNA [NM_001993]"	chr1:94995139-94995080	hs|1p21.3
CB_019138	0.0141923	0.000605481	8.2635	down	63.9018	80.1656	96.1345	516.538	446.025	332.208	-3.26102	-3.58001	-3.70433	-0.085021	-0.303788	-1.01629	Detected	Detected	Detected	Detected	Detected	Detected	0	CB_019138	A_32_P188860	NM_017563	NM_017563	NM_017563	Hs.150725	54756	IL17RD	interleukin 17 receptor D	ENST00000296318		GO:0000139(Golgi membrane)|GO:0004872(receptor activity)|GO:0005737(cytoplasm)|GO:0005794(Golgi apparatus)|GO:0005886(plasma membrane)|GO:0016021(integral to membrane)	"Homo sapiens interleukin 17 receptor D (IL17RD), mRNA [NM_017563]"	chr3:57124128-57124069	hs|3p14.3
CB_012734	0.00416657	1.37961e-05	216.078	down	11.3421	20.6361	14.4853	1685.56	1949.28	2867.24	-5.75518	-5.53782	-6.43479	1.62126	1.82396	2.09321	Not Detected	Not Detected	Not Detected	Detected	Detected	Detected	0	CB_012734	A_33_P3406623	NM_003809	NM_003809	NM_003809	Hs.54673	8742	TNFSF12	"tumor necrosis factor (ligand) superfamily, member 12"	ENST00000322272		GO:0001938(positive regulation of endothelial cell proliferation)|GO:0005102(receptor binding)|GO:0005125(cytokine activity)|GO:0005164(tumor necrosis factor receptor binding)|GO:0005515(protein binding)|GO:0005576(extracellular region)|GO:0005615(extracellular space)|GO:0005886(plasma membrane)|GO:0005887(integral to plasma membrane)|GO:0006915(apoptosis)|GO:0006917(induction of apoptosis)|GO:00…	"Homo sapiens tumor necrosis factor (ligand) superfamily, member 12 (TNFSF12), transcript variant 1, mRNA [NM_003809]"	chr17:7453452-7453511	hs|17p13.1
CB_010912	0.0126987	0.000458439	51.0597	down	1031.12	1097.8	959.707	40282.2	45564.3	21700.4	0.751191	0.195483	-0.384861	6.2001	6.37085	5.0132	Detected	Detected	Detected	Detected	Detected	Detected	0	CB_010912	A_23_P139704	NM_001946	NM_001946	NM_001946	Hs.298654	1848	DUSP6	dual specificity phosphatase 6	ENST00000279488		GO:0000188(inactivation of MAPK activity)|GO:0001933(negative regulation of protein amino acid phosphorylation)|GO:0002224(toll-like receptor signaling pathway)|GO:0002755(MyD88-dependent toll-like receptor signaling pathway)|GO:0002756(MyD88-independent toll-like receptor signaling pathway)|GO:0004725(protein tyrosine phosphatase activity)|GO:0005654(nucleoplasm)|GO:0005737(cytoplasm)|GO:0008063…	"Homo sapiens dual specificity phosphatase 6 (DUSP6), transcript variant 1, mRNA [NM_001946]"	chr12:89742203-89742144	hs|12q21.33
CB_027427	0.00386098	7.59448e-06	1090.89	down	4.12726	7.29846	14.9773	4247.59	4453.46	8527.75	-7.21362	-7.03732	-6.38661	2.95468	3.01594	3.66572	Not Detected	Not Detected	Not Detected	Detected	Detected	Detected	0	CB_027427	A_23_P66241	NM_176870	NM_176870	NM_176870	Hs.647370	4499	MT1M	metallothionein 1M	ENST00000379818		GO:0046872(metal ion binding)	"Homo sapiens metallothionein 1M (MT1M), mRNA [NM_176870]"	chr16:56667810-56667869	hs|16q12.2
CB_005426	0.00532127	4.31823e-05	50.1326	down	29.8327	27.4216	38.5361	1118.49	1044.89	936.078	-4.35998	-5.12767	-5.02317	1.02958	0.924365	0.478253	Detected	Detected	Not Detected	Detected	Detected	Detected	0	CB_005426	A_23_P79518	NM_000576	NM_000576	NM_000576	Hs.126256	3553	IL1B	"interleukin 1, beta"	ENST00000263341		GO:0000187(activation of MAPK activity)|GO:0001934(positive regulation of protein amino acid phosphorylation)|GO:0002439(chronic inflammatory response to antigenic stimulus)|GO:0002711(positive regulation of T cell mediated immunity)|GO:0005125(cytokine activity)|GO:0005149(interleukin-1 receptor binding)|GO:0005515(protein binding)|GO:0005576(extracellular region)|GO:0005615(extracellular space)…	"Homo sapiens interleukin 1, beta (IL1B), mRNA [NM_000576]"	chr2:113587488-113587429	hs|2q13
CB_006132	0.0176005	0.000946412	199.12	down	4.2093	4.97234	24.8026	476.625	868.39	2727.24	-7.18523	-7.59099	-5.65889	-0.20104	0.657431	2.02099	Not Detected	Not Detected	Not Detected	Detected	Detected	Detected	0	CB_006132	A_23_P359043	NM_001004065	NM_001004065	NM_001004065	Hs.591908	11217	AKAP2	A kinase (PRKA) anchor protein 2	ENST00000374530		GO:0005515(protein binding)|GO:0019899(enzyme binding)	"Homo sapiens A kinase (PRKA) anchor protein 2 (AKAP2), transcript variant 1, mRNA [NM_001004065]"	chr9:112933758-112933817	hs|9q31.3
CB_012091	0.0040972	9.54967e-06	5.31773	down	96.7848	179.554	234.719	515.08	534.697	613.403	-2.6621	-2.41664	-2.41652	-0.089098	-0.0421915	-0.13154	Detected	Detected	Detected	Detected	Detected	Detected	0	CB_012091	A_24_P385611	NM_003113	NM_003113	NM_003113	Hs.369056	6672	SP100	SP100 nuclear antigen	ENST00000462751		"GO:0000122(negative regulation of transcription from RNA polymerase II promoter)|GO:0003713(transcription coactivator activity)|GO:0003714(transcription corepressor activity)|GO:0005515(protein binding)|GO:0005634(nucleus)|GO:0005730(nucleolus)|GO:0005737(cytoplasm)|GO:0006978(DNA damage response, signal transduction by p53 class mediator resulting in transcription of p21 class mediator)|GO:0008…	"Homo sapiens SP100 nuclear antigen (SP100), transcript variant 2, mRNA [NM_003113]"	chr2:231331037-231331861	hs|2q37.1
CB_011309	0.0043632	1.98515e-05	453.941	down	9.06592	18.9686	17.8987	4895.22	5320.87	3044.49	-6.07835	-5.65937	-6.12952	3.1594	3.27268	2.17975	Not Detected	Not Detected	Not Detected	Detected	Detected	Detected	0	CB_011309	A_23_P122216	NM_002317	NM_002317	NM_002317	Hs.102267	4015	LOX	lysyl oxidase	ENST00000395480		GO:0004720(protein-lysine 6-oxidase activity)|GO:0005507(copper ion binding)|GO:0005576(extracellular region)|GO:0005578(proteinaceous extracellular matrix)|GO:0005615(extracellular space)|GO:0005634(nucleus)|GO:0006464(protein modification process)|GO:0016491(oxidoreductase activity)|GO:0030199(collagen fibril organization)|GO:0042060(wound healing)|GO:0042493(response to drug)|GO:0046872(metal …	"Homo sapiens lysyl oxidase (LOX), transcript variant 1, mRNA [NM_002317]"	chr5:121405845-121405786	hs|5q23.2
CB_026769	0.00762451	0.000134126	16.0571	down	3.86976	4.79073	11.6144	65.6341	58.7848	63.6335	-7.30656	-7.64467	-6.75347	-3.06138	-3.2274	-3.40052	Not Detected	Not Detected	Not Detected	Detected	Detected	Detected	0	CB_026769	A_24_P54390	NM_170672	NM_170672	NM_170672	Hs.143674	25780	RASGRP3	RAS guanyl releasing protein 3 (calcium and DAG-regulated)	ENST00000407811		GO:0000165(MAPKKK cascade)|GO:0004871(signal transducer activity)|GO:0005088(Ras guanyl-nucleotide exchange factor activity)|GO:0005509(calcium ion binding)|GO:0005515(protein binding)|GO:0005622(intracellular)|GO:0005737(cytoplasm)|GO:0005887(integral to plasma membrane)|GO:0007264(small GTPase mediated signal transduction)|GO:0007265(Ras protein signal transduction)|GO:0017016(Ras GTPase bindin…	"Homo sapiens RAS guanyl releasing protein 3 (calcium and DAG-regulated) (RASGRP3), transcript variant 2, mRNA [NM_170672]"	chr2:33789294-33789353	hs|2p22.3
CB_025176	0.0180452	0.000994719	51.3362	down	12.9517	69.9724	25.2867	1067.27	1050.63	761.54	-5.56374	-3.7762	-5.63101	0.961964	0.932266	0.180544	Not Detected	Detected	Not Detected	Detected	Detected	Detected	0	CB_025176	A_24_P393611	NM_138736	NM_138736	NM_138736	Hs.644524	2775	GNAO1	"guanine nucleotide binding protein (G protein), alpha activating activity polypeptide O"	ENST00000262494		GO:0000166(nucleotide binding)|GO:0003924(GTPase activity)|GO:0004871(signal transducer activity)|GO:0005525(GTP binding)|GO:0005622(intracellular)|GO:0005886(plasma membrane)|GO:0006936(muscle contraction)|GO:0007212(dopamine receptor signaling pathway)|GO:0007568(aging)|GO:0007626(locomotory behavior)|GO:0008016(regulation of heart contraction)|GO:0009987(cellular process)|GO:0010243(response t…	"Homo sapiens guanine nucleotide binding protein (G protein), alpha activating activity polypeptide O (GNAO1), transcript variant 2, mRNA [NM_138736]"	chr16:56374823-56374882	hs|16q12.2
CB_019731	0.0119892	0.000398389	9.7596	down	143.476	188.722	152.316	914.211	864.804	1335.61	-2.09414	-2.3448	-3.04038	0.738631	0.651461	0.99105	Detected	Detected	Detected	Detected	Detected	Detected	0	CB_019731	A_23_P69179	NM_018192	NM_018192	NM_018192	Hs.374191	55214	LEPREL1	leprecan-like 1	ENST00000319332		"GO:0005488(binding)|GO:0005506(iron ion binding)|GO:0005783(endoplasmic reticulum)|GO:0005794(Golgi apparatus)|GO:0016702(oxidoreductase activity, acting on single donors with incorporation of molecular oxygen, incorporation of two atoms of oxygen)|GO:0016705(oxidoreductase activity, acting on paired donors, with incorporation or reduction of molecular oxygen)|GO:0019797(procollagen-proline 3-di…	"Homo sapiens leprecan-like 1 (LEPREL1), transcript variant 1, mRNA [NM_018192]"	chr3:189674703-189674644	hs|3q28
CB_009740	0.00780898	0.000144598	69.4491	down	8.06195	15.5156	11.6552	688.286	541.086	361.153	-6.24768	-5.94927	-6.74841	0.329113	-0.025054	-0.895764	Not Detected	Not Detected	Not Detected	Detected	Detected	Detected	0	CB_009740	A_23_P98350	NM_001165	NM_001165	NM_001165	Hs.127799	330	BIRC3	baculoviral IAP repeat-containing 3	ENST00000263464		GO:0004842(ubiquitin-protein ligase activity)|GO:0005515(protein binding)|GO:0005622(intracellular)|GO:0005634(nucleus)|GO:0005737(cytoplasm)|GO:0006916(anti-apoptosis)|GO:0007166(cell surface receptor linked signaling pathway)|GO:0007283(spermatogenesis)|GO:0008270(zinc ion binding)|GO:0042981(regulation of apoptosis)|GO:0043234(protein complex)|GO:0045121(membrane raft)|GO:0046872(metal ion bin…	"Homo sapiens baculoviral IAP repeat-containing 3 (BIRC3), transcript variant 1, mRNA [NM_001165]"	chr11:102208356-102208415	hs|11q22.2
CB_011103	0.00947982	0.000227827	24.4966	down	41.5255	111.397	163.872	1625.05	1540.46	1226	-3.88288	-3.10535	-2.93489	1.56851	1.48438	0.867513	Detected	Detected	Detected	Detected	Detected	Detected	0	CB_011103	A_33_P3271635	NM_002121	NM_002121	NM_002121	Hs.485130	3115	HLA-DPB1	"major histocompatibility complex, class II, DP beta 1"	ENST00000402095		GO:0002504(antigen processing and presentation of peptide or polysaccharide antigen via MHC class II)|GO:0005765(lysosomal membrane)|GO:0005768(endosome)|GO:0005783(endoplasmic reticulum)|GO:0005789(endoplasmic reticulum membrane)|GO:0005794(Golgi apparatus)|GO:0005886(plasma membrane)|GO:0006955(immune response)|GO:0010008(endosome membrane)|GO:0016021(integral to membrane)|GO:0019221(cytokine-m…	"Homo sapiens major histocompatibility complex, class II, DP beta 1 (HLA-DPB1), mRNA [NM_002121]"	chr6:33048489-33048537	hs|6p21.32
CB_024736	0.00435805	1.79375e-05	989.574	down	3.60302	4.77852	15.5931	3816.01	3542.63	5300.31	-7.4096	-7.64835	-6.32848	2.8001	2.68584	2.97963	Not Detected	Not Detected	Not Detected	Detected	Detected	Detected	0	CB_024736	A_23_P1331	NM_080801	NM_080801	NM_080801	Hs.695934	1305	COL13A1	"collagen, type XIII, alpha 1"	ENST00000478219	NP520187	GO:0001763(morphogenesis of a branching structure)|GO:0001958(endochondral ossification)|GO:0005201(extracellular matrix structural constituent)|GO:0005515(protein binding)|GO:0005600(collagen type XIII)|GO:0005886(plasma membrane)|GO:0007160(cell-matrix adhesion)|GO:0007275(multicellular organismal development)|GO:0008201(heparin binding)|GO:0016021(integral to membrane)|GO:0016337(cell-cell adh…	"Homo sapiens collagen, type XIII, alpha 1 (COL13A1), transcript variant 5, mRNA [NM_080801]"	chr10:71718811-71718870	hs|10q22.1
CB_019825	0.00945121	0.000226154	32.1499	down	11.0864	31.8103	18.5302	437.167	392.088	348.938	-5.78809	-4.91349	-6.0795	-0.32571	-0.489736	-0.945405	Not Detected	Not Detected	Not Detected	Detected	Detected	Detected	0	CB_019825	A_23_P51487	NM_018284	NM_018284	NM_018284	Hs.720167	2635	GBP3	guanylate binding protein 3	ENST00000370481		GO:0000166(nucleotide binding)|GO:0003924(GTPase activity)|GO:0005525(GTP binding)|GO:0016020(membrane)|GO:0016021(integral to membrane)	"Homo sapiens guanylate binding protein 3 (GBP3), mRNA [NM_018284]"	chr1:89472608-89472549	hs|1p22.2
CB_028373	0.00797426	0.00015281	230.797	down	49.3959	48.5184	27.1252	5861.53	5015.74	7487.07	-3.63249	-4.30446	-5.52975	3.41931	3.18748	3.47795	Detected	Detected	Not Detected	Detected	Detected	Detected	0	CB_028373	A_33_P3474319	NM_198277	NM_198277	NM_198277	Hs.352661	219855	SLC37A2	"solute carrier family 37 (glycerol-3-phosphate transporter), member 2"	ENST00000403796	NP868942	GO:0008643(carbohydrate transport)|GO:0016020(membrane)|GO:0016021(integral to membrane)|GO:0055085(transmembrane transport)	"Homo sapiens solute carrier family 37 (glycerol-3-phosphate transporter), member 2 (SLC37A2), transcript variant 1, mRNA [NM_198277]"	chr11:124959065-124959124	hs|11q24.2
CB_008432	0.00454963	2.41146e-05	67.7502	down	4.12617	4.96128	12.3343	254.326	250.303	339.727	-7.214	-7.5942	-6.66671	-1.10722	-1.13724	-0.984	Not Detected	Not Detected	Not Detected	Detected	Detected	Detected	0	CB_008432	A_23_P345081	NM_001083956	NM_001083956	NM_001083956	Hs.599798	79027	ZNF655	zinc finger protein 655	ENST00000424881		GO:0003674(molecular_function)|GO:0003677(DNA binding)|GO:0005515(protein binding)|GO:0005622(intracellular)|GO:0005634(nucleus)|GO:0005730(nucleolus)|GO:0005737(cytoplasm)|GO:0007346(regulation of mitotic cell cycle)|GO:0008270(zinc ion binding)|GO:0045449(regulation of transcription)|GO:0046872(metal ion binding)|GO:0051318(G1 phase)	"Homo sapiens zinc finger protein 655 (ZNF655), transcript variant 7, mRNA [NM_001083956]"	chr7:99173733-99173792	hs|7q22.1
CB_005431	0.00729405	0.00011299	231.769	down	3.61661	4.90639	12.4397	1258.53	1040.2	578.175	-7.40417	-7.61025	-6.65444	1.19978	0.917876	-0.21687	Not Detected	Not Detected	Not Detected	Detected	Detected	Detected	0	CB_005431	A_32_P87013	NM_000584	NM_000584	NM_000584	Hs.624	3576	IL8	interleukin 8	ENST00000307407		GO:0001525(angiogenesis)|GO:0005153(interleukin-8 receptor binding)|GO:0005515(protein binding)|GO:0005576(extracellular region)|GO:0005615(extracellular space)|GO:0006928(cellular component movement)|GO:0006935(chemotaxis)|GO:0006954(inflammatory response)|GO:0006955(immune response)|GO:0007050(cell cycle arrest)|GO:0007165(signal transduction)|GO:0007186(G-protein coupled receptor protein signa…	"Homo sapiens interleukin 8 (IL8), mRNA [NM_000584]"	chr4:74609265-74609324	hs|4q13.3
CB_009899	0.00665583	8.51412e-05	10.6787	down	1610.01	1810.75	2149.9	12111.4	13423.2	12930.2	1.39405	0.917453	0.778744	4.46633	4.60767	4.26622	Detected	Detected	Detected	Detected	Detected	Detected	0	CB_009899	A_23_P372923	NM_001174066	NM_001174066	NM_001174066	Hs.264887	2260	FGFR1	fibroblast growth factor receptor 1	ENST00000440174	NP319734	GO:0000165(MAPKKK cascade)|GO:0000166(nucleotide binding)|GO:0001501(skeletal system development)|GO:0001525(angiogenesis)|GO:0001657(ureteric bud development)|GO:0001701(in utero embryonic development)|GO:0001759(organ induction)|GO:0002053(positive regulation of mesenchymal cell proliferation)|GO:0002062(chondrocyte differentiation)|GO:0004713(protein tyrosine kinase activity)|GO:0004872(recept…	"Homo sapiens fibroblast growth factor receptor 1 (FGFR1), transcript variant 13, mRNA [NM_001174066]"	chr8:38315032-38314973	hs|8p11.22
CB_022655	0.0121491	0.000412154	17.0149	down	5.11327	8.49175	12.8113	124.883	93.853	64.3916	-6.90456	-6.81885	-6.61196	-2.13332	-2.55244	-3.38343	Not Detected	Not Detected	Not Detected	Detected	Detected	Detected	0	CB_022655	A_33_P3222728	NM_025169	NM_025169	NM_025169	Hs.529512	55888	ZNF167	zinc finger protein 167	ENST00000341840		"GO:0003677(DNA binding)|GO:0003700(sequence-specific DNA binding transcription factor activity)|GO:0005622(intracellular)|GO:0005634(nucleus)|GO:0006355(regulation of transcription, DNA-dependent)|GO:0008270(zinc ion binding)|GO:0016032(viral reproduction)|GO:0046872(metal ion binding)"	"Homo sapiens zinc finger protein 167 (ZNF167), transcript variant 2, mRNA [NM_025169]"	chr3:44624886-44624945	hs|3p21.31
CB_007241	0.0139552	0.000578268	5.86249	down	981.831	1090.36	2413.17	5760.85	4778.93	5207.44	0.680526	0.185679	0.9454	3.39431	3.1177	2.95413	Detected	Detected	Detected	Detected	Detected	Detected	0	CB_007241	A_23_P134176	NM_001024465	NM_001024465	NM_001024465	Hs.487046	6648	SOD2	"superoxide dismutase 2, mitochondrial"	ENST00000367054		GO:0000303(response to superoxide)|GO:0001315(age-dependent response to reactive oxygen species)|GO:0001666(response to hypoxia)|GO:0001836(release of cytochrome c from mitochondria)|GO:0001889(liver development)|GO:0003032(detection of oxygen)|GO:0003069(vasodilation by acetylcholine involved in regulation of systemic arterial blood pressure)|GO:0004784(superoxide dismutase activity)|GO:0005515(…	"Homo sapiens superoxide dismutase 2, mitochondrial (SOD2), nuclear gene encoding mitochondrial protein, transcript variant 2, mRNA [NM_001024465]"	chr6:160103649-160103590	hs|6q25.3
CB_014730	0.0175174	0.00093875	8.36396	down	370.529	346.188	513.374	1715.07	1695.39	3649.65	-0.725362	-1.4695	-1.28745	1.6463	1.62263	2.44131	Detected	Detected	Detected	Detected	Detected	Detected	0	CB_014730	A_24_P390668	NM_005892	NM_005892	NM_005892	Hs.727588	752	FMNL1	formin-like 1	ENST00000328118	NP1456997	GO:0003674(molecular_function)|GO:0003779(actin binding)|GO:0005488(binding)|GO:0005737(cytoplasm)|GO:0008150(biological_process)|GO:0016043(cellular component organization)|GO:0030036(actin cytoskeleton organization)	"Homo sapiens formin-like 1 (FMNL1), mRNA [NM_005892]"	chr17:43323637-43323696	hs|17q21.31
CB_011010	0.00825042	0.000170299	7.09867	down	33.5506	58.8032	87.228	187.365	258.405	350.185	-4.19054	-4.02709	-3.84459	-1.54804	-1.09128	-0.94026	Detected	Detected	Detected	Detected	Detected	Detected	0	CB_011010	A_32_P515088	NM_002035	NM_002035	NM_002035	Hs.74050	2531	KDSR	3-ketodihydrosphingosine reductase	ENST00000406396		GO:0005488(binding)|GO:0005615(extracellular space)|GO:0005783(endoplasmic reticulum)|GO:0005789(endoplasmic reticulum membrane)|GO:0006665(sphingolipid metabolic process)|GO:0006666(3-keto-sphinganine metabolic process)|GO:0016020(membrane)|GO:0016021(integral to membrane)|GO:0016491(oxidoreductase activity)|GO:0030148(sphingolipid biosynthetic process)|GO:0047560(3-dehydrosphinganine reductase …	"Homo sapiens 3-ketodihydrosphingosine reductase (KDSR), mRNA [NM_002035]"	chr18:60995150-60995091	hs|18q21.33
CB_018279	0.0172905	0.000914679	31.6008	down	15.3355	9.9019	26.1202	252.277	210.112	650.365	-5.32	-6.59721	-5.58422	-1.11889	-1.38975	-0.0471258	Not Detected	Not Detected	Not Detected	Detected	Detected	Detected	0	CB_018279	A_23_P257583	NM_015689	NM_015689	NM_015689	Hs.6385	27147	DENND2A	DENN/MADD domain containing 2A	ENST00000496613			"Homo sapiens DENN/MADD domain containing 2A (DENND2A), mRNA [NM_015689]"	chr7:140218518-140218459	hs|7q34
CB_013152	0.0158992	0.000784124	10.582	down	386.651	450.067	337.919	2425.49	2288.12	3458.04	-0.663918	-1.09092	-1.89078	2.14631	2.05518	2.36351	Detected	Detected	Detected	Detected	Detected	Detected	0	CB_013152	A_24_P269779	NM_004273	NM_004273	NM_004273	Hs.158304	9469	CHST3	carbohydrate (chondroitin 6) sulfotransferase 3	ENST00000373115		GO:0000139(Golgi membrane)|GO:0005794(Golgi apparatus)|GO:0005975(carbohydrate metabolic process)|GO:0006790(sulfur compound metabolic process)|GO:0008146(sulfotransferase activity)|GO:0008459(chondroitin 6-sulfotransferase activity)|GO:0014012(peripheral nervous system axon regeneration)|GO:0016020(membrane)|GO:0016021(integral to membrane)|GO:0016740(transferase activity)|GO:0030206(chondroitin…	"Homo sapiens carbohydrate (chondroitin 6) sulfotransferase 3 (CHST3), mRNA [NM_004273]"	chr10:73772610-73772669	hs|10q22.1
CB_000295	0.00436295	1.87504e-05	471.182	down	3.96123	5.00414	12.3256	1244.79	2164.13	2613.1	-7.27286	-7.58179	-6.66772	1.18393	1.9748	1.95932	Not Detected	Not Detected	Not Detected	Detected	Detected	Detected	0	CB_000295	A_33_P3413821	AK090554		AK090554	Hs.609291	55243	KIRREL	kin of IRRE like (Drosophila)	ENST00000368172		GO:0005886(plasma membrane)|GO:0016020(membrane)|GO:0016021(integral to membrane)	"Homo sapiens cDNA FLJ33235 fis, clone ASTRO2002202. [AK090554]"	chr1:158066893-158066952	hs|1q23.1
CB_026723	0.0131159	0.000497776	22.7103	down	66.558	45.5397	68.3263	716.189	1129.7	825.761	-3.20227	-4.39586	-4.19694	0.386444	1.03695	0.297349	Detected	Detected	Detected	Detected	Detected	Detected	0	CB_026723	A_24_P60441	NM_153717	NM_153717	NM_153717	Hs.646899	2121	EVC	Ellis van Creveld syndrome	ENST00000264956		GO:0001501(skeletal system development)|GO:0007517(muscle organ development)|GO:0016020(membrane)|GO:0016021(integral to membrane)|GO:0051216(cartilage development)	"Homo sapiens Ellis van Creveld syndrome (EVC), mRNA [NM_153717]"	chr4:5815695-5815754	hs|4p16.2
CB_026746	0.0163949	0.000825717	15.2114	down	15.1907	33.7962	55.3062	188.202	268.221	545.271	-5.33369	-4.82613	-4.50194	-1.54162	-1.03749	-0.301402	Not Detected	Detected	Not Detected	Detected	Detected	Detected	0	CB_026746	A_23_P303455	NM_153832	NM_153832	NM_153832	Hs.632453	23432	GPR161	G protein-coupled receptor 161	ENST00000367835		GO:0004872(receptor activity)|GO:0004930(G-protein coupled receptor activity)|GO:0005886(plasma membrane)|GO:0007275(multicellular organismal development)|GO:0016021(integral to membrane)	"Homo sapiens G protein-coupled receptor 161 (GPR161), transcript variant 2, mRNA [NM_153832]"	chr1:168056852-168055005	hs|1q24.2
CB_027257	0.0119892	0.000400857	49.1801	down	16.2031	29.9226	44.1075	508.329	692.777	1989.49	-5.2406	-5.00175	-4.82836	-0.108132	0.331479	1.56595	Not Detected	Not Detected	Not Detected	Detected	Detected	Detected	0	CB_027257	A_23_P61466	NM_174941	NM_174941	NM_174941	Hs.631727	283316	CD163L1	CD163 molecule-like 1	ENST00000396630		GO:0005044(scavenger receptor activity)|GO:0005576(extracellular region)|GO:0005886(plasma membrane)|GO:0016021(integral to membrane)	"Homo sapiens CD163 molecule-like 1 (CD163L1), mRNA [NM_174941]"	chr12:7521549-7520755	hs|12p13.31
CB_010558	0.0134142	0.000525868	134.705	down	72.754	187.666	545.711	11170.6	12674.8	35426.8	-3.07385	-2.35289	-1.19932	4.34967	4.52491	5.72032	Detected	Detected	Detected	Detected	Detected	Detected	0	CB_010558	A_23_P46429	NM_001554	NM_001554	NM_001554	Hs.8867	3491	CYR61	"cysteine-rich, angiogenic inducer, 61"	ENST00000360431		GO:0001558(regulation of cell growth)|GO:0002041(intussusceptive angiogenesis)|GO:0005520(insulin-like growth factor binding)|GO:0005576(extracellular region)|GO:0006935(chemotaxis)|GO:0007155(cell adhesion)|GO:0008201(heparin binding)|GO:0008283(cell proliferation)|GO:0009653(anatomical structure morphogenesis)|GO:0010811(positive regulation of cell-substrate adhesion)|GO:0030198(extracellular m…	"Homo sapiens cysteine-rich, angiogenic inducer, 61 (CYR61), mRNA [NM_001554]"	chr1:86048953-86049012	hs|1p22.3
CB_027792	0.00729031	0.000112791	8.53879	down	32.5939	34.5659	50.6543	184.77	236.671	223.775	-4.23228	-4.79364	-4.6287	-1.56816	-1.21803	-1.58632	Detected	Detected	Not Detected	Detected	Detected	Detected	0	CB_027792	A_23_P88351	NM_181598	NM_181598	NM_181598	Hs.584905	51062	ATL1	atlastin GTPase 1	ENST00000441560		GO:0000137(Golgi cis cisterna)|GO:0000139(Golgi membrane)|GO:0000166(nucleotide binding)|GO:0003924(GTPase activity)|GO:0005515(protein binding)|GO:0005525(GTP binding)|GO:0005783(endoplasmic reticulum)|GO:0005789(endoplasmic reticulum membrane)|GO:0005792(microsome)|GO:0005794(Golgi apparatus)|GO:0007029(endoplasmic reticulum organization)|GO:0007409(axonogenesis)|GO:0008219(cell death)|GO:00160…	"Homo sapiens atlastin GTPase 1 (ATL1), transcript variant 2, mRNA [NM_181598]"	chr14:51095050-51095109	hs|14q22.1
CB_027774	0.00416657	1.32906e-05	250.814	down	143.59	157.55	399.66	36153.5	33583.1	32360.8	-2.093	-2.60525	-1.64868	6.0441	5.93068	5.58973	Detected	Detected	Detected	Detected	Detected	Detected	0	CB_027774	A_23_P210425	NM_181526	NM_181526	NM_181526	Hs.504687	10398	MYL9	"myosin, light chain 9, regulatory"	ENST00000279022		GO:0003774(motor activity)|GO:0005509(calcium ion binding)|GO:0005829(cytosol)|GO:0005859(muscle myosin complex)|GO:0006936(muscle contraction)|GO:0006937(regulation of muscle contraction)|GO:0007411(axon guidance)|GO:0008307(structural constituent of muscle)|GO:0016459(myosin complex)	"Homo sapiens myosin, light chain 9, regulatory (MYL9), transcript variant 2, mRNA [NM_181526]"	chr20:35177541-35177600	hs|20q11.23
CB_009664	0.0152631	0.000718762	9.03978	down	63.9666	104.338	165.088	483.031	429.566	1080.39	-3.25956	-3.19979	-2.92422	-0.181779	-0.358034	0.685102	Detected	Detected	Detected	Detected	Detected	Detected	0	CB_009664	A_23_P1998	NM_001164	NM_001164	NM_001164	Hs.372840	322	APBB1	"amyloid beta (A4) precursor protein-binding, family B, member 1 (Fe65)"	ENST00000389907	NP1182112	GO:0001540(beta-amyloid binding)|GO:0003682(chromatin binding)|GO:0005515(protein binding)|GO:0005634(nucleus)|GO:0005737(cytoplasm)|GO:0005886(plasma membrane)|GO:0006974(response to DNA damage stimulus)|GO:0007050(cell cycle arrest)|GO:0007165(signal transduction)|GO:0007409(axonogenesis)|GO:0008134(transcription factor binding)|GO:0016563(transcription activator activity)|GO:0016568(chromatin …	"Homo sapiens amyloid beta (A4) precursor protein-binding, family B, member 1 (Fe65) (APBB1), transcript variant 1, mRNA [NM_001164]"	chr11:6422656-6422597	hs|11p15.4
CB_005574	0.0142891	0.000617009	42.5395	down	14.5907	39.8726	18.8152	690.628	779.354	431.178	-5.39183	-4.58759	-6.05748	0.334014	0.501366	-0.640092	Not Detected	Not Detected	Not Detected	Detected	Detected	Detected	0	CB_005574	A_33_P3222424	NM_000759	NM_000759	NM_000759	Hs.2233	1440	CSF3	colony stimulating factor 3 (granulocyte)	ENST00000394148		GO:0005125(cytokine activity)|GO:0005130(granulocyte colony-stimulating factor receptor binding)|GO:0005576(extracellular region)|GO:0005615(extracellular space)|GO:0006955(immune response)|GO:0007275(multicellular organismal development)|GO:0008083(growth factor activity)|GO:0008284(positive regulation of cell proliferation)|GO:0019221(cytokine-mediated signaling pathway)|GO:0019899(enzyme bindi…	"Homo sapiens colony stimulating factor 3 (granulocyte) (CSF3), transcript variant 1, mRNA [NM_000759]"	chr17:38173251-38173310	hs|17q21.1
CB_022280	0.016544	0.000844475	35.1448	down	24.0173	57.4545	34.6537	1098.88	1051.82	494.643	-4.6728	-4.06057	-5.17637	1.00406	0.933898	-0.441987	Not Detected	Detected	Not Detected	Detected	Detected	Detected	0	CB_022280	A_33_P3232458	NM_024692	NM_024692	NM_024692	Hs.122927	79745	CLIP4	"CAP-GLY domain containing linker protein family, member 4"	ENST00000404424			"Homo sapiens CAP-GLY domain containing linker protein family, member 4 (CLIP4), mRNA [NM_024692]"	chr2:29404713-29404772	hs|2p23.2
CB_018900	0.00840851	0.000177633	59.1414	down	3.73935	4.89039	12.2236	169.38	176.236	426.634	-7.35602	-7.61497	-6.67971	-1.69363	-1.6434	-0.655378	Not Detected	Not Detected	Not Detected	Detected	Detected	Detected	0	CB_018900	A_23_P48109	NM_016533	NM_016533	NM_016533	Hs.656450	4815	NINJ2	ninjurin 2	ENST00000397265		GO:0005887(integral to plasma membrane)|GO:0007155(cell adhesion)|GO:0007158(neuron cell-cell adhesion)|GO:0007399(nervous system development)|GO:0016020(membrane)|GO:0042246(tissue regeneration)	"Homo sapiens ninjurin 2 (NINJ2), mRNA [NM_016533]"	chr12:674505-674446	hs|12p13.33
CB_009254	0.0175379	0.000941123	43.8658	down	256.966	349.78	189.278	5156.29	5106.43	15020.9	-1.25337	-1.45461	-2.72695	3.23436	3.21333	4.48245	Detected	Detected	Detected	Detected	Detected	Detected	0	CB_009254	A_33_P3314579	NM_001142625	NM_001142625	NM_001142625	Hs.301853	83871	RAB34	"RAB34, member RAS oncogene family"	ENST00000481501		GO:0000166(nucleotide binding)|GO:0001726(ruffle)|GO:0003924(GTPase activity)|GO:0005525(GTP binding)|GO:0005737(cytoplasm)|GO:0005769(early endosome)|GO:0005794(Golgi apparatus)|GO:0006897(endocytosis)|GO:0007264(small GTPase mediated signal transduction)|GO:0015031(protein transport)|GO:0019001(guanyl nucleotide binding)	"Homo sapiens RAB34, member RAS oncogene family (RAB34), transcript variant 3, mRNA [NM_001142625]"	chr17:27042719-27042660	hs|17q11.2
CB_012282	0.0142231	0.000609706	9.71108	down	3.80816	4.91157	12.3197	30.5141	33.3934	57.0397	-7.32971	-7.60873	-6.66841	-4.16635	-4.04328	-3.55834	Not Detected	Not Detected	Not Detected	Not Detected	Detected	Detected	0	CB_012282	A_23_P302018	NM_003328	NM_003328	NM_003328	Hs.479669	7294	TXK	TXK tyrosine kinase	ENST00000514937		GO:0000166(nucleotide binding)|GO:0004715(non-membrane spanning protein tyrosine kinase activity)|GO:0005524(ATP binding)|GO:0005737(cytoplasm)|GO:0006468(protein amino acid phosphorylation)|GO:0007243(intracellular protein kinase cascade)|GO:0016740(transferase activity)	"Homo sapiens TXK tyrosine kinase (TXK), mRNA [NM_003328]"	chr4:48069318-48069259	hs|4p12
CB_020085	0.0157368	0.000764536	13.8077	down	42.1295	57.386	63.6813	407.57	298.758	916.742	-3.86205	-4.06229	-4.29851	-0.426849	-0.881936	0.44814	Detected	Detected	Not Detected	Detected	Detected	Detected	0	CB_020085	A_23_P62188	NM_018684	NM_018684	NM_018684	Hs.28249	55906	ZC4H2	"zinc finger, C4H2 domain containing"	ENST00000488608		GO:0005515(protein binding)|GO:0046872(metal ion binding)	"Homo sapiens zinc finger, C4H2 domain containing (ZC4H2), transcript variant 1, mRNA [NM_018684]"	chrX:64136455-64136396	hs|Xq11.2
CB_016309	0.0113621	0.000351284	24.707	down	557.107	587.597	946.119	8168.88	7538.58	20891.7	-0.136995	-0.706233	-0.405434	3.89817	3.77531	4.95841	Detected	Detected	Detected	Detected	Detected	Detected	0	CB_016309	A_23_P394064	NM_012232	NM_012232	NM_012232	Hs.437191	284119	PTRF	polymerase I and transcript release factor	ENST00000357037		GO:0003716(RNA polymerase I transcription termination factor activity)|GO:0005515(protein binding)|GO:0005634(nucleus)|GO:0005654(nucleoplasm)|GO:0005737(cytoplasm)|GO:0005739(mitochondrion)|GO:0005783(endoplasmic reticulum)|GO:0005792(microsome)|GO:0005829(cytosol)|GO:0005886(plasma membrane)|GO:0005901(caveola)|GO:0006350(transcription)|GO:0006360(transcription from RNA polymerase I promoter)|G…	"Homo sapiens polymerase I and transcript release factor (PTRF), mRNA [NM_012232]"	chr17:40554536-40554477	hs|17q21.2
CB_018167	0.00439507	2.22969e-05	28.888	down	101.354	124.896	198.588	2803.14	2625.86	2267.67	-2.59555	-2.94033	-2.65768	2.35507	2.25381	1.75476	Detected	Detected	Detected	Detected	Detected	Detected	0	CB_018167	A_23_P215525	NM_015550	NM_015550	NM_015550	Hs.520259	26031	OSBPL3	oxysterol binding protein-like 3	ENST00000486214		GO:0005515(protein binding)|GO:0006810(transport)|GO:0006869(lipid transport)|GO:0008202(steroid metabolic process)|GO:0008289(lipid binding)	"Homo sapiens oxysterol binding protein-like 3 (OSBPL3), transcript variant 1, mRNA [NM_015550]"	chr7:24843941-24839847	hs|7p15.3
CB_026101	0.0147863	0.000667107	15.9948	down	44.5127	32.1351	46.6406	365.657	314.051	654.765	-3.78266	-4.89884	-4.7478	-0.583404	-0.809912	-0.0373983	Detected	Not Detected	Not Detected	Detected	Detected	Detected	0	CB_026101	A_32_P167239	NM_152406	NM_152406	NM_152406	Hs.483793	134265	AFAP1L1	actin filament associated protein 1-like 1	ENST00000296721		GO:0005515(protein binding)	"Homo sapiens actin filament associated protein 1-like 1 (AFAP1L1), transcript variant 1, mRNA [NM_152406]"	chr5:148720325-148720384	hs|5q32
CB_025280	0.0125432	0.000445114	55.7756	down	11.9768	22.0992	12.3603	676.415	650.226	355.468	-5.67663	-5.43899	-6.66367	0.304014	0.240029	-0.918654	Not Detected	Not Detected	Not Detected	Detected	Detected	Detected	0	CB_025280	A_33_P3316790	NM_139055	NM_139055	NM_139055	Hs.534221	170689	ADAMTS15	"ADAM metallopeptidase with thrombospondin type 1 motif, 15"	ENST00000299164		GO:0004222(metalloendopeptidase activity)|GO:0005576(extracellular region)|GO:0005578(proteinaceous extracellular matrix)|GO:0006508(proteolysis)|GO:0008233(peptidase activity)|GO:0008270(zinc ion binding)|GO:0046872(metal ion binding)	"Homo sapiens ADAM metallopeptidase with thrombospondin type 1 motif, 15 (ADAMTS15), mRNA [NM_139055]"	chr11:130343036-130343095	hs|11q24.3
CB_014303	0.0107382	0.000304197	5.87325	down	499.489	813.001	704.705	2061.41	2692.62	2876.88	-0.294498	-0.237802	-0.830435	1.91166	2.29003	2.09806	Detected	Detected	Detected	Detected	Detected	Detected	0	CB_014303	A_23_P138125	NM_005449	NM_005449	NM_005449	Hs.728324	9214	FAIM3	Fas apoptotic inhibitory molecule 3	ENST00000474041		GO:0006916(anti-apoptosis)|GO:0006968(cellular defense response)|GO:0016020(membrane)|GO:0016021(integral to membrane)	"Homo sapiens Fas apoptotic inhibitory molecule 3 (FAIM3), transcript variant 1, mRNA [NM_005449]"	chr1:207078423-207078364	hs|1q32.1
CB_020631	0.00597738	5.96731e-05	14.4618	down	16.8863	24.3943	24.8114	170.108	170.867	292.924	-5.18102	-5.29644	-5.65838	-1.68744	-1.68804	-1.19785	Not Detected	Not Detected	Not Detected	Detected	Detected	Detected	0	CB_020631	A_23_P259863	NM_020406	NM_020406	NM_020406	Hs.232165	57126	CD177	CD177 molecule		NP924649	GO:0005886(plasma membrane)|GO:0007596(blood coagulation)|GO:0031225(anchored to membrane)|GO:0050900(leukocyte migration)	"Homo sapiens CD177 molecule (CD177), mRNA [NM_020406]"	chr19:43866549-43866608	hs|19q13.31
CB_019133	0.014271	0.000614172	7.51503	down	3.97101	4.84943	11.6515	31.1649	30.632	27.4741	-7.2693	-7.6271	-6.74887	-4.1359	-4.1678	-4.61223	Not Detected	Not Detected	Not Detected	Not Detected	Detected	Detected	0	CB_019133	A_23_P84744	NM_017558	NM_017558	NM_017558	Hs.461229	54768	HYDIN	hydrocephalus inducing homolog (mouse)	ENST00000321489			"Homo sapiens hydrocephalus inducing homolog (mouse) (HYDIN), transcript variant 2, mRNA [NM_017558]"	chr16:71061525-71061466	hs|16q22.2
CB_012126	0.00759607	0.000126366	108.121	down	5.3291	4.82526	11.5776	267.709	503.208	769.329	-6.84491	-7.63431	-6.75805	-1.03323	-0.129757	0.195225	Not Detected	Not Detected	Not Detected	Detected	Detected	Detected	0	CB_012126	A_24_P234415	NM_003149	NM_003149	NM_003149	Hs.56045	6769	STAC	SH3 and cysteine rich domain	ENST00000273183		GO:0005625(soluble fraction)|GO:0005737(cytoplasm)|GO:0007165(signal transduction)|GO:0034605(cellular response to heat)|GO:0046872(metal ion binding)	"Homo sapiens SH3 and cysteine rich domain (STAC), mRNA [NM_003149]"	chr3:36588779-36588838	hs|3p22.2
CB_024063	0.0154248	0.000738921	211.879	down	3.75159	4.81879	38.4287	1080.9	1090.71	1543.75	-7.3513	-7.63625	-5.0272	0.980272	0.986286	1.19999	Not Detected	Not Detected	Not Detected	Detected	Detected	Detected	0	CB_024063	A_24_P921366	NM_033138	NM_033138	NM_033138	Hs.490203	800	CALD1	caldesmon 1	ENST00000443197	NP1159719	GO:0003779(actin binding)|GO:0005516(calmodulin binding)|GO:0005523(tropomyosin binding)|GO:0005624(membrane fraction)|GO:0005737(cytoplasm)|GO:0005829(cytosol)|GO:0005856(cytoskeleton)|GO:0005884(actin filament)|GO:0005886(plasma membrane)|GO:0005925(focal adhesion)|GO:0006928(cellular component movement)|GO:0006936(muscle contraction)|GO:0014069(postsynaptic density)|GO:0015629(actin cytoskelet…	"Homo sapiens caldesmon 1 (CALD1), transcript variant 1, mRNA [NM_033138]"	chr7:134655197-134655256	hs|7q33
CB_013534	0.0051964	4.11535e-05	81.6784	down	4.91968	7.35716	12.2334	246.459	460.134	585.983	-6.96024	-7.02577	-6.67856	-1.15255	-0.258859	-0.197516	Not Detected	Not Detected	Not Detected	Detected	Detected	Detected	0	CB_013534	A_23_P72668	NM_004657	NM_004657	NM_004657	Hs.26530	8436	SDPR	serum deprivation response	ENST00000304141		GO:0001786(phosphatidylserine binding)|GO:0005515(protein binding)|GO:0005543(phospholipid binding)|GO:0005737(cytoplasm)|GO:0005829(cytosol)|GO:0005901(caveola)|GO:0016020(membrane)	"Homo sapiens serum deprivation response (SDPR), mRNA [NM_004657]"	chr2:192700161-192700102	hs|2q32.3
CB_017333	0.0113621	0.000351428	63.5573	down	4.4499	6.28494	13.2766	393.62	385.464	173.051	-7.10503	-7.25302	-6.5605	-0.477094	-0.514317	-1.95718	Not Detected	Not Detected	Not Detected	Detected	Detected	Detected	0	CB_017333	A_23_P404162	NM_014707	NM_014707	NM_014707	Hs.196054	9734	HDAC9	histone deacetylase 9	ENST00000405010		GO:0000118(histone deacetylase complex)|GO:0000122(negative regulation of transcription from RNA polymerase II promoter)|GO:0003714(transcription corepressor activity)|GO:0004407(histone deacetylase activity)|GO:0005080(protein kinase C binding)|GO:0005515(protein binding)|GO:0005634(nucleus)|GO:0005667(transcription factor complex)|GO:0005737(cytoplasm)|GO:0006954(inflammatory response)|GO:00075…	"Homo sapiens histone deacetylase 9 (HDAC9), transcript variant 3, mRNA [NM_014707]"	chr7:18708002-18708061	hs|7p21.1
CB_012093	0.00759607	0.000128901	6.99223	down	321.798	526.31	751.287	2571.29	2272.76	2050.1	-0.928792	-0.865146	-0.738091	2.23052	2.04546	1.60925	Detected	Detected	Detected	Detected	Detected	Detected	0	CB_012093	A_23_P160460	NM_003115	NM_003115	NM_003115	Hs.492859	6675	UAP1	UDP-N-acteylglucosamine pyrophosphorylase 1	ENST00000367926		GO:0003977(UDP-N-acetylglucosamine diphosphorylase activity)|GO:0005634(nucleus)|GO:0005730(nucleolus)|GO:0005737(cytoplasm)|GO:0005829(cytosol)|GO:0005886(plasma membrane)|GO:0006048(UDP-N-acetylglucosamine biosynthetic process)|GO:0006488(dolichol-linked oligosaccharide biosynthetic process)|GO:0008152(metabolic process)|GO:0016740(transferase activity)|GO:0016779(nucleotidyltransferase activit…	"Homo sapiens UDP-N-acteylglucosamine pyrophosphorylase 1 (UAP1), mRNA [NM_003115]"	chr1:162560162-162560221	hs|1q23.3
CB_025392	0.0159457	0.000787343	58.37	down	41.6399	66.3343	84.7299	3202.45	3622.26	1105.08	-3.87891	-3.85323	-3.88651	2.54721	2.71791	0.717697	Detected	Detected	Detected	Detected	Detected	Detected	0	CB_025392	A_33_P3341429	NM_144573	NM_144573	NM_144573	Hs.612385	91624	NEXN	nexilin (F actin binding protein)	ENST00000401035	NP651840	GO:0005737(cytoplasm)|GO:0005856(cytoskeleton)|GO:0005924(cell-substrate adherens junction)|GO:0030018(Z disc)|GO:0030054(cell junction)|GO:0030334(regulation of cell migration)|GO:0051015(actin filament binding)|GO:0051493(regulation of cytoskeleton organization)	"Homo sapiens nexilin (F actin binding protein) (NEXN), transcript variant 1, mRNA [NM_144573]"	chr1:78383898-78383957	hs|1p31.1
CB_018009	0.0133816	0.000522629	80.6548	down	15.1869	12.3031	12.5343	417.505	526.992	1538.19	-5.33405	-6.28397	-6.6435	-0.392102	-0.0631313	1.19479	Not Detected	Not Detected	Not Detected	Detected	Detected	Detected	0	CB_018009	A_23_P94230	NM_015364	NM_015364	NM_015364	Hs.726603	23643	LY96	lymphocyte antigen 96	ENST00000284818		GO:0001875(lipopolysaccharide receptor activity)|GO:0002224(toll-like receptor signaling pathway)|GO:0002755(MyD88-dependent toll-like receptor signaling pathway)|GO:0002756(MyD88-independent toll-like receptor signaling pathway)|GO:0005515(protein binding)|GO:0005576(extracellular region)|GO:0005615(extracellular space)|GO:0005886(plasma membrane)|GO:0006954(inflammatory response)|GO:0006968(cel…	"Homo sapiens lymphocyte antigen 96 (LY96), transcript variant 1, mRNA [NM_015364]"	chr8:74941211-74941270	hs|8q21.11
CB_010347	0.010182	0.00027464	49.6099	down	23.3469	33.2814	18.1084	771.832	600.294	1021.24	-4.71365	-4.84827	-6.11273	0.494392	0.124757	0.603878	Detected	Detected	Not Detected	Detected	Detected	Detected	0	CB_010347	A_24_P396167	NM_001335	NM_001335	NM_001335	Hs.416848	1521	CTSW	cathepsin W	ENST00000307886		GO:0004197(cysteine-type endopeptidase activity)|GO:0006508(proteolysis)|GO:0006955(immune response)|GO:0008233(peptidase activity)|GO:0008234(cysteine-type peptidase activity)	"Homo sapiens cathepsin W (CTSW), mRNA [NM_001335]"	chr11:65650345-65650568	hs|11q13.1
CB_014283	0.00457993	2.49381e-05	22.8888	down	112.378	137.408	261.339	2560.9	1889.65	2754.19	-2.44659	-2.80259	-2.26153	2.22468	1.77913	2.03518	Detected	Detected	Detected	Detected	Detected	Detected	0	CB_014283	A_23_P167096	NM_005429	NM_005429	NM_005429	Hs.435215	7424	VEGFC	vascular endothelial growth factor C	ENST00000280193		GO:0001525(angiogenesis)|GO:0002052(positive regulation of neuroblast proliferation)|GO:0002576(platelet degranulation)|GO:0005576(extracellular region)|GO:0005615(extracellular space)|GO:0006929(substrate-dependent cell migration)|GO:0007165(signal transduction)|GO:0007275(multicellular organismal development)|GO:0007596(blood coagulation)|GO:0008083(growth factor activity)|GO:0008284(positive r…	"Homo sapiens vascular endothelial growth factor C (VEGFC), mRNA [NM_005429]"	chr4:177604882-177604823	hs|4q34.3
CB_015611	0.00531326	4.26962e-05	124.435	down	30.204	25.5955	36.9209	1990.78	1942.58	3916.77	-4.34214	-5.2271	-5.08494	1.86137	1.81899	2.54322	Detected	Not Detected	Not Detected	Detected	Detected	Detected	0	CB_015611	A_23_P86283	NM_006762	NM_006762	NM_006762	Hs.371021	7805	LAPTM5	lysosomal protein transmembrane 5	ENST00000294507		GO:0005764(lysosome)|GO:0005765(lysosomal membrane)|GO:0005887(integral to plasma membrane)|GO:0006810(transport)|GO:0016020(membrane)	"Homo sapiens lysosomal protein transmembrane 5 (LAPTM5), mRNA [NM_006762]"	chr1:31205902-31205843	hs|1p35.2
CB_024557	0.00678074	9.05671e-05	44.1734	down	6.05764	8.29868	12.3415	294.111	284.817	175.826	-6.66005	-6.85203	-6.66587	-0.897535	-0.950877	-1.93423	Not Detected	Not Detected	Not Detected	Detected	Detected	Detected	0	CB_024557	A_24_P206317	NM_058176	NM_058176	NM_058176	Hs.196054	9734	HDAC9	histone deacetylase 9	ENST00000461159		GO:0000118(histone deacetylase complex)|GO:0000122(negative regulation of transcription from RNA polymerase II promoter)|GO:0003714(transcription corepressor activity)|GO:0004407(histone deacetylase activity)|GO:0005080(protein kinase C binding)|GO:0005515(protein binding)|GO:0005634(nucleus)|GO:0005667(transcription factor complex)|GO:0005737(cytoplasm)|GO:0006954(inflammatory response)|GO:00075…	"Homo sapiens histone deacetylase 9 (HDAC9), transcript variant 1, mRNA [NM_058176]"	chr7:18801801-18801860	hs|7p21.1
CB_025646	0.0140521	0.000585315	273	down	21.5856	42.5833	29.4183	2856.9	2981.76	17788.5	-4.82681	-4.4927	-5.41267	2.38248	2.43718	4.72642	Not Detected	Detected	Not Detected	Detected	Detected	Detected	0	CB_025646	A_23_P203475	NM_145040	NM_145040	NM_145040	Hs.434044	112464	PRKCDBP	"protein kinase C, delta binding protein"	ENST00000303927		GO:0005080(protein kinase C binding)	"Homo sapiens protein kinase C, delta binding protein (PRKCDBP), mRNA [NM_145040]"	chr11:6340269-6340210	hs|11p15.4
CB_024466	0.0073105	0.000113528	35.0574	down	4.88695	8.61668	11.8432	203.697	222.282	130.706	-6.96987	-6.79778	-6.72533	-1.42747	-1.30852	-2.36205	Not Detected	Not Detected	Not Detected	Detected	Detected	Detected	0	CB_024466	A_32_P144421	NM_053042	NM_053042	NM_053042	Hs.455089	85460	ZNF518B	zinc finger protein 518B	ENST00000326756		GO:0003677(DNA binding)|GO:0005622(intracellular)|GO:0005634(nucleus)|GO:0008270(zinc ion binding)|GO:0045449(regulation of transcription)|GO:0046872(metal ion binding)	"Homo sapiens zinc finger protein 518B (ZNF518B), mRNA [NM_053042]"	chr4:10441743-10441684	hs|4p16.1
CB_005481	0.0124427	0.000436753	27.1354	down	141.514	202.618	322.967	2276.39	2922.61	7660.05	-2.114	-2.2423	-1.95607	2.05478	2.40827	3.51091	Detected	Detected	Detected	Detected	Detected	Detected	0	CB_005481	A_33_P3243887	NM_000641	NM_000641	NM_000641	Hs.467304	3589	IL11	interleukin 11	ENST00000264563		GO:0005125(cytokine activity)|GO:0005142(interleukin-11 receptor binding)|GO:0005576(extracellular region)|GO:0005615(extracellular space)|GO:0007267(cell-cell signaling)|GO:0008083(growth factor activity)|GO:0008284(positive regulation of cell proliferation)|GO:0030168(platelet activation)|GO:0030183(B cell differentiation)|GO:0030219(megakaryocyte differentiation)|GO:0033138(positive regulation…	"Homo sapiens interleukin 11 (IL11), mRNA [NM_000641]"	chr19:55875847-55875788	hs|19q13.42
CB_029482	0.0040972	9.42477e-06	9.14072	down	286.594	439.837	467.469	2050.14	2165.45	2792.04	-1.09594	-1.12409	-1.42258	1.90376	1.97568	2.05487	Detected	Detected	Detected	Detected	Detected	Detected	0	CB_029482	A_23_P58869	NR_002932	NR_002932	NR_002932	Hs.551627	442245	GSTM2P1	glutathione S-transferase mu 2 (muscle) pseudogene 1				"Homo sapiens glutathione S-transferase mu 2 (muscle) pseudogene 1 (GSTM2P1), non-coding RNA [NR_002932]"	chr6:111368246-111368187	hs|6q21
CB_013376	0.0100074	0.00026122	16.3592	down	268.856	315.296	463.926	4439.68	3930.84	2717.28	-1.18812	-1.60435	-1.43356	3.01849	2.83585	2.01572	Detected	Detected	Detected	Detected	Detected	Detected	0	CB_013376	A_33_P3284345	NM_004495	NM_004495	NM_004495	Hs.453951	3084	NRG1	neuregulin 1	ENST00000405606	NP116575	GO:0003712(transcription cofactor activity)|GO:0005102(receptor binding)|GO:0005125(cytokine activity)|GO:0005515(protein binding)|GO:0005576(extracellular region)|GO:0005615(extracellular space)|GO:0005634(nucleus)|GO:0005886(plasma membrane)|GO:0006916(anti-apoptosis)|GO:0007154(cell communication)|GO:0007169(transmembrane receptor protein tyrosine kinase signaling pathway)|GO:0007171(activatio…	"Homo sapiens neuregulin 1 (NRG1), transcript variant HRG-gamma, mRNA [NM_004495]"	chr8:32585521-32585580	hs|8p12
CB_014069	0.00435805	1.83577e-05	21.6011	down	11.0471	15.6667	19.8359	245.468	197.282	196.797	-5.79321	-5.93529	-5.98127	-1.15836	-1.48065	-1.77167	Not Detected	Not Detected	Not Detected	Detected	Detected	Detected	0	CB_014069	A_33_P3297930	NM_005202	NM_005202	NM_005202	Hs.353001	1296	COL8A2	"collagen, type VIII, alpha 2"	ENST00000373172	NP111905	"GO:0001525(angiogenesis)|GO:0005201(extracellular matrix structural constituent)|GO:0005576(extracellular region)|GO:0005578(proteinaceous extracellular matrix)|GO:0005604(basement membrane)|GO:0016337(cell-cell adhesion)|GO:0030198(extracellular matrix organization)|GO:0030674(protein binding, bridging)|GO:0031012(extracellular matrix)|GO:0048593(camera-type eye morphogenesis)|GO:0050673(epithe…	"Homo sapiens collagen, type VIII, alpha 2 (COL8A2), mRNA [NM_005202]"	chr1:36563361-36563302	hs|1p34.3
CB_009398	0.00793992	0.000149746	168.799	down	59.6673	52.2627	117.774	6545.34	4574.21	16249.4	-3.35994	-4.19721	-3.41144	3.5785	3.05454	4.59587	Detected	Detected	Detected	Detected	Detected	Detected	0	CB_009398	A_33_P3306146	NM_001145031	NM_001145031	NM_001145031	Hs.77274	5328	PLAU	"plasminogen activator, urokinase"	ENST00000372761		GO:0001525(angiogenesis)|GO:0001666(response to hypoxia)|GO:0004252(serine-type endopeptidase activity)|GO:0005576(extracellular region)|GO:0005615(extracellular space)|GO:0005886(plasma membrane)|GO:0006508(proteolysis)|GO:0006935(chemotaxis)|GO:0007165(signal transduction)|GO:0007566(embryo implantation)|GO:0007596(blood coagulation)|GO:0008233(peptidase activity)|GO:0009986(cell surface)|GO:00…	"Homo sapiens plasminogen activator, urokinase (PLAU), transcript variant 2, mRNA [NM_001145031]"	chr10:75674614-75674673	hs|10q22.2
CB_011505	0.00600121	6.04727e-05	79.8992	down	179.316	275.911	407.967	14945.3	18801.4	10091.2	-1.77245	-1.79686	-1.619	4.76966	5.09378	3.90858	Detected	Detected	Detected	Detected	Detected	Detected	0	CB_011505	A_24_P354715	NM_002526	NM_002526	NM_002526	Hs.153952	4907	NT5E	"5'-nucleotidase, ecto (CD73)"	ENST00000369651		"GO:0000166(nucleotide binding)|GO:0005624(membrane fraction)|GO:0005737(cytoplasm)|GO:0005886(plasma membrane)|GO:0006144(purine base metabolic process)|GO:0006164(purine nucleotide biosynthetic process)|GO:0006195(purine nucleotide catabolic process)|GO:0006196(AMP catabolic process)|GO:0006206(pyrimidine base metabolic process)|GO:0006259(DNA metabolic process)|GO:0008198(ferrous iron binding)…	"Homo sapiens 5'-nucleotidase, ecto (CD73) (NT5E), mRNA [NM_002526]"	chr6:86204891-86204950	hs|6q14.3
CB_022838	0.00574846	5.32779e-05	10.3035	down	8.61584	11.2044	19.3889	81.6708	88.4396	78.0703	-6.15181	-6.41892	-6.01415	-2.746	-2.63815	-3.10553	Not Detected	Not Detected	Not Detected	Detected	Detected	Detected	0	CB_022838	A_23_P214727	NM_030784	NM_030784	NM_030784	Hs.632612	81491	GPR63	G protein-coupled receptor 63	ENST00000369268		GO:0003674(molecular_function)|GO:0004872(receptor activity)|GO:0004930(G-protein coupled receptor activity)|GO:0005515(protein binding)|GO:0005886(plasma membrane)|GO:0008150(biological_process)|GO:0016020(membrane)|GO:0016021(integral to membrane)	"Homo sapiens G protein-coupled receptor 63 (GPR63), transcript variant 2, mRNA [NM_030784]"	chr6:97246699-97246640	hs|6q16.1
CB_014788	0.00747456	0.000120888	6.21549	down	4428.26	8051.08	9089.75	22037.4	24623.2	39496.6	2.85372	3.07005	2.85872	5.32992	5.48296	5.87721	Detected	Detected	Detected	Detected	Detected	Detected	0	CB_014788	A_23_P37983	NM_005947	NM_005947	NM_005947	Hs.656629	4490	MT1B	metallothionein 1B	ENST00000334346		GO:0005507(copper ion binding)|GO:0005737(cytoplasm)|GO:0008150(biological_process)|GO:0008270(zinc ion binding)|GO:0046870(cadmium ion binding)|GO:0046872(metal ion binding)	"Homo sapiens metallothionein 1B (MT1B), mRNA [NM_005947]"	chr16:56686948-56687007	hs|16q12.2
CB_012841	0.00435805	1.79941e-05	49.574	down	54.4641	107.279	185.004	2715.68	3137.96	4256.37	-3.49157	-3.1597	-2.7599	2.30935	2.51084	2.66317	Detected	Detected	Detected	Detected	Detected	Detected	0	CB_012841	A_23_P217384	NM_003916	NM_003916	NM_003916	Hs.653504	8905	AP1S2	"adaptor-related protein complex 1, sigma 2 subunit"	ENST00000329235		GO:0000139(Golgi membrane)|GO:0005765(lysosomal membrane)|GO:0005794(Golgi apparatus)|GO:0005829(cytosol)|GO:0005905(coated pit)|GO:0006886(intracellular protein transport)|GO:0006892(post-Golgi vesicle-mediated transport)|GO:0006897(endocytosis)|GO:0008565(protein transporter activity)|GO:0016020(membrane)|GO:0016032(viral reproduction)|GO:0016044(cellular membrane organization)|GO:0030119(AP-ty…	"Homo sapiens adaptor-related protein complex 1, sigma 2 subunit (AP1S2), mRNA [NM_003916]"	chrX:15844638-15844579	hs|Xp22.2
CB_016759	0.0137442	0.000557984	7.63788	down	688.012	1021.41	851.957	3717.26	3250.41	6080.94	0.167485	0.091424	-0.556675	2.76227	2.56164	3.17785	Detected	Detected	Detected	Detected	Detected	Detected	0	CB_016759	A_23_P887	NM_014002	NM_014002	NM_014002	Hs.321045	9641	IKBKE	"inhibitor of kappa light polypeptide gene enhancer in B-cells, kinase epsilon"	ENST00000462698		"GO:0000166(nucleotide binding)|GO:0002756(MyD88-independent toll-like receptor signaling pathway)|GO:0004704(NF-kappaB-inducing kinase activity)|GO:0005515(protein binding)|GO:0005524(ATP binding)|GO:0005634(nucleus)|GO:0005737(cytoplasm)|GO:0005829(cytosol)|GO:0005886(plasma membrane)|GO:0006468(protein amino acid phosphorylation)|GO:0006955(immune response)|GO:0006974(response to DNA damage st…	"Homo sapiens inhibitor of kappa light polypeptide gene enhancer in B-cells, kinase epsilon (IKBKE), transcript variant 1, mRNA [NM_014002]"	chr1:206664160-206665008	hs|1q32.1
CB_012326	0.006082	6.59162e-05	1061.7	down	30.5123	56.0841	223.93	44946.8	45528.5	61724.3	-4.32749	-4.0954	-2.48441	6.35818	6.36971	6.52132	Detected	Detected	Detected	Detected	Detected	Detected	0	CB_012326	A_23_P161190	NM_003380	NM_003380	NM_003380	Hs.455493	7431	VIM	vimentin	ENST00000469543		GO:0005200(structural constituent of cytoskeleton)|GO:0005515(protein binding)|GO:0005737(cytoplasm)|GO:0005829(cytosol)|GO:0005856(cytoskeleton)|GO:0005882(intermediate filament)|GO:0005886(plasma membrane)|GO:0006915(apoptosis)|GO:0006921(cellular component disassembly involved in apoptosis)|GO:0006928(cellular component movement)|GO:0008022(protein C-terminus binding)|GO:0019901(protein kinase…	"Homo sapiens vimentin (VIM), mRNA [NM_003380]"	chr10:17278347-17279256	hs|10p13
CB_011419	0.00760777	0.000133023	1561.78	down	3.71861	4.88904	18.0106	4040.18	4848.69	17537.3	-7.36404	-7.61536	-6.12054	2.88245	3.13861	4.70591	Not Detected	Not Detected	Not Detected	Detected	Detected	Detected	0	CB_011419	A_23_P73589	NM_002444	NM_002444	NM_002444	Hs.87752	4478	MSN	moesin	ENST00000360270		GO:0001931(uropod)|GO:0003779(actin binding)|GO:0005102(receptor binding)|GO:0005200(structural constituent of cytoskeleton)|GO:0005515(protein binding)|GO:0005634(nucleus)|GO:0005730(nucleolus)|GO:0005737(cytoplasm)|GO:0005856(cytoskeleton)|GO:0005886(plasma membrane)|GO:0005902(microvillus)|GO:0006928(cellular component movement)|GO:0007159(leukocyte cell-cell adhesion)|GO:0009898(internal side…	"Homo sapiens moesin (MSN), mRNA [NM_002444]"	chrX:64961601-64961660	hs|Xq12
CB_010353	0.0086529	0.000189163	12.9509	down	52.8345	75.6248	154.092	616.795	556.178	1073.77	-3.5354	-3.66413	-3.02366	0.170897	0.0146332	0.676238	Detected	Detected	Detected	Detected	Detected	Detected	0	CB_010353	A_33_P3338928	NM_001343	NM_001343	NM_001343	Hs.481980	1601	DAB2	"disabled homolog 2, mitogen-responsive phosphoprotein (Drosophila)"	ENST00000320816		"GO:0000904(cell morphogenesis involved in differentiation)|GO:0001701(in utero embryonic development)|GO:0001934(positive regulation of protein amino acid phosphorylation)|GO:0005515(protein binding)|GO:0005634(nucleus)|GO:0005737(cytoplasm)|GO:0005905(coated pit)|GO:0006907(pinocytosis)|GO:0007588(excretion)|GO:0008022(protein C-terminus binding)|GO:0008283(cell proliferation)|GO:0016020(membra…	"Homo sapiens disabled homolog 2, mitogen-responsive phosphoprotein (Drosophila) (DAB2), mRNA [NM_001343]"	chr5:39371884-39371825	hs|5p13.1
CB_020213	0.0176656	0.000958269	5.59315	down	684.894	1040.03	778.209	2623.34	3097.34	3287.7	0.160932	0.117497	-0.687298	2.25944	2.49205	2.29063	Detected	Detected	Detected	Detected	Detected	Detected	0	CB_020213	A_24_P305570	NM_018993	NM_018993	NM_018993	Hs.472270	54453	RIN2	Ras and Rab interactor 2	ENST00000440354		GO:0005083(small GTPase regulator activity)|GO:0005096(GTPase activator activity)|GO:0005575(cellular_component)|GO:0005737(cytoplasm)|GO:0006897(endocytosis)|GO:0007165(signal transduction)|GO:0007264(small GTPase mediated signal transduction)|GO:0017112(Rab guanyl-nucleotide exchange factor activity)	"Homo sapiens Ras and Rab interactor 2 (RIN2), mRNA [NM_018993]"	chr20:19982541-19982600	hs|20p11.23
CB_017644	0.00495443	3.26024e-05	64.9979	down	30.7458	52.1076	99.7876	2189.46	2726.08	2025.74	-4.31649	-4.20149	-3.65052	1.99861	2.30784	1.592	Detected	Detected	Detected	Detected	Detected	Detected	0	CB_017644	A_32_P117354	NM_014988	NM_014988	NM_014988	Hs.335163	22998	LIMCH1	LIM and calponin homology domains 1	ENST00000512946	NP1470826	GO:0003779(actin binding)|GO:0008270(zinc ion binding)|GO:0031032(actomyosin structure organization)|GO:0046872(metal ion binding)	"Homo sapiens LIM and calponin homology domains 1 (LIMCH1), transcript variant 1, mRNA [NM_014988]"	chr4:41700725-41700784	hs|4p13
CB_021604	0.0110543	0.000325781	6.64953	down	1430.62	1654.19	1878.08	7121.86	7565.6	6679.75	1.22362	0.786992	0.583731	3.70029	3.78047	3.31335	Detected	Detected	Detected	Detected	Detected	Detected	0	CB_021604	A_33_P3389689	NM_022356	NM_022356	NM_022356	Hs.720014	64175	LEPRE1	leucine proline-enriched proteoglycan (leprecan) 1	ENST00000397054		"GO:0003674(molecular_function)|GO:0005488(binding)|GO:0005506(iron ion binding)|GO:0005575(cellular_component)|GO:0005576(extracellular region)|GO:0005578(proteinaceous extracellular matrix)|GO:0005783(endoplasmic reticulum)|GO:0008285(negative regulation of cell proliferation)|GO:0016702(oxidoreductase activity, acting on single donors with incorporation of molecular oxygen, incorporation of tw…	"Homo sapiens leucine proline-enriched proteoglycan (leprecan) 1 (LEPRE1), transcript variant 1, mRNA [NM_022356]"	chr1:43225059-43225000	hs|1p34.2
CB_026603	0.00439507	2.15726e-05	30.5874	down	49.9453	75.111	143.892	1396.93	1807.64	1684.9	-3.61653	-3.67396	-3.12247	1.35029	1.71513	1.32621	Detected	Detected	Detected	Detected	Detected	Detected	0	CB_026603	A_33_P3295578	NM_153333	NM_153333	NM_153333	Hs.389734	90843	TCEAL8	transcription elongation factor A (SII)-like 8	ENST00000372681		GO:0005634(nucleus)|GO:0045449(regulation of transcription)	"Homo sapiens transcription elongation factor A (SII)-like 8 (TCEAL8), transcript variant 1, mRNA [NM_153333]"	chrX:102508646-102508587	hs|Xq22.1
CB_014094	0.0047442	2.7208e-05	45.129	down	183.375	205.815	440.917	7262.83	8169.62	7099.59	-1.74015	-2.21971	-1.50695	3.72856	3.89128	3.40129	Detected	Detected	Detected	Detected	Detected	Detected	0	CB_014094	A_23_P215790	NM_005228	NM_005228	NM_005228	Hs.488293	1956	EGFR	epidermal growth factor receptor	ENST00000275493		GO:0000166(nucleotide binding)|GO:0000186(activation of MAPKK activity)|GO:0000902(cell morphogenesis)|GO:0001503(ossification)|GO:0001892(embryonic placenta development)|GO:0001942(hair follicle development)|GO:0003690(double-stranded DNA binding)|GO:0004710(MAP/ERK kinase kinase activity)|GO:0004713(protein tyrosine kinase activity)|GO:0004714(transmembrane receptor protein tyrosine kinase acti…	"Homo sapiens epidermal growth factor receptor (EGFR), transcript variant 1, mRNA [NM_005228]"	chr7:55274841-55274900	hs|7p11.2
CB_022952	0.0153691	0.000734284	547.195	down	7.32305	23.0603	47.8372	12498.5	11495.1	2537.34	-6.38636	-5.37758	-4.71125	4.51172	4.38396	1.91687	Not Detected	Not Detected	Not Detected	Detected	Detected	Detected	0	CB_022952	A_23_P44648	NM_030955	NM_030955	NM_030955	Hs.12680	81792	ADAMTS12	"ADAM metallopeptidase with thrombospondin type 1 motif, 12"	ENST00000352040		GO:0004222(metalloendopeptidase activity)|GO:0005576(extracellular region)|GO:0005578(proteinaceous extracellular matrix)|GO:0006508(proteolysis)|GO:0008233(peptidase activity)|GO:0008270(zinc ion binding)|GO:0046872(metal ion binding)	"Homo sapiens ADAM metallopeptidase with thrombospondin type 1 motif, 12 (ADAMTS12), mRNA [NM_030955]"	chr5:33534990-33527465	hs|5p13.3
CB_025854	0.00930031	0.000217598	5.74545	down	176.091	318.839	262.116	852.192	869.375	1037.6	-1.79863	-1.58823	-2.25725	0.637283	0.659065	0.6268	Detected	Detected	Detected	Detected	Detected	Detected	0	CB_025854	A_33_P3243554	NM_145802	NM_145802	NM_145802	Hs.496666	23157	6-Sep	septin 6	ENST00000394617	NP391544	GO:0000166(nucleotide binding)|GO:0000777(condensed chromosome kinetochore)|GO:0000910(cytokinesis)|GO:0005515(protein binding)|GO:0005525(GTP binding)|GO:0005575(cellular_component)|GO:0005737(cytoplasm)|GO:0005819(spindle)|GO:0005856(cytoskeleton)|GO:0007049(cell cycle)|GO:0030496(midbody)|GO:0031105(septin complex)|GO:0032154(cleavage furrow)|GO:0044419(interspecies interaction between organis…	"Homo sapiens septin 6 (SEPT6), transcript variant V, mRNA [NM_145802]"	chrX:118783960-118783901	hs|Xq24
CB_008779	0.00987142	0.000253471	8.05777	down	761.294	821.57	928.876	4715.78	3793.53	4679.53	0.313504	-0.222676	-0.431969	3.10553	2.78456	2.79992	Detected	Detected	Detected	Detected	Detected	Detected	0	CB_008779	A_33_P3395876	NM_001111307	NM_001111307	NM_001111307	Hs.89901	5141	PDE4A	"phosphodiesterase 4A, cAMP-specific"	ENST00000380702		"GO:0004115(3',5'-cyclic-AMP phosphodiesterase activity)|GO:0005515(protein binding)|GO:0005624(membrane fraction)|GO:0005625(soluble fraction)|GO:0005626(insoluble fraction)|GO:0005634(nucleus)|GO:0005737(cytoplasm)|GO:0005829(cytosol)|GO:0005886(plasma membrane)|GO:0006198(cAMP catabolic process)|GO:0007165(signal transduction)|GO:0016787(hydrolase activity)|GO:0032587(ruffle membrane)|GO:00424…	"Homo sapiens phosphodiesterase 4A, cAMP-specific (PDE4A), transcript variant 1, mRNA [NM_001111307]"	chr19:10572615-10572674	hs|19p13.2
CB_015997	0.0120798	0.000406761	10.0224	down	651.735	603.264	836.419	4773.88	4828.97	3955.41	0.0893364	-0.668269	-0.583229	3.1232	3.13273	2.55738	Detected	Detected	Detected	Detected	Detected	Detected	0	CB_015997	A_24_P182494	NM_007207	NM_007207	NM_007207	Hs.497822	11221	DUSP10	dual specificity phosphatase 10	ENST00000494642		GO:0004721(phosphoprotein phosphatase activity)|GO:0004725(protein tyrosine phosphatase activity)|GO:0005634(nucleus)|GO:0005730(nucleolus)|GO:0005737(cytoplasm)|GO:0005794(Golgi apparatus)|GO:0006470(protein amino acid dephosphorylation)|GO:0006950(response to stress)|GO:0007254(JNK cascade)|GO:0016787(hydrolase activity)|GO:0017017(MAP kinase tyrosine/serine/threonine phosphatase activity)	"Homo sapiens dual specificity phosphatase 10 (DUSP10), transcript variant 1, mRNA [NM_007207]"	chr1:221875832-221875773	hs|1q41
CB_018306	0.0163949	0.00082669	2098.36	down	3.95485	4.97447	88.3754	11881.7	17435.8	21356.4	-7.27518	-7.59037	-3.82574	4.4387	4.985	4.99015	Not Detected	Not Detected	Detected	Detected	Detected	Detected	0	CB_018306	A_23_P74609	NM_015714	NM_015714	NM_015714	Hs.432132	50486	G0S2	G0/G1switch 2	ENST00000367029		GO:0003674(molecular_function)|GO:0005575(cellular_component)|GO:0007049(cell cycle)	"Homo sapiens G0/G1switch 2 (G0S2), mRNA [NM_015714]"	chr1:209849597-209849656	hs|1q32.2
CB_016045	0.00797864	0.00015542	21.7467	down	4.53194	8.96104	12.0814	101.824	150.804	90.5061	-7.07868	-6.74125	-6.69659	-2.42782	-1.86824	-2.89229	Not Detected	Not Detected	Not Detected	Detected	Detected	Detected	0	CB_016045	A_24_P389415	NM_007257	NM_007257	NM_007257	Hs.591838	10687	PNMA2	paraneoplastic antigen MA2	ENST00000522362		GO:0005515(protein binding)|GO:0005634(nucleus)|GO:0005730(nucleolus)	"Homo sapiens paraneoplastic antigen MA2 (PNMA2), mRNA [NM_007257]"	chr8:26362941-26362882	hs|8p21.2
CB_026151	0.0158636	0.000778416	24.3922	down	11.2554	6.74726	21.8863	192.355	216.806	159.307	-5.76626	-7.15061	-5.83936	-1.51012	-1.34451	-2.07656	Not Detected	Not Detected	Not Detected	Detected	Detected	Detected	0	CB_026151	A_23_P100386	NM_152456	NM_152456	NM_152456	Hs.461214	146433	IL34	interleukin 34	ENST00000429149		GO:0001934(positive regulation of protein amino acid phosphorylation)|GO:0005125(cytokine activity)|GO:0005157(macrophage colony-stimulating factor receptor binding)|GO:0005576(extracellular region)|GO:0005615(extracellular space)|GO:0008083(growth factor activity)|GO:0008284(positive regulation of cell proliferation)	"Homo sapiens interleukin 34 (IL34), transcript variant 1, mRNA [NM_152456]"	chr16:70688562-70690551	hs|16q22.1
CB_015055	0.0100981	0.000269052	22.2493	down	22.0822	25.4104	75.2545	487.521	545.337	481.81	-4.79399	-5.23757	-4.05761	-0.168432	-0.0137653	-0.479913	Detected	Not Detected	Detected	Detected	Detected	Detected	0	CB_015055	A_23_P50919	NM_006216	NM_006216	NM_006216	Hs.38449	5270	SERPINE2	"serpin peptidase inhibitor, clade E (nexin, plasminogen activator inhibitor type 1), member 2"	ENST00000478966		GO:0004867(serine-type endopeptidase inhibitor activity)|GO:0005102(receptor binding)|GO:0005515(protein binding)|GO:0005539(glycosaminoglycan binding)|GO:0005576(extracellular region)|GO:0005615(extracellular space)|GO:0005829(cytosol)|GO:0007275(multicellular organismal development)|GO:0007399(nervous system development)|GO:0008201(heparin binding)|GO:0010757(negative regulation of plasminogen …	"Homo sapiens serpin peptidase inhibitor, clade E (nexin, plasminogen activator inhibitor type 1), member 2 (SERPINE2), transcript variant 1, mRNA [NM_006216]"	chr2:224842295-224840597	hs|2q36.1
CB_011061	0.00478396	2.82131e-05	82.28	down	90.6373	113.7	123.34	6231.68	6606.74	4736.54	-2.75677	-3.07582	-3.34482	3.50766	3.58495	2.81739	Detected	Detected	Detected	Detected	Detected	Detected	0	CB_011061	A_24_P257416	NM_002089	NM_002089	NM_002089	Hs.75765	2920	CXCL2	chemokine (C-X-C motif) ligand 2	ENST00000510048		GO:0005576(extracellular region)|GO:0005615(extracellular space)|GO:0005625(soluble fraction)|GO:0006935(chemotaxis)|GO:0006954(inflammatory response)|GO:0006955(immune response)|GO:0008009(chemokine activity)	"Homo sapiens chemokine (C-X-C motif) ligand 2 (CXCL2), mRNA [NM_002089]"	chr4:74964401-74964342	hs|4q13.3
CB_014362	0.00426602	1.51197e-05	240.384	down	5.58114	9.72935	13.2108	1251.85	1940.1	1129.99	-6.77825	-6.62257	-6.56766	1.19209	1.81715	0.749866	Not Detected	Not Detected	Not Detected	Detected	Detected	Detected	0	CB_014362	A_24_P935986	NM_005504	NM_005504	NM_005504	Hs.438993	586	BCAT1	"branched chain amino-acid transaminase 1, cytosolic"	ENST00000261192		GO:0000082(G1/S transition of mitotic cell cycle)|GO:0004084(branched-chain-amino-acid transaminase activity)|GO:0005737(cytoplasm)|GO:0005739(mitochondrion)|GO:0005829(cytosol)|GO:0008283(cell proliferation)|GO:0009082(branched chain family amino acid biosynthetic process)|GO:0009083(branched chain family amino acid catabolic process)|GO:0016740(transferase activity)|GO:0034641(cellular nitrogen…	"Homo sapiens branched chain amino-acid transaminase 1, cytosolic (BCAT1), transcript variant 1, mRNA [NM_005504]"	chr12:24964511-24964452	hs|12p12.1
CB_021373	0.00552015	4.86343e-05	1522.56	down	15.6881	9.66434	11.6778	8237.51	9914.1	21075.5	-5.28721	-6.63224	-6.74562	3.91024	4.1705	4.97105	Not Detected	Not Detected	Not Detected	Detected	Detected	Detected	0	CB_021373	A_23_P208389	NM_021913	NM_021913	NM_021913	Hs.590970	558	AXL	AXL receptor tyrosine kinase	ENST00000301178		GO:0000166(nucleotide binding)|GO:0004714(transmembrane receptor protein tyrosine kinase activity)|GO:0004872(receptor activity)|GO:0005524(ATP binding)|GO:0005887(integral to plasma membrane)|GO:0006468(protein amino acid phosphorylation)|GO:0007165(signal transduction)|GO:0007169(transmembrane receptor protein tyrosine kinase signaling pathway)|GO:0016020(membrane)|GO:0016740(transferase activi…	"Homo sapiens AXL receptor tyrosine kinase (AXL), transcript variant 1, mRNA [NM_021913]"	chr19:41767395-41767454	hs|19q13.2
CB_011701	0.0097315	0.000243986	5.79202	down	142.372	332.862	424.542	853.474	1021.39	1235.15	-2.10528	-1.52614	-1.56155	0.639452	0.891542	0.87824	Detected	Detected	Detected	Detected	Detected	Detected	0	CB_011701	A_24_P916496	NM_002737	NM_002737	NM_002737	Hs.531704	5578	PRKCA	"protein kinase C, alpha"	ENST00000284384		GO:0000166(nucleotide binding)|GO:0000188(inactivation of MAPK activity)|GO:0000302(response to reactive oxygen species)|GO:0001933(negative regulation of protein amino acid phosphorylation)|GO:0001934(positive regulation of protein amino acid phosphorylation)|GO:0002026(regulation of the force of heart contraction)|GO:0002062(chondrocyte differentiation)|GO:0004674(protein serine/threonine kinas…	"Homo sapiens protein kinase C, alpha (PRKCA), mRNA [NM_002737]"	chr17:64806770-64806829	hs|17q24.2
CB_011188	0.00677509	8.88145e-05	13.0476	down	4544.47	4517.09	6109.69	44324.7	40075.7	43194	2.89109	2.23626	2.28557	6.33807	6.18567	6.00631	Detected	Detected	Detected	Detected	Detected	Detected	0	CB_011188	A_23_P55251	NM_002204	NM_002204	NM_002204	Hs.265829	3675	ITGA3	"integrin, alpha 3 (antigen CD49C, alpha 3 subunit of VLA-3 receptor)"	ENST00000505306		GO:0004872(receptor activity)|GO:0005515(protein binding)|GO:0005886(plasma membrane)|GO:0007155(cell adhesion)|GO:0007160(cell-matrix adhesion)|GO:0007229(integrin-mediated signaling pathway)|GO:0007596(blood coagulation)|GO:0008305(integrin complex)|GO:0016021(integral to membrane)|GO:0050900(leukocyte migration)	"Homo sapiens integrin, alpha 3 (antigen CD49C, alpha 3 subunit of VLA-3 receptor) (ITGA3), transcript variant a, mRNA [NM_002204]"	chr17:48167365-48167424	hs|17q21.33
CB_007600	0.00814079	0.000165041	6.20953	down	409.706	731.593	1182.46	3177.88	2422.59	3035.88	-0.580358	-0.390018	-0.0837412	2.5361	2.13756	2.17567	Detected	Detected	Detected	Detected	Detected	Detected	0	CB_007600	A_24_P42501	NM_001037171	NM_001037171	NM_001037171	Hs.298885	23597	ACOT9	acyl-CoA thioesterase 9	ENST00000449612		GO:0003986(acetyl-CoA hydrolase activity)|GO:0004091(carboxylesterase activity)|GO:0005739(mitochondrion)|GO:0006637(acyl-CoA metabolic process)|GO:0016787(hydrolase activity)	"Homo sapiens acyl-CoA thioesterase 9 (ACOT9), nuclear gene encoding mitochondrial protein, transcript variant 1, mRNA [NM_001037171]"	chrX:23740101-23740042	hs|Xp22.11
CB_014942	0.0108663	0.00031513	10.5379	down	385.358	827.962	1583.5	4868.15	5200.46	6432.14	-0.668748	-0.211495	0.337593	3.15141	3.23965	3.25885	Detected	Detected	Detected	Detected	Detected	Detected	0	CB_014942	A_23_P20494	NM_006096	NM_006096	NM_006096	Hs.372914	10397	NDRG1	N-myc downstream regulated 1	ENST00000519278		GO:0005515(protein binding)|GO:0005634(nucleus)|GO:0005737(cytoplasm)|GO:0005886(plasma membrane)|GO:0010038(response to metal ion)|GO:0015630(microtubule cytoskeleton)|GO:0045576(mast cell activation)	"Homo sapiens N-myc downstream regulated 1 (NDRG1), transcript variant 2, mRNA [NM_006096]"	chr8:134249778-134249719	hs|8q24.22
CB_015866	0.0122685	0.000419485	53.6553	down	23.5289	47.7952	19.0637	965.59	1002.01	942.682	-4.70244	-4.32612	-6.03856	0.817515	0.863911	0.488396	Detected	Detected	Not Detected	Detected	Detected	Detected	0	CB_015866	A_24_P329065	NM_007048	NM_007048	NM_007048	Hs.191510	11119	BTN3A1	"butyrophilin, subfamily 3, member A1"	ENST00000082468		GO:0006629(lipid metabolic process)|GO:0016020(membrane)|GO:0016021(integral to membrane)	"Homo sapiens butyrophilin, subfamily 3, member A1 (BTN3A1), transcript variant 1, mRNA [NM_007048]"	chr6:26414743-26414802	hs|6p22.2
CB_016665	0.00862509	0.00018772	38.4667	down	3.82247	4.89087	12.3102	138.591	104.139	249.977	-7.3243	-7.61482	-6.66953	-1.98306	-2.4024	-1.42658	Not Detected	Not Detected	Not Detected	Detected	Detected	Detected	0	CB_016665	A_33_P3358208	NM_013358	NM_013358	NM_013358	Hs.412941	29943	PADI1	"peptidyl arginine deiminase, type I"	ENST00000413717		GO:0004668(protein-arginine deiminase activity)|GO:0005509(calcium ion binding)|GO:0005737(cytoplasm)|GO:0006464(protein modification process)|GO:0016787(hydrolase activity)|GO:0018101(peptidyl-citrulline biosynthetic process from peptidyl-arginine)	"Homo sapiens peptidyl arginine deiminase, type I (PADI1), mRNA [NM_013358]"	chr1:17572442-17572501	hs|1p36.13
CB_022853	0.0129693	0.000486437	6.04433	down	46.2463	120.054	160.131	343.225	368.535	427.477	-3.72754	-2.99738	-2.96821	-0.67474	-0.579112	-0.65253	Detected	Detected	Detected	Detected	Detected	Detected	0	CB_022853	A_24_P328969	NM_030799	NM_030799	NM_030799	Hs.372050	81555	YIPF5	"Yip1 domain family, member 5"	ENST00000274496		GO:0005783(endoplasmic reticulum)|GO:0005789(endoplasmic reticulum membrane)|GO:0005794(Golgi apparatus)|GO:0015031(protein transport)|GO:0016020(membrane)|GO:0016021(integral to membrane)|GO:0016192(vesicle-mediated transport)|GO:0030134(ER to Golgi transport vesicle)|GO:0031410(cytoplasmic vesicle)|GO:0032580(Golgi cisterna membrane)	"Homo sapiens Yip1 domain family, member 5 (YIPF5), transcript variant 2, mRNA [NM_030799]"	chr5:143538082-143538023	hs|5q31.3
CB_024480	0.00990083	0.000254787	8.77383	down	144.193	155.389	179.22	814.883	737.587	1242.82	-2.08695	-2.62518	-2.80572	0.572698	0.421902	0.887174	Detected	Detected	Detected	Detected	Detected	Detected	0	CB_024480	A_23_P52676	NM_053054	NM_053054	NM_053054	Hs.189105	117144	CATSPER1	"cation channel, sperm associated 1"	ENST00000312106		GO:0001539(ciliary or flagellar motility)|GO:0005244(voltage-gated ion channel activity)|GO:0005245(voltage-gated calcium channel activity)|GO:0005515(protein binding)|GO:0005886(plasma membrane)|GO:0005929(cilium)|GO:0006811(ion transport)|GO:0006816(calcium ion transport)|GO:0007275(multicellular organismal development)|GO:0007283(spermatogenesis)|GO:0007342(fusion of sperm to egg plasma membra…	"Homo sapiens cation channel, sperm associated 1 (CATSPER1), mRNA [NM_053054]"	chr11:65784573-65784371	hs|11q13.1
CB_023691	0.0137211	0.000554755	26.1561	down	6.71773	5.61985	13.5267	129.979	194.664	99.4714	-6.51083	-7.41439	-6.53357	-2.07561	-1.49993	-2.75602	Not Detected	Not Detected	Not Detected	Detected	Detected	Detected	0	CB_023691	A_23_P8582	NM_032581	NM_032581	NM_032581	Hs.85603	84668	FAM126A	"family with sequence similarity 126, member A"	ENST00000457703		GO:0004871(signal transducer activity)|GO:0005575(cellular_component)|GO:0005737(cytoplasm)|GO:0008150(biological_process)|GO:0016020(membrane)	"Homo sapiens family with sequence similarity 126, member A (FAM126A), mRNA [NM_032581]"	chr7:22985197-22985138	hs|7p15.3
CB_011860	0.00416657	1.37717e-05	224.012	down	8.7112	8.1671	21.6074	1619.73	1574.92	1865.79	-6.13593	-6.87509	-5.85786	1.56379	1.5163	1.47334	Not Detected	Not Detected	Not Detected	Detected	Detected	Detected	0	CB_011860	A_23_P3379	NM_002891	NM_002891	NM_002891	Hs.459035	5923	RASGRF1	Ras protein-specific guanine nucleotide-releasing factor 1	ENST00000394745		GO:0005085(guanyl-nucleotide exchange factor activity)|GO:0005088(Ras guanyl-nucleotide exchange factor activity)|GO:0005089(Rho guanyl-nucleotide exchange factor activity)|GO:0005622(intracellular)|GO:0005829(cytosol)|GO:0005886(plasma membrane)|GO:0006915(apoptosis)|GO:0007165(signal transduction)|GO:0007264(small GTPase mediated signal transduction)|GO:0007268(synaptic transmission)|GO:0007616…	"Homo sapiens Ras protein-specific guanine nucleotide-releasing factor 1 (RASGRF1), transcript variant 1, mRNA [NM_002891]"	chr15:79282572-79277529	hs|15q25.1
CB_017183	0.00439507	2.2196e-05	6.31412	down	78.0019	109.216	123.003	401.575	402.348	449.652	-2.97337	-3.13388	-3.34876	-0.448225	-0.452469	-0.579566	Detected	Detected	Detected	Detected	Detected	Detected	0	CB_017183	A_24_P408736	NM_014568	NM_014568	NM_014568	Hs.269027	11227	GALNT5	UDP-N-acetyl-alpha-D-galactosamine:polypeptide N-acetylgalactosaminyltransferase 5 (GalNAc-T5)	ENST00000259056		"GO:0000139(Golgi membrane)|GO:0004653(polypeptide N-acetylgalactosaminyltransferase activity)|GO:0005529(sugar binding)|GO:0005575(cellular_component)|GO:0005794(Golgi apparatus)|GO:0006024(glycosaminoglycan biosynthetic process)|GO:0016020(membrane)|GO:0016021(integral to membrane)|GO:0016757(transferase activity, transferring glycosyl groups)"	"Homo sapiens UDP-N-acetyl-alpha-D-galactosamine:polypeptide N-acetylgalactosaminyltransferase 5 (GalNAc-T5) (GALNT5), mRNA [NM_014568]"	chr2:158157498-158162306	hs|2q24.1
CB_006014	0.01152	0.000366941	25.7576	down	142.231	274.631	681.38	5086.35	5644.77	4363.14	-2.10671	-1.80356	-0.878995	3.21466	3.35793	2.69892	Detected	Detected	Detected	Detected	Detected	Detected	0	CB_006014	A_23_P218111	NM_001002236	NM_001002236	NM_001002236	Hs.525557	5265	SERPINA1	"serpin peptidase inhibitor, clade A (alpha-1 antiproteinase, antitrypsin), member 1"	ENST00000404814		GO:0001666(response to hypoxia)|GO:0002020(protease binding)|GO:0002576(platelet degranulation)|GO:0004867(serine-type endopeptidase inhibitor activity)|GO:0005515(protein binding)|GO:0005576(extracellular region)|GO:0005578(proteinaceous extracellular matrix)|GO:0005615(extracellular space)|GO:0006953(acute-phase response)|GO:0007596(blood coagulation)|GO:0010288(response to lead ion)|GO:0014070…	"Homo sapiens serpin peptidase inhibitor, clade A (alpha-1 antiproteinase, antitrypsin), member 1 (SERPINA1), transcript variant 2, mRNA [NM_001002236]"	chr14:94844850-94844791	hs|14q32.13
CB_018290	0.011774	0.000385028	26.6437	down	4.38579	5.09911	13.0002	124.178	144.862	84.1927	-7.12597	-7.55467	-6.59085	-2.14149	-1.92623	-2.99661	Not Detected	Not Detected	Not Detected	Detected	Detected	Detected	0	CB_018290	A_24_P418816	NM_015696	NM_015696	NM_015696	Hs.43728	2882	GPX7	glutathione peroxidase 7	ENST00000361314		GO:0004602(glutathione peroxidase activity)|GO:0005576(extracellular region)|GO:0006979(response to oxidative stress)|GO:0016491(oxidoreductase activity)|GO:0055114(oxidation reduction)	"Homo sapiens glutathione peroxidase 7 (GPX7), mRNA [NM_015696]"	chr1:53074341-53074400	hs|1p32.3
CB_026793	0.00822014	0.000167924	23.5002	down	4.1877	13.7781	12.0629	122.198	111.414	182.739	-7.19265	-6.12061	-6.6988	-2.16468	-2.30498	-1.87859	Not Detected	Not Detected	Not Detected	Detected	Detected	Detected	0	CB_026793	A_32_P7316	NM_170735	NM_170735	NM_170735	Hs.502182	627	BDNF	brain-derived neurotrophic factor	ENST00000439476		GO:0001657(ureteric bud development)|GO:0005515(protein binding)|GO:0005576(extracellular region)|GO:0006916(anti-apoptosis)|GO:0007399(nervous system development)|GO:0007406(negative regulation of neuroblast proliferation)|GO:0007411(axon guidance)|GO:0007412(axon target recognition)|GO:0007611(learning or memory)|GO:0007631(feeding behavior)|GO:0008038(neuron recognition)|GO:0008083(growth fact…	"Homo sapiens brain-derived neurotrophic factor (BDNF), transcript variant 1, mRNA [NM_170735]"	chr11:27677072-27677013	hs|11p14.1
CB_026602	0.00757243	0.000124732	18.0674	down	189.912	232.52	250.368	3008.83	2668.2	2236.99	-1.68962	-2.04371	-2.3234	2.45724	2.27688	1.73511	Detected	Detected	Detected	Detected	Detected	Detected	0	CB_026602	A_23_P11331	NM_153333	NM_153333	NM_153333	Hs.389734	90843	TCEAL8	transcription elongation factor A (SII)-like 8	ENST00000372685		GO:0005634(nucleus)|GO:0045449(regulation of transcription)	"Homo sapiens transcription elongation factor A (SII)-like 8 (TCEAL8), transcript variant 1, mRNA [NM_153333]"	chrX:102508057-102507998	hs|Xq22.1
CB_014583	0.0176645	0.000957382	17.9121	down	181.858	161.101	292.184	2755.06	3185.79	1543.76	-1.75213	-2.5731	-2.10058	2.33012	2.53267	1.2	Detected	Detected	Detected	Detected	Detected	Detected	0	CB_014583	A_33_P3325349	NM_005723	NM_005723	NM_005723	Hs.118118	10098	TSPAN5	tetraspanin 5	ENST00000305798		GO:0016020(membrane)|GO:0016021(integral to membrane)	"Homo sapiens tetraspanin 5 (TSPAN5), mRNA [NM_005723]"	chr4:99393471-99393412	hs|4q23
CB_012590	0.00439507	2.19654e-05	1282.71	down	9.21262	5.05632	11.8775	6850.84	7051.89	6657.03	-6.05519	-7.56683	-6.72115	3.64431	3.67902	3.30843	Not Detected	Not Detected	Not Detected	Detected	Detected	Detected	0	CB_012590	A_23_P68601	NM_003650	NM_003650	NM_003650	Hs.143212	8530	CST7	cystatin F (leukocystatin)	ENST00000376835		GO:0004866(endopeptidase inhibitor activity)|GO:0004869(cysteine-type endopeptidase inhibitor activity)|GO:0005576(extracellular region)|GO:0005737(cytoplasm)|GO:0006955(immune response)	"Homo sapiens cystatin F (leukocystatin) (CST7), mRNA [NM_003650]"	chr20:24938074-24939601	hs|20p11.21
CB_011934	0.00797426	0.000154766	35.6232	down	562.423	544	689.332	9951.19	11376.5	23195.5	-0.123294	-0.817452	-0.862257	4.1829	4.369	5.10932	Detected	Detected	Detected	Detected	Detected	Detected	0	CB_011934	A_23_P94800	NM_002961	NM_002961	NM_002961	Hs.654444	6275	S100A4	S100 calcium binding protein A4	ENST00000368714	NP1278699	GO:0001837(epithelial to mesenchymal transition)|GO:0005509(calcium ion binding)|GO:0005515(protein binding)|GO:0005634(nucleus)|GO:0042802(identical protein binding)|GO:0043005(neuron projection)|GO:0043123(positive regulation of I-kappaB kinase/NF-kappaB cascade)|GO:0048306(calcium-dependent protein binding)|GO:0048471(perinuclear region of cytoplasm)|GO:0050786(RAGE receptor binding)	"Homo sapiens S100 calcium binding protein A4 (S100A4), transcript variant 1, mRNA [NM_002961]"	chr1:153516257-153516198	hs|1q21.3
CB_027250	0.0175174	0.000939332	352.502	down	9.05718	14.1277	122.083	3476.18	5764.58	9404.52	-6.07974	-6.08446	-3.35959	2.66554	3.38823	3.80691	Not Detected	Not Detected	Detected	Detected	Detected	Detected	0	CB_027250	A_23_P307844	NM_174933	NM_174933	NM_174933	Hs.709447	254295	PHYHD1	phytanoyl-CoA dioxygenase domain containing 1	ENST00000451000		"GO:0016491(oxidoreductase activity)|GO:0016702(oxidoreductase activity, acting on single donors with incorporation of molecular oxygen, incorporation of two atoms of oxygen)|GO:0046872(metal ion binding)|GO:0055114(oxidation reduction)"	"Homo sapiens phytanoyl-CoA dioxygenase domain containing 1 (PHYHD1), transcript variant 2, mRNA [NM_174933]"	chr9:131696085-131696297	hs|9q34.11
CB_017424	0.0161882	0.000807152	12.8977	down	4.4497	12.9204	21.8445	78.3465	74.093	127.846	-7.1051	-6.21334	-5.84211	-2.80595	-2.8935	-2.39397	Not Detected	Not Detected	Not Detected	Detected	Detected	Detected	0	CB_017424	A_23_P142560	NM_014795	NM_014795	NM_014795	Hs.34871	9839	ZEB2	zinc finger E-box binding homeobox 2	ENST00000409487		"GO:0001755(neural crest cell migration)|GO:0001756(somitogenesis)|GO:0001843(neural tube closure)|GO:0003700(sequence-specific DNA binding transcription factor activity)|GO:0005622(intracellular)|GO:0005634(nucleus)|GO:0005730(nucleolus)|GO:0005737(cytoplasm)|GO:0006355(regulation of transcription, DNA-dependent)|GO:0007399(nervous system development)|GO:0007417(central nervous system developmen…	"Homo sapiens zinc finger E-box binding homeobox 2 (ZEB2), transcript variant 1, mRNA [NM_014795]"	chr2:145146320-145146261	hs|2q22.3
CB_005572	0.00386098	7.50371e-06	69.7085	down	323.301	401.239	457.513	18610.4	17655.3	16851.6	-0.922072	-1.2566	-1.45364	5.08607	5.00304	4.64837	Detected	Detected	Detected	Detected	Detected	Detected	0	CB_005572	A_33_P3354940	NM_000757	NM_000757	NM_000757	Hs.591402	1435	CSF1	colony stimulating factor 1 (macrophage)	ENST00000344188		GO:0001954(positive regulation of cell-matrix adhesion)|GO:0003006(developmental process involved in reproduction)|GO:0005125(cytokine activity)|GO:0005157(macrophage colony-stimulating factor receptor binding)|GO:0005576(extracellular region)|GO:0005615(extracellular space)|GO:0005886(plasma membrane)|GO:0008083(growth factor activity)|GO:0008283(cell proliferation)|GO:0008284(positive regulatio…	"Homo sapiens colony stimulating factor 1 (macrophage) (CSF1), transcript variant 1, mRNA [NM_000757]"	chr1:110472240-110472299	hs|1p13.3
CB_006924	0.00439507	2.19395e-05	176.55	down	43.8508	70.9026	159.496	6980.04	8109.18	13278.7	-3.80428	-3.75715	-2.97393	3.67127	3.88057	4.3046	Detected	Detected	Detected	Detected	Detected	Detected	0	CB_006924	A_33_P3346826	NM_001012633	NM_001012633	NM_001012633	Hs.943	9235	IL32	interleukin 32	ENST00000382210		GO:0005125(cytokine activity)|GO:0005576(extracellular region)|GO:0005615(extracellular space)|GO:0006952(defense response)|GO:0006955(immune response)|GO:0007155(cell adhesion)	"Homo sapiens interleukin 32 (IL32), transcript variant 4, mRNA [NM_001012633]"	chr16:3119014-3119073	hs|16p13.3
CB_026350	0.00757243	0.00012478	57.3764	down	3.90042	4.88402	11.6056	138.59	242.194	342.657	-7.29518	-7.61685	-6.75456	-1.98307	-1.18475	-0.971609	Not Detected	Not Detected	Not Detected	Detected	Detected	Detected	0	CB_026350	A_33_P3264846	NM_152703	NM_152703	NM_152703	Hs.489118	219285	SAMD9L	sterile alpha motif domain containing 9-like	ENST00000394472			"Homo sapiens sterile alpha motif domain containing 9-like (SAMD9L), mRNA [NM_152703]"	chr7:92760649-92760590	hs|7q21.2
CB_020169	0.00457993	2.50795e-05	5.17431	down	5750.89	8256.07	9427.98	22939.6	25274.1		3.23077	3.10632	2.91142	5.3878	5.52061		Detected	Detected	Detected	Compromised	Detected	Detected	0	CB_020169	A_33_P3379939	NM_018950	NM_018950	NM_018950	Hs.519972	3134	HLA-F	"major histocompatibility complex, class I, F"	ENST00000422439		GO:0002474(antigen processing and presentation of peptide antigen via MHC class I)|GO:0005886(plasma membrane)|GO:0016021(integral to membrane)|GO:0019221(cytokine-mediated signaling pathway)|GO:0019882(antigen processing and presentation)|GO:0032393(MHC class I receptor activity)|GO:0042612(MHC class I protein complex)|GO:0050776(regulation of immune response)|GO:0060333(interferon-gamma-mediate…	"Homo sapiens major histocompatibility complex, class I, F (HLA-F), transcript variant 2, mRNA [NM_018950]"	chr6:29693280-29693338	hs|6p22.1
CB_005894	0.0161983	0.000809853	9.0672	down	231.095	558.275	938.784	2076.09	3052.49	3923.94	-1.40646	-0.780084	-0.416661	1.9219	2.47101	2.54586	Detected	Detected	Detected	Detected	Detected	Detected	0	CB_005894	A_23_P122863	NM_001001555	NM_001001555	NM_001001555	Hs.164060	2887	GRB10	growth factor receptor-bound protein 10	ENST00000402497		GO:0005070(SH3/SH2 adaptor activity)|GO:0005158(insulin receptor binding)|GO:0005515(protein binding)|GO:0005737(cytoplasm)|GO:0005829(cytosol)|GO:0005886(plasma membrane)|GO:0007165(signal transduction)|GO:0008286(insulin receptor signaling pathway)|GO:0030178(negative regulation of Wnt receptor signaling pathway)|GO:0030949(positive regulation of vascular endothelial growth factor receptor sign…	"Homo sapiens growth factor receptor-bound protein 10 (GRB10), transcript variant 4, mRNA [NM_001001555]"	chr7:50657786-50657752	hs|7p12.1
CB_019540	0.00426602	1.59031e-05	18.0493	down	4.49959	9.57468	12.0511	100.168	84.8395	98.9411	-7.08901	-6.64569	-6.70022	-2.45147	-2.6981	-2.76373	Not Detected	Not Detected	Not Detected	Detected	Detected	Detected	0	CB_019540	A_23_P128574	NM_017993	NM_017993	NM_017993	Hs.128258	55068	ENOX1	ecto-NOX disulfide-thiol exchanger 1	ENST00000412891		GO:0000166(nucleotide binding)|GO:0003676(nucleic acid binding)|GO:0005576(extracellular region)|GO:0005615(extracellular space)|GO:0005886(plasma membrane)|GO:0006810(transport)|GO:0016491(oxidoreductase activity)|GO:0022900(electron transport chain)|GO:0048511(rhythmic process)	"Homo sapiens ecto-NOX disulfide-thiol exchanger 1 (ENOX1), transcript variant 1, mRNA [NM_017993]"	chr13:43787918-43787859	hs|13q14.11
CB_009604	0.0151976	0.000710284	8.06486	down	175.436	236.596	204.854	959.499	798.447	1603.51	-1.804	-2.01864	-2.61286	0.808386	0.536284	1.25478	Detected	Detected	Detected	Detected	Detected	Detected	0	CB_009604	A_33_P3391455	NM_001160161	NM_001160161	NM_001160161	Hs.517898	6331	SCN5A	"sodium channel, voltage-gated, type V, alpha subunit"	ENST00000399255	NP425559	GO:0001518(voltage-gated sodium channel complex)|GO:0005244(voltage-gated ion channel activity)|GO:0005248(voltage-gated sodium channel activity)|GO:0005272(sodium channel activity)|GO:0005515(protein binding)|GO:0006811(ion transport)|GO:0006814(sodium ion transport)|GO:0006936(muscle contraction)|GO:0008015(blood circulation)|GO:0008016(regulation of heart contraction)|GO:0016020(membrane)|GO:0…	"Homo sapiens sodium channel, voltage-gated, type V, alpha subunit (SCN5A), transcript variant 6, mRNA [NM_001160161]"	chr3:38651416-38651357	hs|3p22.2
CB_016104	0.00597142	5.89613e-05	22.8036	down	3.67838	6.25365	11.8914	84.833	110.771	95.0699	-7.37974	-7.26022	-6.71946	-2.6912	-2.31333	-2.82132	Not Detected	Not Detected	Not Detected	Detected	Detected	Detected	0	CB_016104	A_23_P128281	NM_007333	NM_007333	NM_007333	Hs.654362	3823	KLRC3	"killer cell lectin-like receptor subfamily C, member 3"	ENST00000381903		GO:0004888(transmembrane receptor activity)|GO:0005488(binding)|GO:0005529(sugar binding)|GO:0006968(cellular defense response)|GO:0016020(membrane)|GO:0016021(integral to membrane)	"Homo sapiens killer cell lectin-like receptor subfamily C, member 3 (KLRC3), transcript variant 2, mRNA [NM_007333]"	chr12:10569289-10568358	hs|12p13.2
CB_024980	0.00487256	3.14091e-05	10.3242	down	81.6982	125.93	196.684	890.606	858.116	802.497	-2.90657	-2.92844	-2.67158	0.700892	0.64026	0.25612	Detected	Detected	Detected	Detected	Detected	Detected	0	CB_024980	A_23_P144578	NM_138335	NM_138335	NM_138335	Hs.21398	132789	GNPDA2	glucosamine-6-phosphate deaminase 2	ENST00000295448	NP1158086	GO:0004342(glucosamine-6-phosphate deaminase activity)|GO:0005737(cytoplasm)|GO:0005975(carbohydrate metabolic process)|GO:0006044(N-acetylglucosamine metabolic process)|GO:0016787(hydrolase activity)	"Homo sapiens glucosamine-6-phosphate deaminase 2 (GNPDA2), mRNA [NM_138335]"	chr4:44704437-44704378	hs|4p12
CB_011813	0.00720041	0.000110745	294.767	down	6.62112	6.88111	15.7568	2237.76	2255.7	1003.23	-6.53173	-7.12228	-6.31341	2.03009	2.03459	0.578208	Not Detected	Not Detected	Not Detected	Detected	Detected	Detected	0	CB_011813	A_23_P159255	NM_002845	NM_002845	NM_002845	Hs.49774	5797	PTPRM	"protein tyrosine phosphatase, receptor type, M"	ENST00000400053		GO:0001937(negative regulation of endothelial cell proliferation)|GO:0004725(protein tyrosine phosphatase activity)|GO:0004872(receptor activity)|GO:0005001(transmembrane receptor protein tyrosine phosphatase activity)|GO:0005515(protein binding)|GO:0005737(cytoplasm)|GO:0005887(integral to plasma membrane)|GO:0005911(cell-cell junction)|GO:0005913(cell-cell adherens junction)|GO:0006470(protein …	"Homo sapiens protein tyrosine phosphatase, receptor type, M (PTPRM), transcript variant 2, mRNA [NM_002845]"	chr18:8406398-8406457	hs|18p11.23
CB_022081	0.01152	0.000366622	14.0178	down	3.93283	5.05983	12.1648	42.4339	49.5371	87.3666	-7.28324	-7.56583	-6.68667	-3.6906	-3.47433	-2.94322	Not Detected	Not Detected	Not Detected	Detected	Detected	Detected	0	CB_022081	A_33_P3336257	NM_024337	NM_024337	NM_024337	Hs.424156	79192	IRX1	iroquois homeobox 1	ENST00000302006		"GO:0001656(metanephros development)|GO:0003700(sequence-specific DNA binding transcription factor activity)|GO:0005634(nucleus)|GO:0006355(regulation of transcription, DNA-dependent)|GO:0030528(transcription regulator activity)|GO:0043565(sequence-specific DNA binding)|GO:0072086(specification of loop of Henle identity)|GO:0072272(proximal/distal pattern formation involved in metanephric nephron…	"Homo sapiens iroquois homeobox 1 (IRX1), mRNA [NM_024337]"	chr5:3601438-3601497	hs|5p15.33
CB_007295	0.00762543	0.000135884	21.3496	down	4.23882	7.88091	12.1459	120.892	111.29	80.8294	-7.17514	-6.92655	-6.68891	-2.18018	-2.30659	-3.05542	Not Detected	Not Detected	Not Detected	Detected	Detected	Detected	0	CB_007295	A_23_P202071	NM_001025077	NM_001025077	NM_001025077	Hs.309288	10659	CELF2	"CUGBP, Elav-like family member 2"	ENST00000354440		GO:0000166(nucleotide binding)|GO:0003723(RNA binding)|GO:0005515(protein binding)|GO:0005634(nucleus)|GO:0005737(cytoplasm)|GO:0006396(RNA processing)|GO:0006397(mRNA processing)|GO:0008016(regulation of heart contraction)	"Homo sapiens CUGBP, Elav-like family member 2 (CELF2), transcript variant 3, mRNA [NM_001025077]"	chr10:11376225-11376284	hs|10p14
CB_004933	0.00877943	0.000193799	10.1824	down	171.929	334.014	472.373	1616.8	2532.6	1926.3	-1.83314	-1.52115	-1.40753	1.56117	2.20164	1.51939	Detected	Detected	Detected	Detected	Detected	Detected	0	CB_004933	A_33_P3301025	NM_000097	NM_000097	NM_000097	Hs.476982	1371	CPOX	coproporphyrinogen oxidase	ENST00000264193		GO:0004109(coproporphyrinogen oxidase activity)|GO:0005737(cytoplasm)|GO:0005739(mitochondrion)|GO:0005758(mitochondrial intermembrane space)|GO:0006778(porphyrin metabolic process)|GO:0006783(heme biosynthetic process)|GO:0016491(oxidoreductase activity)|GO:0042493(response to drug)|GO:0042803(protein homodimerization activity)|GO:0046685(response to arsenic)|GO:0046689(response to mercury ion)|…	"Homo sapiens coproporphyrinogen oxidase (CPOX), mRNA [NM_000097]"	chr3:98298372-98298313	hs|3q11.2
CB_028783	0.0043632	1.98542e-05	11.1533	down	448.726	723.697	1145.99	4635.1	5681.59	5400.08	-0.449115	-0.405673	-0.128938	3.08063	3.36731	3.00653	Detected	Detected	Detected	Detected	Detected	Detected	0	CB_028783	A_33_P3362321	NM_201555	NM_201555	NM_201555	Hs.443687	2274	FHL2	four and a half LIM domains 2	ENST00000452732		"GO:0001649(osteoblast differentiation)|GO:0003713(transcription coactivator activity)|GO:0005515(protein binding)|GO:0005634(nucleus)|GO:0005737(cytoplasm)|GO:0005925(focal adhesion)|GO:0006357(regulation of transcription from RNA polymerase II promoter)|GO:0008270(zinc ion binding)|GO:0009725(response to hormone stimulus)|GO:0015629(actin cytoskeleton)|GO:0016566(specific transcriptional repres…	"Homo sapiens four and a half LIM domains 2 (FHL2), transcript variant 2, mRNA [NM_201555]"	chr2:105990080-105990021	hs|2q12.1
CB_022906	0.0127336	0.000463699	37.1789	down	25.9915	24.1114	26.2507	799.893	708.348	410.966	-4.55884	-5.31327	-5.57703	0.545912	0.363545	-0.709358	Detected	Not Detected	Not Detected	Detected	Detected	Detected	0	CB_022906	A_33_P3364263	NM_030915	NM_030915	NM_030915	Hs.567598	81606	LBH	limb bud and heart development homolog (mouse)	ENST00000484150		GO:0005634(nucleus)|GO:0005730(nucleolus)|GO:0005737(cytoplasm)|GO:0007275(multicellular organismal development)|GO:0043231(intracellular membrane-bounded organelle)|GO:0045449(regulation of transcription)	"Homo sapiens limb bud and heart development homolog (mouse) (LBH), mRNA [NM_030915]"	chr2:30480447-30480506	hs|2p23.1
CB_011477	0.00386098	7.32008e-06	9.85735	down	865.922	1121.27	1474.66	6755.91	7304.94	7653.5	0.499288	0.226001	0.234856	3.62418	3.72989	3.50967	Detected	Detected	Detected	Detected	Detected	Detected	0	CB_011477	A_33_P3884230	NM_002501	NM_002501	NM_002501	Hs.257970	4784	NFIX	nuclear factor I/X (CCAAT-binding transcription factor)	ENST00000264825		"GO:0003677(DNA binding)|GO:0003700(sequence-specific DNA binding transcription factor activity)|GO:0003705(RNA polymerase II transcription factor activity, enhancer binding)|GO:0005622(intracellular)|GO:0005634(nucleus)|GO:0006260(DNA replication)|GO:0006355(regulation of transcription, DNA-dependent)|GO:0006366(transcription from RNA polymerase II promoter)|GO:0010552(positive regulation of gen…	"Homo sapiens nuclear factor I/X (CCAAT-binding transcription factor) (NFIX), mRNA [NM_002501]"	chr19:13186372-13186431	hs|19p13.2
CB_007261	0.014271	0.000615544	9.44045	down	143.364	404.131	518.036	1587.5	2295.77	1908.35	-2.09527	-1.24624	-1.2744	1.53479	2.05999	1.50588	Detected	Detected	Detected	Detected	Detected	Detected	0	CB_007261	A_23_P374782	NM_001024666	NM_001024666	NM_001024666	Hs.726365	30011	SH3KBP1	SH3-domain kinase binding protein 1	ENST00000379698		GO:0005515(protein binding)|GO:0005634(nucleus)|GO:0005730(nucleolus)|GO:0005737(cytoplasm)|GO:0005829(cytosol)|GO:0005856(cytoskeleton)|GO:0005886(plasma membrane)|GO:0005925(focal adhesion)|GO:0006897(endocytosis)|GO:0006915(apoptosis)|GO:0007173(epidermal growth factor receptor signaling pathway)|GO:0007267(cell-cell signaling)|GO:0017124(SH3 domain binding)|GO:0019717(synaptosome)|GO:0030054(…	"Homo sapiens SH3-domain kinase binding protein 1 (SH3KBP1), transcript variant 2, mRNA [NM_001024666]"	chrX:19554143-19554084	hs|Xp22.12
CB_019767	0.00960492	0.000235933	6.45718	down	263.472	435.864	832.401	1683.42	1698.86	2478.54	-1.2173	-1.13718	-0.590176	1.61943	1.62559	1.88304	Detected	Detected	Detected	Detected	Detected	Detected	0	CB_019767	A_24_P124370	NM_018222	NM_018222	NM_018222	Hs.607144	55742	PARVA	"parvin, alpha"	ENST00000334956		GO:0003779(actin binding)|GO:0005515(protein binding)|GO:0005634(nucleus)|GO:0005737(cytoplasm)|GO:0005829(cytosol)|GO:0005886(plasma membrane)|GO:0005925(focal adhesion)|GO:0007155(cell adhesion)|GO:0015629(actin cytoskeleton)|GO:0030027(lamellipodium)|GO:0030036(actin cytoskeleton organization)|GO:0030054(cell junction)|GO:0034329(cell junction assembly)|GO:0043234(protein complex)|GO:0051291(p…	"Homo sapiens parvin, alpha (PARVA), mRNA [NM_018222]"	chr11:12551259-12551318	hs|11p15.3
CB_010244	0.00998003	0.000259144	5.28876	down	375.708	674.212	1087.74	1750.61	2395.65	2676.82	-0.705338	-0.507857	-0.204199	1.67589	2.12143	1.99407	Detected	Detected	Detected	Detected	Detected	Detected	0	CB_010244	A_32_P47988	NM_001221	NM_001221	NM_001221	Hs.144114	817	CAMK2D	calcium/calmodulin-dependent protein kinase II delta	ENST00000379771		GO:0000166(nucleotide binding)|GO:0001558(regulation of cell growth)|GO:0004683(calmodulin-dependent protein kinase activity)|GO:0005515(protein binding)|GO:0005516(calmodulin binding)|GO:0005524(ATP binding)|GO:0005654(nucleoplasm)|GO:0005829(cytosol)|GO:0005886(plasma membrane)|GO:0005954(calcium- and calmodulin-dependent protein kinase complex)|GO:0006468(protein amino acid phosphorylation)|GO…	"Homo sapiens calcium/calmodulin-dependent protein kinase II delta (CAMK2D), transcript variant 3, mRNA [NM_001221]"	chr4:114680477-114582871	hs|4q26
CB_023556	0.0144658	0.000632903	44.7578	down	56.9419	67.5391	127.226	1525.25	1423.84	5563.71	-3.42739	-3.82727	-3.30007	1.47708	1.37081	3.0496	Detected	Detected	Detected	Detected	Detected	Detected	0	CB_023556	A_23_P26024	NM_032413	NM_032413	NM_032413	Hs.112242	84419	C15orf48	chromosome 15 open reading frame 48	ENST00000396650		GO:0005634(nucleus)|GO:0005739(mitochondrion)	"Homo sapiens chromosome 15 open reading frame 48 (C15orf48), transcript variant 2, mRNA [NM_032413]"	chr15:45725295-45725354	hs|15q21.1
CB_005573	0.0069508	0.000100479	499.803	down	3.6018	4.89598	11.9348	1099.5	1502.01	4382.29	-7.41009	-7.61332	-6.71421	1.00489	1.44791	2.70524	Not Detected	Not Detected	Not Detected	Detected	Detected	Detected	0	CB_005573	A_23_P133408	NM_000758	NM_000758	NM_000758	Hs.1349	1437	CSF2	colony stimulating factor 2 (granulocyte-macrophage)	ENST00000296871	NP238259	GO:0001892(embryonic placenta development)|GO:0005125(cytokine activity)|GO:0005129(granulocyte macrophage colony-stimulating factor receptor binding)|GO:0005515(protein binding)|GO:0005576(extracellular region)|GO:0005615(extracellular space)|GO:0006955(immune response)|GO:0008083(growth factor activity)|GO:0008284(positive regulation of cell proliferation)|GO:0010628(positive regulation of gene…	"Homo sapiens colony stimulating factor 2 (granulocyte-macrophage) (CSF2), mRNA [NM_000758]"	chr5:131411452-131411511	hs|5q31.1
CB_027244	0.0104349	0.00028732	7.42244	down	448.87	559	519.865	2167.76	2270.48	2984.93	-0.44865	-0.778211	-1.26932	1.98424	2.04401	2.15125	Detected	Detected	Detected	Detected	Detected	Detected	0	CB_027244	A_23_P329890	NM_174926	NM_174926	NM_174926	Hs.643516	219902	TMEM136	transmembrane protein 136	ENST00000314475		GO:0016020(membrane)|GO:0016021(integral to membrane)	"Homo sapiens transmembrane protein 136 (TMEM136), transcript variant 2, mRNA [NM_174926]"	chr11:120201251-120201310	hs|11q23.3
CB_009084	0.00414833	9.84325e-06	7.8033	down	78.2186	131.359	144.092	546.154	491.911	721.18	-2.96937	-2.86755	-3.12046	-0.00458717	-0.162517	0.101983	Detected	Detected	Detected	Detected	Detected	Detected	0	CB_009084	A_33_P3289025	NM_001135032	NM_001135032	NM_001135032	Hs.302346	84141	FAM176A	"family with sequence similarity 176, member A"	ENST00000410071		GO:0005765(lysosomal membrane)|GO:0005783(endoplasmic reticulum)|GO:0005789(endoplasmic reticulum membrane)|GO:0005886(plasma membrane)|GO:0006914(autophagy)|GO:0006915(apoptosis)|GO:0016021(integral to membrane)|GO:0043231(intracellular membrane-bounded organelle)	"Homo sapiens family with sequence similarity 176, member A (FAM176A), transcript variant 1, mRNA [NM_001135032]"	chr2:75745242-75745183	hs|2p12
CB_022102	0.00807848	0.000161972	15.1721	down	3.79322	7.70091	12.0471	57.952	54.3192	107.535	-7.33538	-6.95989	-6.7007	-3.24097	-3.34138	-2.64357	Not Detected	Not Detected	Not Detected	Detected	Detected	Detected	0	CB_022102	A_23_P120243	NM_024501	NM_024501	NM_024501	Hs.83465	3231	HOXD1	homeobox D1	ENST00000331462		"GO:0003700(sequence-specific DNA binding transcription factor activity)|GO:0005634(nucleus)|GO:0006355(regulation of transcription, DNA-dependent)|GO:0007275(multicellular organismal development)|GO:0030528(transcription regulator activity)|GO:0043565(sequence-specific DNA binding)|GO:0048706(embryonic skeletal system development)"	"Homo sapiens homeobox D1 (HOXD1), mRNA [NM_024501]"	chr2:177055372-177055431	hs|2q31.1
CB_009692	0.008031	0.000158731	20.193	down	68.4679	82.8421	87.4895	1208.69	1092.4	852.326	-3.16145	-3.53262	-3.84027	1.14147	0.988512	0.343029	Detected	Detected	Detected	Detected	Detected	Detected	0	CB_009692	A_33_P3234794	NM_001164431	NM_001164431	NM_001164431	Hs.451997	343578	ARHGAP40	Rho GTPase activating protein 40	ENST00000373345		GO:0005096(GTPase activator activity)|GO:0005622(intracellular)|GO:0005829(cytosol)|GO:0007165(signal transduction)|GO:0007264(small GTPase mediated signal transduction)|GO:0051056(regulation of small GTPase mediated signal transduction)	"Homo sapiens Rho GTPase activating protein 40 (ARHGAP40), mRNA [NM_001164431]"	chr20:37272398-37272457	hs|20q11.23
CB_007845	0.0176239	0.000950762	23.2369	down	19.3245	34.9728	16.199	252.19	287.505	521.78	-4.98644	-4.77675	-6.27348	-1.11939	-0.937326	-0.364933	Not Detected	Detected	Not Detected	Detected	Detected	Detected	0	CB_007845	A_23_P82503	NM_001040152	NM_001040152	NM_001040152	Hs.147492	23089	PEG10	paternally expressed 10	ENST00000493935		GO:0003677(DNA binding)|GO:0005515(protein binding)|GO:0005634(nucleus)|GO:0005737(cytoplasm)|GO:0006915(apoptosis)|GO:0008270(zinc ion binding)|GO:0030154(cell differentiation)|GO:0030512(negative regulation of transforming growth factor beta receptor signaling pathway)|GO:0046872(metal ion binding)	"Homo sapiens paternally expressed 10 (PEG10), transcript variant 1, mRNA [NM_001040152]"	chr7:94298564-94298623	hs|7q21.3
CB_010129	0.00613414	7.0308e-05	18.2323	down	42.4152	80.0104	62.9113	615.952	786.442	735.716	-3.8523	-3.5828	-4.31607	0.168922	0.514427	0.130774	Detected	Detected	Not Detected	Detected	Detected	Detected	0	CB_010129	A_33_P3332547	NM_001197113	NM_001197113	NM_001197113	Hs.134665	100505385	IQCJ-SCHIP1	IQ motif containing J-schwannomin interacting protein 1 read-through transcript	ENST00000406623	NP175795		"Homo sapiens IQ motif containing J-schwannomin interacting protein 1 read-through transcript (IQCJ-SCHIP1), transcript variant 1, mRNA [NM_001197113]"	chr3:159606672-159606731	hs|3q25.33
CB_021563	0.0130554	0.000494364	11.9347	down	403.205	453.608	506.855	2653.84	2771.59	5900.94	-0.603435	-1.07961	-1.30588	2.27612	2.33173	3.1345	Detected	Detected	Detected	Detected	Detected	Detected	0	CB_021563	A_23_P79331	NM_022152	NM_022152	NM_022152	Hs.591605	64114	TMBIM1	transmembrane BAX inhibitor motif containing 1	ENST00000444881		GO:0016020(membrane)|GO:0016021(integral to membrane)	"Homo sapiens transmembrane BAX inhibitor motif containing 1 (TMBIM1), mRNA [NM_022152]"	chr2:219139611-219139552	hs|2q35
CB_013892	0.00386098	7.25072e-06	183.215	down	4.15745	5.09489	11.8314	766.913	656.75	842.821	-7.20311	-7.55586	-6.72676	0.485168	0.254431	0.326851	Not Detected	Not Detected	Not Detected	Detected	Detected	Detected	0	CB_013892	A_23_P12363	NM_005012	NM_005012	NM_005012	Hs.654491	4919	ROR1	receptor tyrosine kinase-like orphan receptor 1	ENST00000371079		GO:0000166(nucleotide binding)|GO:0004714(transmembrane receptor protein tyrosine kinase activity)|GO:0004872(receptor activity)|GO:0005524(ATP binding)|GO:0005737(cytoplasm)|GO:0005886(plasma membrane)|GO:0005887(integral to plasma membrane)|GO:0006468(protein amino acid phosphorylation)|GO:0007169(transmembrane receptor protein tyrosine kinase signaling pathway)|GO:0016740(transferase activity)…	"Homo sapiens receptor tyrosine kinase-like orphan receptor 1 (ROR1), transcript variant 1, mRNA [NM_005012]"	chr1:64644540-64644599	hs|1p31.3
CB_019332	0.0071523	0.000108994	12.4581	down	604.984	1202.47	1187.16	6411.03	9576.84	7490.79	-0.0180511	0.326864	-0.0780067	3.54859	4.12057	3.47867	Detected	Detected	Detected	Detected	Detected	Detected	0	CB_019332	A_24_P140204	NM_017771	NM_017771	NM_017771	Hs.190544	54899	PXK	PX domain containing serine/threonine kinase	ENST00000468776	NP1459775	GO:0000166(nucleotide binding)|GO:0003779(actin binding)|GO:0004672(protein kinase activity)|GO:0005524(ATP binding)|GO:0005634(nucleus)|GO:0005737(cytoplasm)|GO:0005813(centrosome)|GO:0005886(plasma membrane)|GO:0006468(protein amino acid phosphorylation)|GO:0006954(inflammatory response)|GO:0007154(cell communication)|GO:0008022(protein C-terminus binding)|GO:0032780(negative regulation of ATPa…	"Homo sapiens PX domain containing serine/threonine kinase (PXK), mRNA [NM_017771]"	chr3:58389602-58394674	hs|3p14.3
CB_005666	0.00464507	2.5724e-05	5.90173	down	697.835	876.62	1331.15	3044.4	3600.4	4206.07	0.187938	-0.129108	0.0871448	2.47419	2.70917	2.64602	Detected	Detected	Detected	Detected	Detected	Detected	0	CB_005666	A_23_P397208	NM_000848	NM_000848	NM_000848	Hs.279837	2946	GSTM2	glutathione S-transferase mu 2 (muscle)	ENST00000496578		GO:0004364(glutathione transferase activity)|GO:0005737(cytoplasm)|GO:0006749(glutathione metabolic process)|GO:0008152(metabolic process)|GO:0016740(transferase activity)|GO:0042178(xenobiotic catabolic process)	"Homo sapiens glutathione S-transferase mu 2 (muscle) (GSTM2), transcript variant 1, mRNA [NM_000848]"	chr1:110213977-110214126	hs|1p13.3
CB_011514	0.0169252	0.000876017	6.74743	down	54.4997	73.0907	94.4692	242.899	238.814	548.878	-3.49063	-3.7133	-3.72954	-1.17354	-1.20503	-0.29189	Detected	Detected	Detected	Detected	Detected	Detected	0	CB_011514	A_33_P3225512	NM_002535	NM_002535	NM_002535	Hs.414332	4939	OAS2	"2'-5'-oligoadenylate synthetase 2, 69/71kDa"	ENST00000392583		"GO:0000166(nucleotide binding)|GO:0001730(2'-5'-oligoadenylate synthetase activity)|GO:0003723(RNA binding)|GO:0005524(ATP binding)|GO:0005634(nucleus)|GO:0005739(mitochondrion)|GO:0005783(endoplasmic reticulum)|GO:0005792(microsome)|GO:0006139(nucleobase, nucleoside, nucleotide and nucleic acid metabolic process)|GO:0006401(RNA catabolic process)|GO:0006955(immune response)|GO:0016020(membrane)…	"Homo sapiens 2'-5'-oligoadenylate synthetase 2, 69/71kDa (OAS2), transcript variant 2, mRNA [NM_002535]"	chr12:113448429-113448488	hs|12q24.13
CB_024567	0.00797426	0.000154451	7.54259	down	237.625	273.597	332.522	1279.49	1486.59	1343.25	-1.36626	-1.80901	-1.91401	1.2236	1.43302	0.999284	Detected	Detected	Detected	Detected	Detected	Detected	0	CB_024567	A_24_P649388	NM_058187	NM_058187	NM_058187	Hs.208358	59271	C21orf63	chromosome 21 open reading frame 63	ENST00000514073	NP650911	GO:0005529(sugar binding)|GO:0016020(membrane)|GO:0016021(integral to membrane)	"Homo sapiens chromosome 21 open reading frame 63 (C21orf63), mRNA [NM_058187]"	chr21:33840025-33840084	hs|21q22.11
CB_011831	0.0158559	0.000777468	5.54307	down	784.125	1495.26	2524.43	3774.49	5962.18	6169.54	0.356135	0.641261	1.01043	2.78431	3.43686	3.19872	Detected	Detected	Detected	Detected	Detected	Detected	0	CB_011831	A_23_P48676	NM_002863	NM_002863	NM_002863	Hs.282417	5836	PYGL	"phosphorylase, glycogen, liver"	ENST00000216392		"GO:0000166(nucleotide binding)|GO:0002060(purine binding)|GO:0005524(ATP binding)|GO:0005529(sugar binding)|GO:0005536(glucose binding)|GO:0005625(soluble fraction)|GO:0005737(cytoplasm)|GO:0005829(cytosol)|GO:0005975(carbohydrate metabolic process)|GO:0005977(glycogen metabolic process)|GO:0005980(glycogen catabolic process)|GO:0006006(glucose metabolic process)|GO:0006015(5-phosphoribose 1-dip…	"Homo sapiens phosphorylase, glycogen, liver (PYGL), transcript variant 1, mRNA [NM_002863]"	chr14:51372220-51372161	hs|14q22.1
CB_013001	0.013466	0.000532965	5.67641	down	5.62121	14.8473	11.8178	34.3208	35.657	40.6006	-6.76792	-6.01279	-6.72842	-3.99674	-3.94866	-4.0488	Not Detected	Not Detected	Not Detected	Not Detected	Detected	Detected	0	CB_013001	A_32_P60065	NM_004101	NM_004101	NM_004101	Hs.42502	2151	F2RL2	coagulation factor II (thrombin) receptor-like 2	ENST00000296641		GO:0004435(phosphoinositide phospholipase C activity)|GO:0004872(receptor activity)|GO:0004930(G-protein coupled receptor activity)|GO:0005515(protein binding)|GO:0005576(extracellular region)|GO:0005886(plasma membrane)|GO:0005887(integral to plasma membrane)|GO:0007596(blood coagulation)|GO:0009611(response to wounding)|GO:0015057(thrombin receptor activity)|GO:0016324(apical plasma membrane)|G…	"Homo sapiens coagulation factor II (thrombin) receptor-like 2 (F2RL2), mRNA [NM_004101]"	chr5:75911558-75911499	hs|5q13.3
CB_004843	0.0124355	0.000435113	6.53994	down	339.426	778.568	1062.79	2256.78	3260.53	2940.59	-0.85185	-0.300237	-0.237668	2.0423	2.56612	2.12966	Detected	Detected	Detected	Detected	Detected	Detected	0	CB_004843	A_33_P3253975	NM_000019	NM_000019	NM_000019	Hs.232375	38	ACAT1	acetyl-CoA acetyltransferase 1	ENST00000265838		GO:0003985(acetyl-CoA C-acetyltransferase activity)|GO:0005515(protein binding)|GO:0005739(mitochondrion)|GO:0005743(mitochondrial inner membrane)|GO:0005759(mitochondrial matrix)|GO:0008415(acyltransferase activity)|GO:0009083(branched chain family amino acid catabolic process)|GO:0016740(transferase activity)|GO:0034641(cellular nitrogen compound metabolic process)|GO:0043441(acetoacetic acid b…	"Homo sapiens acetyl-CoA acetyltransferase 1 (ACAT1), nuclear gene encoding mitochondrial protein, mRNA [NM_000019]"	chr11:108012358-108012417	hs|11q22.3
CB_024566	0.00796062	0.00015137	9.39894	down	260.561	333.833	396.98	1992.38	2256.69	1756.31	-1.23333	-1.52193	-1.65839	1.86252	2.03522	1.3861	Detected	Detected	Detected	Detected	Detected	Detected	0	CB_024566	A_33_P3258747	NM_058187	NM_058187	NM_058187	Hs.208358	59271	C21orf63	chromosome 21 open reading frame 63	ENST00000469079	NP650911	GO:0005529(sugar binding)|GO:0016020(membrane)|GO:0016021(integral to membrane)	"Homo sapiens chromosome 21 open reading frame 63 (C21orf63), mRNA [NM_058187]"	chr21:33785261-33785320	hs|21q22.11
CB_011102	0.00883323	0.0001955	7.62574	down	154.649	175.433	195.908	915.723	780.186	908.647	-1.98595	-2.45014	-2.67728	0.741016	0.502905	0.435344	Detected	Detected	Detected	Detected	Detected	Detected	0	CB_011102	A_24_P166443	NM_002121	NM_002121	NM_002121	Hs.485130	3115	HLA-DPB1	"major histocompatibility complex, class II, DP beta 1"	ENST00000402095		GO:0002504(antigen processing and presentation of peptide or polysaccharide antigen via MHC class II)|GO:0005765(lysosomal membrane)|GO:0005768(endosome)|GO:0005783(endoplasmic reticulum)|GO:0005789(endoplasmic reticulum membrane)|GO:0005794(Golgi apparatus)|GO:0005886(plasma membrane)|GO:0006955(immune response)|GO:0010008(endosome membrane)|GO:0016021(integral to membrane)|GO:0019221(cytokine-m…	"Homo sapiens major histocompatibility complex, class II, DP beta 1 (HLA-DPB1), mRNA [NM_002121]"	chr6:33052981-33053587	hs|6p21.32
CB_024899	0.00759607	0.000131645	36.9228	down	3.85207	13.844	12.9817	190.877	224	224.476	-7.31317	-6.11373	-6.59291	-1.52125	-1.29742	-1.58182	Not Detected	Not Detected	Not Detected	Detected	Detected	Detected	0	CB_024899	A_23_P416813	NM_133466	NM_133466	NM_133466	Hs.558734	284406	ZFP82	zinc finger protein 82 homolog (mouse)	ENST00000319849		"GO:0003677(DNA binding)|GO:0005622(intracellular)|GO:0005634(nucleus)|GO:0006355(regulation of transcription, DNA-dependent)|GO:0008270(zinc ion binding)|GO:0046872(metal ion binding)"	"Homo sapiens zinc finger protein 82 homolog (mouse) (ZFP82), mRNA [NM_133466]"	chr19:36883571-36883512	hs|19q13.12
CB_010438	0.0108661	0.000313308	56.5964	down	430.418	448.248	647.221	12046.9	12846.3	40288	-0.509212	-1.09676	-0.953197	4.45862	4.5443	5.90583	Detected	Detected	Detected	Detected	Detected	Detected	0	CB_010438	A_23_P119362	NM_001425	NM_001425	NM_001425	Hs.9999	2014	EMP3	epithelial membrane protein 3	ENST00000270221		GO:0008285(negative regulation of cell proliferation)|GO:0016020(membrane)|GO:0016021(integral to membrane)|GO:0016049(cell growth)	"Homo sapiens epithelial membrane protein 3 (EMP3), mRNA [NM_001425]"	chr19:48832675-48832734	hs|19q13.33
CB_017548	0.0170938	0.000891364	69.8897	down	3.55433	5.14591	12.3241	509.446	298.899	139.185	-7.42923	-7.54149	-6.6679	-0.104965	-0.881253	-2.27137	Not Detected	Not Detected	Not Detected	Detected	Detected	Detected	0	CB_017548	A_23_P13740	NM_014903	NM_014903	NM_014903	Hs.655301	89795	NAV3	neuron navigator 3	ENST00000378640	NP843482	GO:0000166(nucleotide binding)|GO:0005524(ATP binding)|GO:0005634(nucleus)|GO:0005635(nuclear envelope)|GO:0005640(nuclear outer membrane)|GO:0016020(membrane)|GO:0017111(nucleoside-triphosphatase activity)	"Homo sapiens neuron navigator 3 (NAV3), mRNA [NM_014903]"	chr12:78606196-78606255	hs|12q21.2
CB_005162	0.00896677	0.00020157	24.6386	down	23.2884	50.194	90.7082	680.673	957.402	670.279	-4.71727	-4.25547	-3.78815	0.313066	0.798212	-0.00361347	Not Detected	Detected	Detected	Detected	Detected	Detected	0	CB_005162	A_23_P73114	NM_000313	NM_000313	NM_000313	Hs.64016	5627	PROS1	protein S (alpha)	ENST00000394236		GO:0000139(Golgi membrane)|GO:0002576(platelet degranulation)|GO:0004866(endopeptidase inhibitor activity)|GO:0005509(calcium ion binding)|GO:0005576(extracellular region)|GO:0005789(endoplasmic reticulum membrane)|GO:0005796(Golgi lumen)|GO:0006508(proteolysis)|GO:0007596(blood coagulation)|GO:0017187(peptidyl-glutamic acid carboxylation)|GO:0030168(platelet activation)|GO:0031093(platelet alpha…	"Homo sapiens protein S (alpha) (PROS1), mRNA [NM_000313]"	chr3:93592208-93592149	hs|3q11.1
CB_025559	0.00680061	9.31835e-05	83.1736	down	820.924	694.032	739.826	43721.7	42818.4	35681.3	0.422299	-0.466058	-0.760269	6.31831	6.28118	5.73065	Detected	Detected	Detected	Detected	Detected	Detected	0	CB_025559	A_24_P194081	NM_144779	NM_144779	NM_144779	Hs.333418	53827	FXYD5	FXYD domain containing ion transport regulator 5	ENST00000496493		GO:0003779(actin binding)|GO:0005216(ion channel activity)|GO:0006811(ion transport)|GO:0016020(membrane)|GO:0016021(integral to membrane)|GO:0030033(microvillus assembly)|GO:0045296(cadherin binding)|GO:0046588(negative regulation of calcium-dependent cell-cell adhesion)	"Homo sapiens FXYD domain containing ion transport regulator 5 (FXYD5), transcript variant 1, mRNA [NM_144779]"	chr19:35651651-35655064	hs|19q13.12
CB_014341	0.00426602	1.59655e-05	14.6054	down	83.9047	156.41	215.438	1235.58	1466.47	1338.98	-2.86813	-2.61572	-2.54018	1.17322	1.41336	0.994682	Detected	Detected	Detected	Detected	Detected	Detected	0	CB_014341	A_24_P402779	NM_005485	NM_005485	NM_005485	Hs.271742	10039	PARP3	"poly (ADP-ribose) polymerase family, member 3"	ENST00000475782		"GO:0003824(catalytic activity)|GO:0003950(NAD+ ADP-ribosyltransferase activity)|GO:0005515(protein binding)|GO:0005634(nucleus)|GO:0005737(cytoplasm)|GO:0005814(centriole)|GO:0005815(microtubule organizing center)|GO:0005856(cytoskeleton)|GO:0006281(DNA repair)|GO:0006471(protein amino acid ADP-ribosylation)|GO:0016757(transferase activity, transferring glycosyl groups)"	"Homo sapiens poly (ADP-ribose) polymerase family, member 3 (PARP3), transcript variant 2, mRNA [NM_005485]"	chr3:51979914-51980199	hs|3p21.2
CB_028636	0.00512438	3.90145e-05	47.2501	down	4.09288	5.0488	11.7879	167.87	157.923	266.957	-7.22569	-7.56898	-6.73207	-1.70655	-1.80169	-1.33177	Not Detected	Not Detected	Not Detected	Detected	Detected	Detected	0	CB_028636	A_23_P327022	NM_199072	NM_199072	NM_199072	Hs.427236	29969	MDFIC	MyoD family inhibitor domain containing	ENST00000257724		"GO:0005515(protein binding)|GO:0005634(nucleus)|GO:0005730(nucleolus)|GO:0005737(cytoplasm)|GO:0007257(activation of JUN kinase activity)|GO:0008134(transcription factor binding)|GO:0030111(regulation of Wnt receptor signaling pathway)|GO:0030332(cyclin binding)|GO:0030957(Tat protein binding)|GO:0044419(interspecies interaction between organisms)|GO:0045449(regulation of transcription)|GO:00458…	"Homo sapiens MyoD family inhibitor domain containing (MDFIC), transcript variant 1, mRNA [NM_199072]"	chr7:114658631-114658690	hs|7q31.2
CB_021801	0.00439507	2.20377e-05	107.065	down	37.8363	40.9075	38.3908	2643.68	2610.56	2910.3	-4.01711	-4.55062	-5.02862	2.27058	2.24537	2.11472	Detected	Detected	Not Detected	Detected	Detected	Detected	0	CB_021801	A_23_P16834	NM_022823	NM_022823	NM_022823	Hs.707362	64838	FNDC4	fibronectin type III domain containing 4	ENST00000491414		GO:0016020(membrane)|GO:0016021(integral to membrane)	"Homo sapiens fibronectin type III domain containing 4 (FNDC4), mRNA [NM_022823]"	chr2:27715322-27715263	hs|2p23.3
CB_014794	0.00512438	3.90007e-05	7.04424	down	8622.76	10063.9	15850.4	43655.6	52083	58239.8	3.81513	3.39199	3.66092	6.31613	6.56376	6.43749	Detected	Detected	Detected	Detected	Detected	Detected	0	CB_014794	A_33_P3350056	NM_005952	NM_005952	NM_005952	Hs.374950	4501	MT1X	metallothionein 1X	ENST00000290704		GO:0010038(response to metal ion)|GO:0046872(metal ion binding)	"Homo sapiens metallothionein 1X (MT1X), mRNA [NM_005952]"	chr16:56717082-56717141	hs|16q13
CB_011821	0.0137245	0.000555157	370.187	down	14.7029	4.94251	15.8976	1338.63	1997.81	6035.76	-5.38078	-7.59967	-6.30057	1.28879	1.85943	3.16709	Not Detected	Not Detected	Not Detected	Detected	Detected	Detected	0	CB_011821	A_23_P121064	NM_002852	NM_002852	NM_002852	Hs.591286	5806	PTX3	"pentraxin 3, long"	ENST00000295927		GO:0001872(zymosan binding)|GO:0001878(response to yeast)|GO:0005576(extracellular region)|GO:0006954(inflammatory response)|GO:0008228(opsonization)|GO:0045429(positive regulation of nitric oxide biosynthetic process)|GO:0050766(positive regulation of phagocytosis)	"Homo sapiens pentraxin 3, long (PTX3), mRNA [NM_002852]"	chr3:157160969-157161028	hs|3q25.32
CB_006414	0.0069508	0.000101038	7.81376	down	13.7573	22.4959	24.3157	87.2947	78.8875	143.584	-5.47668	-5.41333	-5.68749	-2.64993	-2.80304	-2.22648	Not Detected	Not Detected	Not Detected	Detected	Detected	Detected	0	CB_006414	A_23_P134426	NM_001005340	NM_001005340	NM_001005340	Hs.190495	10457	GPNMB	glycoprotein (transmembrane) nmb	ENST00000435486		GO:0001649(osteoblast differentiation)|GO:0005178(integrin binding)|GO:0005887(integral to plasma membrane)|GO:0007155(cell adhesion)|GO:0008201(heparin binding)|GO:0008285(negative regulation of cell proliferation)|GO:0016020(membrane)|GO:0016021(integral to membrane)|GO:0016023(cytoplasmic membrane-bounded vesicle)|GO:0030282(bone mineralization)|GO:0042470(melanosome)	"Homo sapiens glycoprotein (transmembrane) nmb (GPNMB), transcript variant 1, mRNA [NM_001005340]"	chr7:23314496-23314555	hs|7p15.3
CB_024812	0.0030714	2.85749e-06	87.3374	down	11.0862	13.83	25.2261	751.844	942.562	1001.43	-5.78811	-6.11519	-5.63446	0.456537	0.775675	0.57561	Not Detected	Not Detected	Not Detected	Detected	Detected	Detected	0	CB_024812	A_24_P288779	NM_130775	NM_130775	NM_130775	Hs.356874	170627	XAGE5	"X antigen family, member 5"	ENST00000375503	NP1457144		"Homo sapiens X antigen family, member 5 (XAGE5), mRNA [NM_130775]"	chrX:52842182-52842241	hs|Xp11.22
CB_023690	0.00797426	0.000153999	36.3683	down	3.83052	7.74804	14.2523	158.308	236.577	149.632	-7.32127	-6.95108	-6.45819	-1.79116	-1.2186	-2.16696	Not Detected	Not Detected	Not Detected	Detected	Detected	Detected	0	CB_023690	A_24_P320665	NM_032581	NM_032581	NM_032581	Hs.85603	84668	FAM126A	"family with sequence similarity 126, member A"	ENST00000242158		GO:0004871(signal transducer activity)|GO:0005575(cellular_component)|GO:0005737(cytoplasm)|GO:0008150(biological_process)|GO:0016020(membrane)	"Homo sapiens family with sequence similarity 126, member A (FAM126A), mRNA [NM_032581]"	chr7:22983499-22983440	hs|7p15.3
CB_010734	0.0106935	0.000300631	30.0914	down	117.03	300.84	462.439	3031.92	5673.15	7103.48	-2.38807	-1.67206	-1.43819	2.46827	3.36517	3.40208	Detected	Detected	Detected	Detected	Detected	Detected	0	CB_010734	A_23_P23924	NM_001748	NM_001748	NM_001748	Hs.350899	824	CAPN2	"calpain 2, (m/II) large subunit"	ENST00000366869		GO:0001666(response to hypoxia)|GO:0001824(blastocyst development)|GO:0004198(calcium-dependent cysteine-type endopeptidase activity)|GO:0005509(calcium ion binding)|GO:0005515(protein binding)|GO:0005622(intracellular)|GO:0005625(soluble fraction)|GO:0005626(insoluble fraction)|GO:0005737(cytoplasm)|GO:0005886(plasma membrane)|GO:0006508(proteolysis)|GO:0007520(myoblast fusion)|GO:0008092(cytosk…	"Homo sapiens calpain 2, (m/II) large subunit (CAPN2), transcript variant 1, mRNA [NM_001748]"	chr1:223963400-223963459	hs|1q41
CB_031412	0.00917201	0.000210028	16.7587	down	14.7417	11.7677	21.5263	155.962	133.924	231.766	-5.37698	-6.34815	-5.86328	-1.8127	-2.0395	-1.53571	Not Detected	Not Detected	Not Detected	Detected	Detected	Detected	0	CB_031412	A_32_P112623	XM_001720463	XM_001720463	XM_001720463	Hs.567050	100131997	FAM27E3	"family with sequence similarity 27, member E3"			GO:0005515(protein binding)	"PREDICTED: Homo sapiens family with sequence similarity 27, member E3 (FAM27E3), mRNA [XM_001720463]"	chr9:67784971-67784912	hs|9q13
CB_022898	0.00379144	6.1768e-06	22.6014	down	8.52923	13.0156	14.181	171.214	173.598	168.422	-6.16639	-6.20275	-6.46543	-1.6781	-1.66516	-1.99629	Not Detected	Not Detected	Not Detected	Detected	Detected	Detected	0	CB_022898	A_23_P127915	NM_030906	NM_030906	NM_030906	Hs.501833	65975	STK33	serine/threonine kinase 33	ENST00000486305		GO:0000166(nucleotide binding)|GO:0004674(protein serine/threonine kinase activity)|GO:0005524(ATP binding)|GO:0005634(nucleus)|GO:0005737(cytoplasm)|GO:0005794(Golgi apparatus)|GO:0006468(protein amino acid phosphorylation)|GO:0016740(transferase activity)|GO:0048471(perinuclear region of cytoplasm)	"Homo sapiens serine/threonine kinase 33 (STK33), mRNA [NM_030906]"	chr11:8413725-8413666	hs|11p15.4
CB_004849	0.0110762	0.000327929	23.7402	down	197.125	208.327	231.835	2071.77	3096.03	5469.79	-1.63584	-2.20221	-2.43435	1.9189	2.49144	3.02504	Detected	Detected	Detected	Detected	Detected	Detected	0	CB_004849	A_23_P145024	NM_000024	NM_000024	NM_000024	Hs.2551	154	ADRB2	"adrenergic, beta-2-, receptor, surface"	ENST00000305988		"GO:0002024(diet induced thermogenesis)|GO:0002025(vasodilation by norepinephrine-epinephrine involved in regulation of systemic arterial blood pressure)|GO:0002032(desensitization of G-protein coupled receptor protein signaling pathway by arrestin)|GO:0004872(receptor activity)|GO:0004930(G-protein coupled receptor activity)|GO:0004935(adrenergic receptor activity)|GO:0004941(beta2-adrenergic re…	"Homo sapiens adrenergic, beta-2-, receptor, surface (ADRB2), mRNA [NM_000024]"	chr5:148208080-148208139	hs|5q32
CB_005570	0.0170877	0.000889392	10.7151	down	147.562	199.184	371.375	1069.48	1198.9	2884.55	-2.05362	-2.26696	-1.75458	0.964941	1.12273	2.1019	Detected	Detected	Detected	Detected	Detected	Detected	0	CB_005570	A_33_P3280531	NM_000755	NM_000755	NM_000755	Hs.12068	1384	CRAT	carnitine O-acetyltransferase	ENST00000440434		GO:0004092(carnitine O-acetyltransferase activity)|GO:0005739(mitochondrion)|GO:0005743(mitochondrial inner membrane)|GO:0005777(peroxisome)|GO:0005782(peroxisomal matrix)|GO:0005783(endoplasmic reticulum)|GO:0006091(generation of precursor metabolites and energy)|GO:0006631(fatty acid metabolic process)|GO:0006810(transport)|GO:0008415(acyltransferase activity)|GO:0015980(energy derivation by ox…	"Homo sapiens carnitine O-acetyltransferase (CRAT), nuclear gene encoding mitochondrial protein, transcript variant 1, mRNA [NM_000755]"	chr9:131857134-131857075	hs|9q34.11
CB_010612	0.00379144	6.36078e-06	561.577	down	74.3806	103.218	80.7686	31564.5	30272.4	31654.8	-3.04195	-3.21536	-3.95559	5.84826	5.78095	5.5579	Detected	Detected	Detected	Detected	Detected	Detected	0	CB_010612	A_23_P258190	NM_001628	NM_001628	NM_001628	Hs.521212	231	AKR1B1	"aldo-keto reductase family 1, member B1 (aldose reductase)"	ENST00000494491		GO:0004032(aldehyde reductase activity)|GO:0004033(aldo-keto reductase activity)|GO:0005515(protein binding)|GO:0005615(extracellular space)|GO:0005634(nucleus)|GO:0005730(nucleolus)|GO:0005737(cytoplasm)|GO:0005829(cytosol)|GO:0005975(carbohydrate metabolic process)|GO:0006700(C21-steroid hormone biosynthetic process)|GO:0006950(response to stress)|GO:0008202(steroid metabolic process)|GO:000905…	"Homo sapiens aldo-keto reductase family 1, member B1 (aldose reductase) (AKR1B1), mRNA [NM_001628]"	chr7:134132097-134130061	hs|7q33
CB_013293	0.00794323	0.000150315	34.4747	down	77.2048	84.1104	227.87	2021.21	2140.14	3860.36	-2.98819	-3.5107	-2.45924	1.88325	1.95872	2.52229	Detected	Detected	Detected	Detected	Detected	Detected	0	CB_013293	A_23_P150018	NM_004419	NM_004419	NM_004419	Hs.2128	1847	DUSP5	dual specificity phosphatase 5	ENST00000369583		GO:0004725(protein tyrosine phosphatase activity)|GO:0005634(nucleus)|GO:0006470(protein amino acid dephosphorylation)|GO:0016787(hydrolase activity)|GO:0017017(MAP kinase tyrosine/serine/threonine phosphatase activity)	"Homo sapiens dual specificity phosphatase 5 (DUSP5), mRNA [NM_004419]"	chr10:112270900-112270959	hs|10q25.2
CB_022428	0.00673719	8.70653e-05	32.4789	down	73.5489	108.748	102.309	2287.42	2133.18	1582.49	-3.05817	-3.14008	-3.61452	2.06175	1.95402	1.23575	Detected	Detected	Detected	Detected	Detected	Detected	0	CB_022428	A_23_P209564	NM_024843	NM_024843	NM_024843	Hs.726027	79901	CYBRD1	cytochrome b reductase 1	ENST00000375252		"GO:0000293(ferric-chelate reductase activity)|GO:0005886(plasma membrane)|GO:0006879(cellular iron ion homeostasis)|GO:0010039(response to iron ion)|GO:0016021(integral to membrane)|GO:0016722(oxidoreductase activity, oxidizing metal ions)|GO:0022900(electron transport chain)|GO:0031526(brush border membrane)|GO:0046872(metal ion binding)|GO:0055085(transmembrane transport)"	"Homo sapiens cytochrome b reductase 1 (CYBRD1), transcript variant 1, mRNA [NM_024843]"	chr2:172414039-172414098	hs|2q31.1
CB_026231	0.00675452	8.81525e-05	192.151	down	5.84082	5.05803	11.5421	1015.65	1114.34	588.721	-6.71263	-7.56634	-6.76247	0.890438	1.01721	-0.190791	Not Detected	Not Detected	Not Detected	Detected	Detected	Detected	0	CB_026231	A_23_P353005	NM_152553	NM_152553	NM_152553	Hs.368639	154214	RNF217	ring finger protein 217	ENST00000432968		GO:0004842(ubiquitin-protein ligase activity)|GO:0008270(zinc ion binding)|GO:0016020(membrane)|GO:0016021(integral to membrane)|GO:0016874(ligase activity)|GO:0042787(protein ubiquitination involved in ubiquitin-dependent protein catabolic process)|GO:0046872(metal ion binding)	"Homo sapiens ring finger protein 217 (RNF217), mRNA [NM_152553]"	chr6:125404466-125404525	hs|6q22.31
CB_012602	0.0155557	0.000749409	206.707	down	4.23401	5.11333	41.9727	1177.94	1249.33	1502.07	-7.17678	-7.55065	-4.89993	1.1043	1.18217	1.16051	Not Detected	Not Detected	Not Detected	Detected	Detected	Detected	0	CB_012602	A_23_P368645	NM_003659	NM_003659	NM_003659	Hs.516543	8540	AGPS	alkylglycerone phosphate synthase	ENST00000264167		GO:0005739(mitochondrion)|GO:0005777(peroxisome)|GO:0005778(peroxisomal membrane)|GO:0005782(peroxisomal matrix)|GO:0005886(plasma membrane)|GO:0006629(lipid metabolic process)|GO:0008609(alkylglycerone-phosphate synthase activity)|GO:0008610(lipid biosynthetic process)|GO:0008611(ether lipid biosynthetic process)|GO:0016491(oxidoreductase activity)|GO:0016740(transferase activity)|GO:0042221(res…	"Homo sapiens alkylglycerone phosphate synthase (AGPS), mRNA [NM_003659]"	chr2:178402806-178402865	hs|2q31.2
CB_026491	0.0102494	0.000278553	6.22774	down	36.4541	55.2901	103.972	254.207	185.538	295.582	-4.0708	-4.11597	-3.59127	-1.10789	-1.56919	-1.18482	Detected	Detected	Detected	Detected	Detected	Detected	0	CB_026491	A_33_P3218925	NM_152999	NM_152999	NM_152999	Hs.489051	261729	STEAP2	six transmembrane epithelial antigen of the prostate 2	ENST00000394621		GO:0005215(transporter activity)|GO:0005488(binding)|GO:0005506(iron ion binding)|GO:0005769(early endosome)|GO:0005829(cytosol)|GO:0005886(plasma membrane)|GO:0006811(ion transport)|GO:0006826(iron ion transport)|GO:0006893(Golgi to plasma membrane transport)|GO:0006897(endocytosis)|GO:0009055(electron carrier activity)|GO:0009725(response to hormone stimulus)|GO:0010008(endosome membrane)|GO:00…	"Homo sapiens six transmembrane epithelial antigen of the prostate 2 (STEAP2), transcript variant 1, mRNA [NM_152999]"	chr7:89861853-89861912	hs|7q21.13
CB_005667	0.011774	0.000385066	70.2443	down	20.155	87.7161	122.753	3029.05	2972.33	2301.03	-4.92574	-3.45015	-3.3517	2.4669	2.43261	1.77583	Not Detected	Detected	Detected	Detected	Detected	Detected	0	CB_005667	A_33_P3410351	NM_000848	NM_000848	NM_000848	Hs.279837	2946	GSTM2	glutathione S-transferase mu 2 (muscle)	ENST00000465638		GO:0004364(glutathione transferase activity)|GO:0005737(cytoplasm)|GO:0006749(glutathione metabolic process)|GO:0008152(metabolic process)|GO:0016740(transferase activity)|GO:0042178(xenobiotic catabolic process)	"Homo sapiens glutathione S-transferase mu 2 (muscle) (GSTM2), transcript variant 1, mRNA [NM_000848]"	chr1:110212103-110212162	hs|1p13.3
CB_012721	0.00942925	0.000223163	18.9788	down	622.517	1008.85	1161.62	13794.2	12320.1	8082.3	0.0231648	0.0735731	-0.109392	4.65402	4.48396	3.58832	Detected	Detected	Detected	Detected	Detected	Detected	0	CB_012721	A_33_P3260605	NM_003798	NM_003798	NM_003798	Hs.58488	8727	CTNNAL1	"catenin (cadherin-associated protein), alpha-like 1"	ENST00000374593	NP1195581	GO:0005198(structural molecule activity)|GO:0005737(cytoplasm)|GO:0005829(cytosol)|GO:0005886(plasma membrane)|GO:0007155(cell adhesion)|GO:0007266(Rho protein signal transduction)|GO:0015629(actin cytoskeleton)|GO:0045296(cadherin binding)	"Homo sapiens catenin (cadherin-associated protein), alpha-like 1 (CTNNAL1), mRNA [NM_003798]"	chr9:111754973-111754914	hs|9q31.3
CB_022429	0.00514231	4.00961e-05	311.372	down	40.7078	41.4248	68.9801	13034.7	11050.1	6714.83	-3.91157	-4.53249	-4.1832	4.57232	4.327	3.3209	Detected	Detected	Detected	Detected	Detected	Detected	0	CB_022429	A_24_P345451	NM_024843	NM_024843	NM_024843	Hs.726027	79901	CYBRD1	cytochrome b reductase 1	ENST00000375252		"GO:0000293(ferric-chelate reductase activity)|GO:0005886(plasma membrane)|GO:0006879(cellular iron ion homeostasis)|GO:0010039(response to iron ion)|GO:0016021(integral to membrane)|GO:0016722(oxidoreductase activity, oxidizing metal ions)|GO:0022900(electron transport chain)|GO:0031526(brush border membrane)|GO:0046872(metal ion binding)|GO:0055085(transmembrane transport)"	"Homo sapiens cytochrome b reductase 1 (CYBRD1), transcript variant 1, mRNA [NM_024843]"	chr2:172411114-172411173	hs|2q31.1
CB_026794	0.0154716	0.000743261	74.589	down	22.8159	51.9773	14.6803	1082.86	1171.2	1568.94	-4.74684	-4.20511	-6.4155	0.982883	1.089	1.22334	Not Detected	Detected	Not Detected	Detected	Detected	Detected	0	CB_026794	A_23_P127891	NM_170735	NM_170735	NM_170735	Hs.502182	627	BDNF	brain-derived neurotrophic factor	ENST00000439476	NP1475952	GO:0001657(ureteric bud development)|GO:0005515(protein binding)|GO:0005576(extracellular region)|GO:0006916(anti-apoptosis)|GO:0007399(nervous system development)|GO:0007406(negative regulation of neuroblast proliferation)|GO:0007411(axon guidance)|GO:0007412(axon target recognition)|GO:0007611(learning or memory)|GO:0007631(feeding behavior)|GO:0008038(neuron recognition)|GO:0008083(growth fact…	"Homo sapiens brain-derived neurotrophic factor (BDNF), transcript variant 1, mRNA [NM_170735]"	chr11:27679959-27679900	hs|11p14.1
CB_012198	0.0145568	0.00064422	13.6027	down	42.5454	91.8747	204.82	744.648	934.161	797.855	-3.84787	-3.38332	-2.6131	0.442663	0.762758	0.24775	Detected	Detected	Detected	Detected	Detected	Detected	0	CB_012198	A_23_P377291	NM_003236	NM_003236	NM_003236	Hs.170009	7039	TGFA	"transforming growth factor, alpha"	ENST00000295400		GO:0000187(activation of MAPK activity)|GO:0004708(MAP kinase kinase activity)|GO:0004871(signal transducer activity)|GO:0005154(epidermal growth factor receptor binding)|GO:0005515(protein binding)|GO:0005576(extracellular region)|GO:0005615(extracellular space)|GO:0005886(plasma membrane)|GO:0008083(growth factor activity)|GO:0008283(cell proliferation)|GO:0009986(cell surface)|GO:0016021(integ…	"Homo sapiens transforming growth factor, alpha (TGFA), transcript variant 1, mRNA [NM_003236]"	chr2:70675378-70675319	hs|2p13.3
CB_010724	0.00759607	0.00012966	108.889	down	48.3636	63.9508	36.2828	3395.74	3575.5	3286.62	-3.66296	-3.90603	-5.1101	2.63176	2.69916	2.29016	Detected	Detected	Not Detected	Detected	Detected	Detected	0	CB_010724	A_23_P21092	NM_001740	NM_001740	NM_001740	Hs.106857	794	CALB2	calbindin 2	ENST00000467817	NP160880	GO:0005509(calcium ion binding)|GO:0005921(gap junction)	"Homo sapiens calbindin 2 (CALB2), transcript variant CALB2, mRNA [NM_001740]"	chr16:71419509-71423668	hs|16q22.2
CB_022718	0.00755509	0.000123909	140.377	down	7.56306	11.7302	17.5412	1247.77	1514.09	627.57	-6.33983	-6.35275	-6.15863	1.18739	1.45947	-0.0985985	Not Detected	Not Detected	Not Detected	Detected	Detected	Detected	0	CB_022718	A_33_P3213707	NM_025239	NM_025239	NM_025239	Hs.532279	80380	PDCD1LG2	programmed cell death 1 ligand 2	ENST00000397745		GO:0003674(molecular_function)|GO:0004872(receptor activity)|GO:0005576(extracellular region)|GO:0005886(plasma membrane)|GO:0006955(immune response)|GO:0012505(endomembrane system)|GO:0016021(integral to membrane)|GO:0031295(T cell costimulation)|GO:0042102(positive regulation of T cell proliferation)|GO:0042130(negative regulation of T cell proliferation)	"Homo sapiens programmed cell death 1 ligand 2 (PDCD1LG2), mRNA [NM_025239]"	chr9:5557692-5557751	hs|9p24.1
CB_024137	0.0124248	0.000432813	64.487	down	28.7808	29.4621	23.8016	1208.31	1637.59	753.365	-4.41177	-5.02412	-5.71832	1.14102	1.57259	0.164973	Detected	Detected	Not Detected	Detected	Detected	Detected	0	CB_024137	A_32_P164246	NM_033260	NM_033260	NM_033260	Hs.591352	94234	FOXQ1	forkhead box Q1	ENST00000296839		"GO:0003690(double-stranded DNA binding)|GO:0003700(sequence-specific DNA binding transcription factor activity)|GO:0003704(specific RNA polymerase II transcription factor activity)|GO:0003705(RNA polymerase II transcription factor activity, enhancer binding)|GO:0005634(nucleus)|GO:0005667(transcription factor complex)|GO:0006309(DNA fragmentation involved in apoptotic nuclear change)|GO:0007389(…	"Homo sapiens forkhead box Q1 (FOXQ1), mRNA [NM_033260]"	chr6:1314629-1314688	hs|6p25.3
CB_008395	0.00718949	0.000109912	7.81008	down	23.1114	22.7333	39.1825	133	128.076	158.572	-4.72828	-5.39818	-4.99917	-2.04247	-2.10391	-2.08323	Detected	Not Detected	Not Detected	Detected	Detected	Detected	0	CB_008395	A_33_P3288491	NM_001081675	NM_001081675	NM_001081675	Hs.719947	340359	KLHL38	kelch-like 38 (Drosophila)	ENST00000325995			"Homo sapiens kelch-like 38 (Drosophila) (KLHL38), mRNA [NM_001081675]"	chr8:124657974-124657915	hs|8q24.13
CB_025030	0.0138839	0.00056995	5.59035	down	627.784	1057.64	1381.04	3671.4	4156.32	2891.56	0.0353193	0.141718	0.140233	2.74436	2.91632	2.1054	Detected	Detected	Detected	Detected	Detected	Detected	0	CB_025030	A_23_P132915	NM_138389	NM_138389	NM_138389	Hs.476517	92689	FAM114A1	"family with sequence similarity 114, member A1"	ENST00000508737		GO:0005737(cytoplasm)	"Homo sapiens family with sequence similarity 114, member A1 (FAM114A1), transcript variant 1, mRNA [NM_138389]"	chr4:38942605-38945098	hs|4p14
CB_007302	0.00505598	3.60203e-05	90.2216	down	187.23	206.845	334.595	13974.4	17381.2	10790.9	-1.71014	-2.21251	-1.90504	4.67274	4.98047	4.0053	Detected	Detected	Detected	Detected	Detected	Detected	0	CB_007302	A_23_P70095	NM_001025158	NM_001025158	NM_001025158	Hs.436568	972	CD74	"CD74 molecule, major histocompatibility complex, class II invariant chain"	ENST00000523813		"GO:0001516(prostaglandin biosynthetic process)|GO:0001540(beta-amyloid binding)|GO:0001961(positive regulation of cytokine-mediated signaling pathway)|GO:0002792(negative regulation of peptide secretion)|GO:0004896(cytokine receptor activity)|GO:0005622(intracellular)|GO:0005764(lysosome)|GO:0005768(endosome)|GO:0005773(vacuole)|GO:0005783(endoplasmic reticulum)|GO:0005789(endoplasmic reticulum …	"Homo sapiens CD74 molecule, major histocompatibility complex, class II invariant chain (CD74), transcript variant 3, mRNA [NM_001025158]"	chr5:149792281-149792222	hs|5q32
CB_012735	0.00658558	8.10152e-05	12.4352	down	44.4342	51.7812	106.006	469.787	544.63	504.863	-3.78521	-4.21056	-3.56331	-0.221889	-0.0156355	-0.412485	Not Detected	Detected	Detected	Detected	Detected	Detected	0	CB_012735	A_23_P121253	NM_003810	NM_003810	NM_003810	Hs.478275	8743	TNFSF10	"tumor necrosis factor (ligand) superfamily, member 10"	ENST00000241261		GO:0005102(receptor binding)|GO:0005125(cytokine activity)|GO:0005164(tumor necrosis factor receptor binding)|GO:0005515(protein binding)|GO:0005576(extracellular region)|GO:0005615(extracellular space)|GO:0005625(soluble fraction)|GO:0005887(integral to plasma membrane)|GO:0006915(apoptosis)|GO:0006917(induction of apoptosis)|GO:0006919(activation of caspase activity)|GO:0006955(immune response)…	"Homo sapiens tumor necrosis factor (ligand) superfamily, member 10 (TNFSF10), transcript variant 1, mRNA [NM_003810]"	chr3:172223925-172223866	hs|3q26.31
CB_013122	0.00435805	1.81657e-05	6.60246	down	1091.81	1339.96	1784.93	5590.49	5413.91	6839.39	0.833701	0.48306	0.510342	3.35101	3.29769	3.34742	Detected	Detected	Detected	Detected	Detected	Detected	0	CB_013122	A_23_P50349	NM_004240	NM_004240	NM_004240	Hs.515094	9322	TRIP10	thyroid hormone receptor interactor 10	ENST00000481339	NP439725	GO:0005096(GTPase activator activity)|GO:0005737(cytoplasm)|GO:0005764(lysosome)|GO:0005794(Golgi apparatus)|GO:0005829(cytosol)|GO:0005856(cytoskeleton)|GO:0005886(plasma membrane)|GO:0005938(cell cortex)|GO:0006897(endocytosis)|GO:0007154(cell communication)|GO:0007165(signal transduction)|GO:0007264(small GTPase mediated signal transduction)|GO:0008289(lipid binding)|GO:0030036(actin cytoskele…	"Homo sapiens thyroid hormone receptor interactor 10 (TRIP10), mRNA [NM_004240]"	chr19:6750570-6750629	hs|19p13.3
CB_011935	0.0166555	0.000855286	7.42751	down	88.9778	86.0071	102.059	363.413	364.367	665.671	-2.78343	-3.47853	-3.61805	-0.592287	-0.595521	-0.013566	Detected	Detected	Detected	Detected	Detected	Detected	0	CB_011935	A_23_P115467	NM_002962	NM_002962	NM_002962	Hs.2960	6276	S100A5	S100 calcium binding protein A5	ENST00000359215		GO:0005507(copper ion binding)|GO:0005509(calcium ion binding)|GO:0005634(nucleus)|GO:0008270(zinc ion binding)|GO:0042803(protein homodimerization activity)	"Homo sapiens S100 calcium binding protein A5 (S100A5), mRNA [NM_002962]"	chr1:153512647-153512588	hs|1q21.3
CB_015135	0.0154756	0.000743752	13.4775	down	27.7075	31.2519	100.074	367.95	427.543	371.408	-4.4666	-4.93905	-3.64639	-0.574385	-0.364843	-0.855371	Detected	Not Detected	Detected	Detected	Detected	Detected	0	CB_015135	A_24_P157926	NM_006290	NM_006290	NM_006290	Hs.211600	7128	TNFAIP3	"tumor necrosis factor, alpha-induced protein 3"	ENST00000237289		GO:0003677(DNA binding)|GO:0004221(ubiquitin thiolesterase activity)|GO:0004842(ubiquitin-protein ligase activity)|GO:0004843(ubiquitin-specific protease activity)|GO:0005515(protein binding)|GO:0005634(nucleus)|GO:0005737(cytoplasm)|GO:0005813(centrosome)|GO:0005829(cytosol)|GO:0006915(apoptosis)|GO:0006916(anti-apoptosis)|GO:0008233(peptidase activity)|GO:0008234(cysteine-type peptidase activit…	"Homo sapiens tumor necrosis factor, alpha-induced protein 3 (TNFAIP3), mRNA [NM_006290]"	chr6:138203679-138203738	hs|6q23.3
CB_007148	0.00930031	0.000216083	8.04912	down	14.6227	19.7336	17.919	77.5106	94.9839	100.875	-5.38867	-5.60233	-6.12789	-2.82143	-2.53516	-2.73581	Not Detected	Not Detected	Not Detected	Detected	Detected	Detected	0	CB_007148	A_33_P3259183	NM_001017961	NM_001017961	NM_001017961	Hs.493518	149297	FAM78B	"family with sequence similarity 78, member B"	ENST00000338353			"Homo sapiens family with sequence similarity 78, member B (FAM78B), mRNA [NM_001017961]"	chr1:166039318-166039259	hs|1q24.1
CB_021255	0.0172758	0.000912907	10.1436	down	181.582	207.283	224.058	1352.27	836.389	2143.43	-1.75433	-2.20946	-2.48358	1.30342	0.603262	1.67347	Detected	Detected	Detected	Detected	Detected	Detected	0	CB_021255	A_23_P75310	NM_021226	NM_021226	NM_021226	Hs.655672	58504	ARHGAP22	Rho GTPase activating protein 22	ENST00000374167		GO:0001525(angiogenesis)|GO:0005096(GTPase activator activity)|GO:0005622(intracellular)|GO:0005634(nucleus)|GO:0005737(cytoplasm)|GO:0005829(cytosol)|GO:0007165(signal transduction)|GO:0007264(small GTPase mediated signal transduction)|GO:0007275(multicellular organismal development)|GO:0030154(cell differentiation)|GO:0045449(regulation of transcription)|GO:0051056(regulation of small GTPase me…	"Homo sapiens Rho GTPase activating protein 22 (ARHGAP22), mRNA [NM_021226]"	chr10:49654256-49654197	hs|10q11.22
CB_014068	0.0153407	0.000729248	5.41569	down	13.4148	23.1073	19.8517	75.1787	60.6352	59.0573	-5.51305	-5.37464	-5.98012	-2.8655	-3.18269	-3.50819	Not Detected	Not Detected	Not Detected	Detected	Detected	Detected	0	CB_014068	A_24_P365975	NM_005202	NM_005202	NM_005202	Hs.353001	1296	COL8A2	"collagen, type VIII, alpha 2"	ENST00000397799		"GO:0001525(angiogenesis)|GO:0005201(extracellular matrix structural constituent)|GO:0005576(extracellular region)|GO:0005578(proteinaceous extracellular matrix)|GO:0005604(basement membrane)|GO:0016337(cell-cell adhesion)|GO:0030198(extracellular matrix organization)|GO:0030674(protein binding, bridging)|GO:0031012(extracellular matrix)|GO:0048593(camera-type eye morphogenesis)|GO:0050673(epithe…	"Homo sapiens collagen, type VIII, alpha 2 (COL8A2), mRNA [NM_005202]"	chr1:36560922-36560863	hs|1p34.3
CB_010494	0.0147314	0.000662634	34.3674	down	6.59371	13.1009	12.2388	274.617	333.388	129.101	-6.53771	-6.19333	-6.67792	-0.996474	-0.72371	-2.37987	Not Detected	Not Detected	Not Detected	Detected	Detected	Detected	0	CB_010494	A_24_P397489	NM_001491	NM_001491	NM_001491	Hs.519884	2651	GCNT2	"glucosaminyl (N-acetyl) transferase 2, I-branching enzyme (I blood group)"	ENST00000379597		"GO:0000139(Golgi membrane)|GO:0005624(membrane fraction)|GO:0005794(Golgi apparatus)|GO:0006024(glycosaminoglycan biosynthetic process)|GO:0007275(multicellular organismal development)|GO:0008109(N-acetyllactosaminide beta-1,6-N-acetylglucosaminyltransferase activity)|GO:0016020(membrane)|GO:0016021(integral to membrane)|GO:0016757(transferase activity, transferring glycosyl groups)"	"Homo sapiens glucosaminyl (N-acetyl) transferase 2, I-branching enzyme (I blood group) (GCNT2), transcript variant 2, mRNA [NM_001491]"	chr6:10628471-10628530	hs|6p24.2
CB_009460	0.00536862	4.51162e-05	270.581	down	39.6915	39.8905	44.0557	5162.79	10766.7	6846.84	-3.94805	-4.58694	-4.83005	3.23618	4.28953	3.34899	Detected	Detected	Not Detected	Detected	Detected	Detected	0	CB_009460	A_33_P3261743	NM_001145290	NM_001145290	NM_001145290	Hs.352661	219855	SLC37A2	"solute carrier family 37 (glycerol-3-phosphate transporter), member 2"	ENST00000407458	NP868942	GO:0008643(carbohydrate transport)|GO:0016020(membrane)|GO:0016021(integral to membrane)|GO:0055085(transmembrane transport)	"Homo sapiens solute carrier family 37 (glycerol-3-phosphate transporter), member 2 (SLC37A2), transcript variant 2, mRNA [NM_001145290]"	chr11:124955854-124955913	hs|11q24.2
CB_014938	0.0121008	0.000408873	19.1071	down	19.4955	19.156	58.0879	285.109	289.387	505.149	-4.97373	-5.64519	-4.43115	-0.942382	-0.92791	-0.411666	Not Detected	Not Detected	Not Detected	Detected	Detected	Detected	0	CB_014938	A_23_P117694	NM_006091	NM_006091	NM_006091	Hs.551213	10391	CORO2B	"coronin, actin binding protein, 2B"	ENST00000261861		GO:0003779(actin binding)|GO:0005737(cytoplasm)|GO:0015629(actin cytoskeleton)|GO:0016020(membrane)|GO:0030036(actin cytoskeleton organization)	"Homo sapiens coronin, actin binding protein, 2B (CORO2B), transcript variant 1, mRNA [NM_006091]"	chr15:69019818-69019877	hs|15q23
CB_011093	0.0141177	0.000592983	5.74932	down	8114.69	13374.5	15127.4	32319.9	57724.2	46061.2	3.72752	3.80228	3.59356	5.88238	6.71212	6.09903	Detected	Detected	Detected	Detected	Detected	Detected	0	CB_011093	A_33_P3237574	NM_002116	NM_002116	NM_002116	Hs.181244	3105	HLA-A	"major histocompatibility complex, class I, A"	ENST00000355767	NP1275975	GO:0000139(Golgi membrane)|GO:0002474(antigen processing and presentation of peptide antigen via MHC class I)|GO:0005515(protein binding)|GO:0005886(plasma membrane)|GO:0005887(integral to plasma membrane)|GO:0006955(immune response)|GO:0016020(membrane)|GO:0016021(integral to membrane)|GO:0016032(viral reproduction)|GO:0019221(cytokine-mediated signaling pathway)|GO:0019882(antigen processing an…	"Homo sapiens major histocompatibility complex, class I, A (HLA-A), mRNA [NM_002116]"	chr6:29910343-29910402	hs|6p22.1
CB_027704	0.00655318	7.95722e-05	52.9274	down	111.013	130.907	113.784	3467.16	3213.87	6059.81	-2.46422	-2.87252	-3.46115	2.66179	2.54533	3.17282	Detected	Detected	Detected	Detected	Detected	Detected	0	CB_027704	A_23_P127565	NM_178834	NM_178834	NM_178834	Hs.503831	143903	LAYN	layilin	ENST00000375615	NP1198299	GO:0001726(ruffle)|GO:0005488(binding)|GO:0005529(sugar binding)|GO:0005540(hyaluronic acid binding)|GO:0005925(focal adhesion)|GO:0009986(cell surface)|GO:0016020(membrane)|GO:0016021(integral to membrane)	"Homo sapiens layilin (LAYN), mRNA [NM_178834]"	chr11:111431460-111431519	hs|11q23.1
CB_023256	0.0112567	0.000341554	23.0278	down	18.3028	19.0224	43.0725	260.142	296.441	654.025	-5.06481	-5.65529	-4.86262	-1.0746	-0.893168	-0.0390291	Not Detected	Not Detected	Not Detected	Detected	Detected	Detected	0	CB_023256	A_24_P295590	NM_032023	NM_032023	NM_032023	Hs.522895	83937	RASSF4	Ras association (RalGDS/AF-6) domain family member 4	ENST00000489171		GO:0007049(cell cycle)|GO:0007165(signal transduction)	"Homo sapiens Ras association (RalGDS/AF-6) domain family member 4 (RASSF4), mRNA [NM_032023]"	chr10:45489768-45489827	hs|10q11.21
CB_024553	0.00437469	1.99912e-05	338.159	down	3.80299	12.3219	11.3534	1339.76	2139.56	1976.7	-7.33167	-6.28177	-6.78626	1.29	1.95833	1.55665	Not Detected	Not Detected	Not Detected	Detected	Detected	Detected	0	CB_024553	A_24_P345846	NM_058172	NM_058172	NM_058172	Hs.162963	118429	ANTXR2	anthrax toxin receptor 2	ENST00000295465		GO:0004872(receptor activity)|GO:0005515(protein binding)|GO:0005576(extracellular region)|GO:0005783(endoplasmic reticulum)|GO:0005789(endoplasmic reticulum membrane)|GO:0005886(plasma membrane)|GO:0016021(integral to membrane)|GO:0046872(metal ion binding)	"Homo sapiens anthrax toxin receptor 2 (ANTXR2), transcript variant 1, mRNA [NM_058172]"	chr4:80954642-80952804	hs|4q21.21
CB_028141	0.0167393	0.000861929	23.3996	down	420.87	465.963	459.719	8043.42	9220.08	4289.82	-0.541575	-1.04084	-1.4467	3.87584	4.06579	2.67447	Detected	Detected	Detected	Detected	Detected	Detected	0	CB_028141	A_23_P354791	NM_182964	NM_182964	NM_182964	Hs.502116	89797	NAV2	neuron navigator 2	ENST00000396087		GO:0000166(nucleotide binding)|GO:0004386(helicase activity)|GO:0005524(ATP binding)|GO:0005634(nucleus)|GO:0005730(nucleolus)|GO:0007399(nervous system development)|GO:0016787(hydrolase activity)	"Homo sapiens neuron navigator 2 (NAV2), transcript variant 1, mRNA [NM_182964]"	chr11:20124939-20125241	hs|11p15.1
CB_026993	0.00896677	0.0002016	23.6152	down	4.11452	5.25887	12.9382	68.9182	105.123	140.162	-7.21808	-7.51016	-6.59774	-2.99094	-2.38884	-2.26128	Not Detected	Not Detected	Not Detected	Detected	Detected	Detected	0	CB_026993	A_23_P412577	NM_173505	NM_173505	NM_173505	Hs.374774	147463	ANKRD29	ankyrin repeat domain 29	ENST00000399631			"Homo sapiens ankyrin repeat domain 29 (ANKRD29), mRNA [NM_173505]"	chr18:21180440-21180381	hs|18q11.2
CB_014768	0.008217	0.000167541	15.5272	down	519.623	678.185	592.9	5821.09	6564.93	5637.14	-0.237485	-0.499381	-1.07967	3.40932	3.57579	3.06852	Detected	Detected	Detected	Detected	Detected	Detected	0	CB_014768	A_23_P212042	NM_005929	NM_005929	NM_005929	Hs.184727	4241	MFI2	antigen p97 (melanoma associated) identified by monoclonal antibodies 133.2 and 96.5	ENST00000296350		GO:0005506(iron ion binding)|GO:0005515(protein binding)|GO:0005576(extracellular region)|GO:0005886(plasma membrane)|GO:0005887(integral to plasma membrane)|GO:0006811(ion transport)|GO:0006826(iron ion transport)|GO:0006879(cellular iron ion homeostasis)|GO:0008199(ferric iron binding)|GO:0031225(anchored to membrane)|GO:0046872(metal ion binding)	"Homo sapiens antigen p97 (melanoma associated) identified by monoclonal antibodies 133.2 and 96.5 (MFI2), transcript variant 1, mRNA [NM_005929]"	chr3:196733465-196730957	hs|3q29
CB_000335	0.0162012	0.000810957	9.82161	down	84.7793	154	90.9283	593.346	715.464	729.727	-2.85317	-2.63813	-3.78465	0.114979	0.377966	0.118981	Detected	Detected	Detected	Detected	Detected	Detected	0	CB_000335	A_33_P3280796	AK092052		AK092052	Hs.207631	4008	LMO7	LIM domain 7	ENST00000377499		GO:0000151(ubiquitin ligase complex)|GO:0004842(ubiquitin-protein ligase activity)|GO:0005634(nucleus)|GO:0005737(cytoplasm)|GO:0005913(cell-cell adherens junction)|GO:0008270(zinc ion binding)|GO:0016324(apical plasma membrane)|GO:0016337(cell-cell adhesion)|GO:0016567(protein ubiquitination)|GO:0042805(actinin binding)|GO:0046872(metal ion binding)	"Homo sapiens cDNA FLJ34733 fis, clone MESAN2006953, highly similar to LIM domain only 7 isoform c. [AK092052]"	chr13:76210565-76210624	hs|13q22.2
CB_002548	0.016286	0.000818019	23.7753	down	4.38297	5.33123	12.527	79.5105	63.8785	213.325	-7.1269	-7.49045	-6.64434	-2.78468	-3.10751	-1.65532	Not Detected	Not Detected	Not Detected	Detected	Detected	Detected	0	CB_002548	A_32_P4018	ENST00000371079		AK000776	Hs.128753	4919	ROR1	receptor tyrosine kinase-like orphan receptor 1	ENST00000371079		GO:0000166(nucleotide binding)|GO:0004714(transmembrane receptor protein tyrosine kinase activity)|GO:0004872(receptor activity)|GO:0005524(ATP binding)|GO:0005737(cytoplasm)|GO:0005886(plasma membrane)|GO:0005887(integral to plasma membrane)|GO:0006468(protein amino acid phosphorylation)|GO:0007169(transmembrane receptor protein tyrosine kinase signaling pathway)|GO:0016740(transferase activity)…	receptor tyrosine kinase-like orphan receptor 1 [Source:HGNC Symbol;Acc:10256] [ENST00000371079]	chr1:64646792-64646851	hs|1p31.3
CB_021404	0.00917201	0.000209903	14.7924	down	9.55357	7.39188	15.1943	95.3197	95.7561	104.801	-6.00277	-7.01898	-6.36585	-2.52305	-2.52348	-2.68072	Not Detected	Not Detected	Not Detected	Detected	Detected	Detected	0	CB_021404	A_32_P205241	NM_021954	NM_021954	NM_021954	Hs.130313	2700	GJA3	"gap junction protein, alpha 3, 46kDa"	ENST00000241125		GO:0005243(gap junction channel activity)|GO:0005886(plasma membrane)|GO:0005922(connexon complex)|GO:0006810(transport)|GO:0007267(cell-cell signaling)|GO:0007601(visual perception)|GO:0009268(response to pH)|GO:0016021(integral to membrane)|GO:0030054(cell junction)|GO:0042542(response to hydrogen peroxide)|GO:0042802(identical protein binding)|GO:0045121(membrane raft)	"Homo sapiens gap junction protein, alpha 3, 46kDa (GJA3), mRNA [NM_021954]"	chr13:20712694-20712635	hs|13q12.11
CB_011554	0.0152902	0.000721596	261.543	down	4.03615	4.98836	11.4442	1270.55	2238.54	399.193	-7.24582	-7.58635	-6.77477	1.21348	2.02357	-0.751288	Not Detected	Not Detected	Not Detected	Detected	Detected	Detected	0	CB_011554	A_24_P245379	NM_002575	NM_002575	NM_002575	Hs.594481	5055	SERPINB2	"serpin peptidase inhibitor, clade B (ovalbumin), member 2"	ENST00000457692		GO:0004867(serine-type endopeptidase inhibitor activity)|GO:0005576(extracellular region)|GO:0005615(extracellular space)|GO:0005737(cytoplasm)|GO:0005794(Golgi apparatus)|GO:0005886(plasma membrane)|GO:0006916(anti-apoptosis)|GO:0007596(blood coagulation)|GO:0030414(peptidase inhibitor activity)|GO:0042730(fibrinolysis)	"Homo sapiens serpin peptidase inhibitor, clade B (ovalbumin), member 2 (SERPINB2), transcript variant 2, mRNA [NM_002575]"	chr18:61570202-61570261	hs|18q21.33
CB_013344	0.0100074	0.000262308	26.1528	down	3.71842	5.16806	11.7901	117.2	121.663	78.2842	-7.36411	-7.53529	-6.73181	-2.22493	-2.17803	-3.10158	Not Detected	Not Detected	Not Detected	Detected	Detected	Detected	0	CB_013344	A_23_P212800	NM_004464	NM_004464	NM_004464	Hs.37055	2250	FGF5	fibroblast growth factor 5	ENST00000503413		GO:0005104(fibroblast growth factor receptor binding)|GO:0005576(extracellular region)|GO:0005615(extracellular space)|GO:0007267(cell-cell signaling)|GO:0007399(nervous system development)|GO:0008083(growth factor activity)|GO:0008283(cell proliferation)|GO:0008284(positive regulation of cell proliferation)|GO:0008286(insulin receptor signaling pathway)|GO:0008543(fibroblast growth factor recept…	"Homo sapiens fibroblast growth factor 5 (FGF5), transcript variant 1, mRNA [NM_004464]"	chr4:81207806-81207865	hs|4q21.21
CB_013657	0.0140796	0.000590132	9.44036	down	4.79048	9.12144	15.9955	38.7581	48.0256	87.0106	-6.99863	-6.71565	-6.29172	-3.82133	-3.51904	-2.94911	Not Detected	Not Detected	Not Detected	Detected	Not Detected	Detected	0	CB_013657	A_24_P228228	NM_004775	NM_004775	NM_004775	Hs.591063	9331	B4GALT6	"UDP-Gal:betaGlcNAc beta 1,4- galactosyltransferase, polypeptide 6"	ENST00000306851		"GO:0000139(Golgi membrane)|GO:0005794(Golgi apparatus)|GO:0005975(carbohydrate metabolic process)|GO:0008378(galactosyltransferase activity)|GO:0008489(UDP-galactose:glucosylceramide beta-1,4-galactosyltransferase activity)|GO:0016020(membrane)|GO:0016021(integral to membrane)|GO:0016757(transferase activity, transferring glycosyl groups)|GO:0018279(protein amino acid N-linked glycosylation via …	"Homo sapiens UDP-Gal:betaGlcNAc beta 1,4- galactosyltransferase, polypeptide 6 (B4GALT6), mRNA [NM_004775]"	chr18:29203275-29203216	hs|18q12.1
CB_032088	0.0165259	0.000839291	136.746	down	8.62299	41.8899	18.3199	1572.69	3113.99	951.63	-6.15062	-4.51638	-6.09597	1.52127	2.49978	0.502025	Not Detected	Detected	Not Detected	Detected	Detected	Detected	0	CB_032088	A_33_P3257518	XR_110296	XR_110296	XR_110296		400221	FLJ22447	hypothetical LOC400221				"PREDICTED: Homo sapiens hypothetical LOC400221 (FLJ22447), partial miscRNA [XR_110296]"	chr14:62121233-62121292	hs|14q23.2
CB_010613	0.0128819	0.000478153	98.6773	down	4.13064	10.775	11.4885	650.227	804.97	258.524	-7.21244	-6.47531	-6.7692	0.247048	0.548023	-1.37807	Not Detected	Not Detected	Not Detected	Detected	Detected	Detected	0	CB_010613	A_24_P347378	NM_001629	NM_001629	NM_001629	Hs.507658	241	ALOX5AP	arachidonate 5-lipoxygenase-activating protein	ENST00000380490		GO:0002540(leukotriene production involved in inflammatory response)|GO:0004051(arachidonate 5-lipoxygenase activity)|GO:0005515(protein binding)|GO:0005634(nucleus)|GO:0005635(nuclear envelope)|GO:0005783(endoplasmic reticulum)|GO:0005789(endoplasmic reticulum membrane)|GO:0008047(enzyme activator activity)|GO:0016020(membrane)|GO:0016021(integral to membrane)|GO:0019370(leukotriene biosynthetic…	"Homo sapiens arachidonate 5-lipoxygenase-activating protein (ALOX5AP), mRNA [NM_001629]"	chr13:31338155-31338214	hs|13q12.3
CB_028630	0.00488618	3.17899e-05	36.5971	down	4.0679	6.15451	11.4566	121.753	189.969	167.416	-7.23452	-7.28327	-6.7732	-2.16994	-1.53515	-2.00494	Not Detected	Not Detected	Not Detected	Detected	Detected	Detected	0	CB_028630	A_33_P3415888	NM_199046	NM_199046	NM_199046	Hs.132976	374739	TEPP	"testis, prostate and placenta expressed"	ENST00000441824		GO:0005576(extracellular region)	"Homo sapiens testis, prostate and placenta expressed (TEPP), transcript variant 1, mRNA [NM_199046]"	chr16:58021921-58021980	hs|16q21
CB_006886	0.0119816	0.000397421	5.55862	down	92.0531	97.677	116.267	361.413	362.428	377.541	-2.73441	-3.29497	-3.43001	-0.600248	-0.603217	-0.831742	Detected	Detected	Detected	Detected	Detected	Detected	0	CB_006886	A_23_P19030	NM_001012301	NM_001012301	NM_001012301	Hs.591252	340075	ARSI	"arylsulfatase family, member I"	ENST00000328668		GO:0004065(arylsulfatase activity)|GO:0005576(extracellular region)|GO:0005783(endoplasmic reticulum)|GO:0016787(hydrolase activity)|GO:0046872(metal ion binding)	"Homo sapiens arylsulfatase family, member I (ARSI), mRNA [NM_001012301]"	chr5:149676709-149676650	hs|5q32
CB_004902	0.0135004	0.000537204	16.9298	down	309.961	868.233	434.947	4933.85	5248.66	6040.86	-0.982862	-0.142977	-1.52662	3.17075	3.25297	3.16831	Detected	Detected	Detected	Detected	Detected	Detected	0	CB_004902	A_23_P101407	NM_000064	NM_000064	NM_000064	Hs.529053	718	C3	complement component 3	ENST00000467528		"GO:0001798(positive regulation of type IIa hypersensitivity)|GO:0001970(positive regulation of activation of membrane attack complex)|GO:0004866(endopeptidase inhibitor activity)|GO:0005102(receptor binding)|GO:0005515(protein binding)|GO:0005576(extracellular region)|GO:0005615(extracellular space)|GO:0006954(inflammatory response)|GO:0006955(immune response)|GO:0006956(complement activation)|G…	"Homo sapiens complement component 3 (C3), mRNA [NM_000064]"	chr19:6679434-6679177	hs|19p13.3
CB_014921	0.006082	6.62283e-05	18.4689	down	3.898	5.17824	11.8655	66.9525	68.8379	90.1659	-7.29607	-7.53245	-6.7226	-3.03269	-2.99964	-2.89772	Not Detected	Not Detected	Not Detected	Detected	Detected	Detected	0	CB_014921	A_24_P172481	NM_006074	NM_006074	NM_006074	Hs.501778	10346	TRIM22	tripartite motif-containing 22	ENST00000455293		"GO:0003700(sequence-specific DNA binding transcription factor activity)|GO:0003714(transcription corepressor activity)|GO:0005622(intracellular)|GO:0005634(nucleus)|GO:0005737(cytoplasm)|GO:0005794(Golgi apparatus)|GO:0006355(regulation of transcription, DNA-dependent)|GO:0006955(immune response)|GO:0008270(zinc ion binding)|GO:0009615(response to virus)|GO:0015030(Cajal body)|GO:0016607(nuclear…	"Homo sapiens tripartite motif-containing 22 (TRIM22), transcript variant 1, mRNA [NM_006074]"	chr11:5731591-5731650	hs|11p15.4
CB_005038	0.00566265	5.16008e-05	67.4409	down	256.288	357.115	257.273	12438.3	12595.5	12697.7	-1.25718	-1.42467	-2.28416	4.50475	4.51585	4.24005	Detected	Detected	Detected	Detected	Detected	Detected	0	CB_005038	A_23_P153320	NM_000201	NM_000201	NM_000201	Hs.643447	3383	ICAM1	intercellular adhesion molecule 1	ENST00000264832		"GO:0001772(immunological synapse)|GO:0001910(regulation of leukocyte mediated cytotoxicity)|GO:0002291(T cell activation via T cell receptor contact with antigen bound to MHC molecule on antigen presenting cell)|GO:0002457(T cell antigen processing and presentation)|GO:0002693(positive regulation of cellular extravasation)|GO:0004872(receptor activity)|GO:0004888(transmembrane receptor activity)…	"Homo sapiens intercellular adhesion molecule 1 (ICAM1), mRNA [NM_000201]"	chr19:10396298-10396358	hs|19p13.2
CB_013044	0.0127336	0.000463418	45.9166	down	5.68521	5.20411	22.2977	242.134	197.676	367.493	-6.75159	-7.52527	-5.81249	-1.17809	-1.47777	-0.870659	Not Detected	Not Detected	Not Detected	Detected	Detected	Detected	0	CB_013044	A_24_P295010	NM_004155	NM_004155	NM_004155	Hs.104879	5272	SERPINB9	"serpin peptidase inhibitor, clade B (ovalbumin), member 9"	ENST00000380698		GO:0002020(protease binding)|GO:0002448(mast cell mediated immunity)|GO:0004867(serine-type endopeptidase inhibitor activity)|GO:0005515(protein binding)|GO:0005615(extracellular space)|GO:0005634(nucleus)|GO:0005737(cytoplasm)|GO:0005829(cytosol)|GO:0006916(anti-apoptosis)|GO:0006955(immune response)|GO:0030414(peptidase inhibitor activity)|GO:0043027(caspase inhibitor activity)|GO:0071391(cellu…	"Homo sapiens serpin peptidase inhibitor, clade B (ovalbumin), member 9 (SERPINB9), mRNA [NM_004155]"	chr6:2887621-2887562	hs|6p25.2
CB_010450	0.0148404	0.00067242	11.6512	down	24.5873	83.4888	64.6907	286.18	426.154	474.344	-4.63896	-3.5214	-4.27582	-0.936974	-0.369537	-0.502442	Detected	Detected	Not Detected	Detected	Detected	Detected	0	CB_010450	A_23_P118	NM_001439	NM_001439	NM_001439	Hs.357637	2135	EXTL2	exostoses (multiple)-like 2	ENST00000370114		"GO:0001888(glucuronyl-galactosyl-proteoglycan 4-alpha-N-acetylglucosaminyltransferase activity)|GO:0005576(extracellular region)|GO:0005783(endoplasmic reticulum)|GO:0006044(N-acetylglucosamine metabolic process)|GO:0016020(membrane)|GO:0016021(integral to membrane)|GO:0016758(transferase activity, transferring hexosyl groups)|GO:0019276(UDP-N-acetylgalactosamine metabolic process)|GO:0031227(in…	"Homo sapiens exostoses (multiple)-like 2 (EXTL2), transcript variant 1, mRNA [NM_001439]"	chr1:101338624-101338565	hs|1p21.2
CB_013022	0.00478396	2.86572e-05	913.833	down	3.77833	4.99776	11.6498	2407.27	2740.31	7009.26	-7.34106	-7.58363	-6.74908	2.13543	2.31535	3.38281	Not Detected	Not Detected	Not Detected	Detected	Detected	Detected	0	CB_013022	A_23_P111701	NM_004126	NM_004126	NM_004126	Hs.83381	2791	GNG11	"guanine nucleotide binding protein (G protein), gamma 11"	ENST00000248564		GO:0003924(GTPase activity)|GO:0004871(signal transducer activity)|GO:0005834(heterotrimeric G-protein complex)|GO:0005886(plasma membrane)|GO:0006112(energy reserve metabolic process)|GO:0007165(signal transduction)|GO:0007186(G-protein coupled receptor protein signaling pathway)|GO:0071377(cellular response to glucagon stimulus)	"Homo sapiens guanine nucleotide binding protein (G protein), gamma 11 (GNG11), mRNA [NM_004126]"	chr7:93555764-93555823	hs|7q21.3
CB_019937	0.0146524	0.000655751	36.0188	down	1663.23	4546.56	2190.58	69921.8	71535.6	42623.2	1.44096	2.24564	0.805784	6.9957	7.0216	5.98712	Detected	Detected	Detected	Detected	Detected	Detected	0	CB_019937	A_24_P239176	NM_018406	NM_018406	NM_018406	Hs.369646	4585	MUC4	"mucin 4, cell surface associated"	ENST00000479406		"GO:0005176(ErbB-2 class receptor binding)|GO:0005201(extracellular matrix structural constituent)|GO:0005576(extracellular region)|GO:0005578(proteinaceous extracellular matrix)|GO:0005886(plasma membrane)|GO:0005887(integral to plasma membrane)|GO:0007155(cell adhesion)|GO:0007160(cell-matrix adhesion)|GO:0008150(biological_process)|GO:0016020(membrane)|GO:0030197(extracellular matrix constitue…	"Homo sapiens mucin 4, cell surface associated (MUC4), transcript variant 1, mRNA [NM_018406]"	chr3:195514819-195514760	hs|3q29
CB_020452	0.0140549	0.000587743	6.72155	down	4.05107	7.30438	11.518	28.6057	38.1919	26.0924	-7.2405	-7.03615	-6.7655	-4.25952	-3.84957	-4.68668	Not Detected	Not Detected	Not Detected	Not Detected	Detected	Detected	0	CB_020452	A_23_P57277	NM_020152	NM_020152	NM_020152	Hs.222802	56911	C21orf7	chromosome 21 open reading frame 7	ENST00000470800		GO:0005515(protein binding)|GO:0005634(nucleus)|GO:0005829(cytosol)	"Homo sapiens chromosome 21 open reading frame 7 (C21orf7), mRNA [NM_020152]"	chr21:30547359-30547418	hs|21q21.3
CB_008794	0.00953418	0.000232428	27.5889	down	70.7371	73.9752	58.4069	1071.67	1204.78	1369.1	-3.11441	-3.69595	-4.42324	0.967896	1.12978	1.02678	Detected	Detected	Not Detected	Detected	Detected	Detected	0	CB_008794	A_24_P59607	NM_001113434	NM_001113434	NM_001113434	Hs.514016	339263	C17orf51	chromosome 17 open reading frame 51	ENST00000468381			"Homo sapiens chromosome 17 open reading frame 51 (C17orf51), mRNA [NM_001113434]"	chr17:21436035-21435976	hs|17p11.2
CB_016413	0.0159918	0.000791948	11.5411	down	298.216	391.399	990.343	4028.06	4161.91	2919.34	-1.03859	-1.29242	-0.339527	2.87812	2.91826	2.11919	Detected	Detected	Detected	Detected	Detected	Detected	0	CB_016413	A_23_P164047	NM_012329	NM_012329	NM_012329	Hs.463483	23531	MMD	monocyte to macrophage differentiation-associated	ENST00000262065		GO:0004872(receptor activity)|GO:0005624(membrane fraction)|GO:0005765(lysosomal membrane)|GO:0005768(endosome)|GO:0005887(integral to plasma membrane)|GO:0016020(membrane)|GO:0019835(cytolysis)|GO:0031902(late endosome membrane)	"Homo sapiens monocyte to macrophage differentiation-associated (MMD), mRNA [NM_012329]"	chr17:53470223-53470164	hs|17q22
CB_008569	0.00759607	0.000131744	38.6021	down	32.4952	41.1629	32.2091	920.231	957.012	775.035	-4.23665	-4.54164	-5.28191	0.748101	0.797625	0.205886	Detected	Detected	Not Detected	Detected	Detected	Detected	0	CB_008569	A_33_P3229617	NM_001099401	NM_001099401	NM_001099401	Hs.371199	8910	SGCE	"sarcoglycan, epsilon"	ENST00000445866		GO:0005509(calcium ion binding)|GO:0005737(cytoplasm)|GO:0005856(cytoskeleton)|GO:0005887(integral to plasma membrane)|GO:0007160(cell-matrix adhesion)|GO:0007517(muscle organ development)|GO:0016010(dystrophin-associated glycoprotein complex)|GO:0016012(sarcoglycan complex)|GO:0042383(sarcolemma)	"Homo sapiens sarcoglycan, epsilon (SGCE), transcript variant 1, mRNA [NM_001099401]"	chr7:94214729-94214670	hs|7q21.3
CB_026681	0.00439507	2.17666e-05	112.497	down	3.92813	5.65697	11.7245	462.762	549.078	402.06	-7.28496	-7.40489	-6.73985	-0.243624	-0.00390244	-0.740964	Not Detected	Not Detected	Not Detected	Detected	Detected	Detected	0	CB_026681	A_24_P56240	NM_153634	NM_153634	NM_153634	Hs.40910	144402	CPNE8	copine VIII	ENST00000331366	NP1161985		"Homo sapiens copine VIII (CPNE8), mRNA [NM_153634]"	chr12:39046654-39046595	hs|12q12
CB_018939	0.0134142	0.000525923	23.7862	down	5.18107	12.3323	14.3297	97.114	115.872	301.589	-6.88556	-6.28054	-6.45038	-2.49614	-2.24838	-1.15579	Not Detected	Not Detected	Not Detected	Detected	Detected	Detected	0	CB_018939	A_23_P75786	NM_016582	NM_016582	NM_016582	Hs.237856	51296	SLC15A3	"solute carrier family 15, member 3"	ENST00000227880		GO:0005215(transporter activity)|GO:0005765(lysosomal membrane)|GO:0006811(ion transport)|GO:0006857(oligopeptide transport)|GO:0015031(protein transport)|GO:0015293(symporter activity)|GO:0015333(peptide:hydrogen symporter activity)|GO:0016020(membrane)|GO:0016021(integral to membrane)|GO:0055085(transmembrane transport)	"Homo sapiens solute carrier family 15, member 3 (SLC15A3), transcript variant 1, mRNA [NM_016582]"	chr11:60705358-60704803	hs|11q12.2
CB_011310	0.0136693	0.000551523	45.2591	down	69.8416	121.518	309.645	2418.64	3450.23	8041.14	-3.13279	-2.97989	-2.01684	2.14223	2.64771	3.58095	Detected	Detected	Detected	Detected	Detected	Detected	0	CB_011310	A_23_P111995	NM_002318	NM_002318	NM_002318	Hs.626637	4017	LOXL2	lysyl oxidase-like 2	ENST00000389131		"GO:0005044(scavenger receptor activity)|GO:0005507(copper ion binding)|GO:0005576(extracellular region)|GO:0005615(extracellular space)|GO:0006464(protein modification process)|GO:0007155(cell adhesion)|GO:0007568(aging)|GO:0009055(electron carrier activity)|GO:0016020(membrane)|GO:0016491(oxidoreductase activity)|GO:0016641(oxidoreductase activity, acting on the CH-NH2 group of donors, oxygen a…	"Homo sapiens lysyl oxidase-like 2 (LOXL2), mRNA [NM_002318]"	chr8:23154845-23154786	hs|8p21.3
CB_010738	0.00747456	0.000121004	13.3744	down	1043.95	1075.25	1529.64	7934.65	9677.59	14733.5	0.769031	0.165542	0.287664	3.8562	4.13566	4.45458	Detected	Detected	Detected	Detected	Detected	Detected	0	CB_010738	A_23_P134454	NM_001753	NM_001753	NM_001753	Hs.74034	857	CAV1	"caveolin 1, caveolae protein, 22kDa"	ENST00000341049	NP1154468	GO:0000139(Golgi membrane)|GO:0000188(inactivation of MAPK activity)|GO:0000299(integral to membrane of membrane fraction)|GO:0001570(vasculogenesis)|GO:0001666(response to hypoxia)|GO:0001937(negative regulation of endothelial cell proliferation)|GO:0001960(negative regulation of cytokine-mediated signaling pathway)|GO:0005102(receptor binding)|GO:0005198(structural molecule activity)|GO:0005515…	"Homo sapiens caveolin 1, caveolae protein, 22kDa (CAV1), transcript variant 1, mRNA [NM_001753]"	chr7:116200742-116200801	hs|7q31.2
CB_029734	0.0122809	0.000421477	94.5781	down	41.6368	44.3401	24.5252	2536.57	2509.77	1657.21	-3.87902	-4.43438	-5.67512	2.21091	2.18857	1.30231	Detected	Detected	Not Detected	Detected	Detected	Detected	0	CB_029734	A_33_P3262083	NR_015384	NR_015384	NR_015384	Hs.64341	100126784	LOC100126784	hypothetical LOC100126784				"Homo sapiens hypothetical LOC100126784 (LOC100126784), non-coding RNA [NR_015384]"	chr11:19734886-19734827	hs|11p15.1
CB_006081	0.00426602	1.60549e-05	97.5308	down	14.1094	29.5535	32.0969	1400.15	1062.89	2297.98	-5.44022	-5.01966	-5.28695	1.35361	0.949001	1.77392	Not Detected	Not Detected	Not Detected	Detected	Detected	Detected	0	CB_006081	A_32_P77098	NM_001003682	NM_001003682	NM_001003682	Hs.712722	399474	TMEM200B	transmembrane protein 200B	ENST00000420504		GO:0016020(membrane)|GO:0016021(integral to membrane)	"Homo sapiens transmembrane protein 200B (TMEM200B), transcript variant 2, mRNA [NM_001003682]"	chr1:29446697-29446638	hs|1p35.3
CB_010577	0.00801567	0.00015753	72.7041	down	4.47721	14.3766	11.9411	289.099	367.821	765.073	-7.09621	-6.05926	-6.71344	-0.922331	-0.58191	0.187222	Not Detected	Not Detected	Not Detected	Detected	Detected	Detected	0	CB_010577	A_33_P3352970	NM_001570	NM_001570	NM_001570	Hs.449207	3656	IRAK2	interleukin-1 receptor-associated kinase 2	ENST00000256458	NP1395049	GO:0000187(activation of MAPK activity)|GO:0001959(regulation of cytokine-mediated signaling pathway)|GO:0002224(toll-like receptor signaling pathway)|GO:0002755(MyD88-dependent toll-like receptor signaling pathway)|GO:0002756(MyD88-independent toll-like receptor signaling pathway)|GO:0004672(protein kinase activity)|GO:0004704(NF-kappaB-inducing kinase activity)|GO:0005515(protein binding)|GO:00…	"Homo sapiens interleukin-1 receptor-associated kinase 2 (IRAK2), mRNA [NM_001570]"	chr3:10285302-10285361	hs|3p25.3
CB_011869	0.0119892	0.00039997	30.3916	down	142.356	210.008	514.211	3117.01	4361.37	8742.88	-2.10544	-2.19061	-1.2851	2.5082	2.9858	3.70166	Detected	Detected	Detected	Detected	Detected	Detected	0	CB_011869	A_23_P203299	NM_002901	NM_002901	NM_002901	Hs.97887	5954	RCN1	"reticulocalbin 1, EF-hand calcium binding domain"	ENST00000054950		GO:0005509(calcium ion binding)|GO:0005783(endoplasmic reticulum)|GO:0005788(endoplasmic reticulum lumen)	"Homo sapiens reticulocalbin 1, EF-hand calcium binding domain (RCN1), mRNA [NM_002901]"	chr11:32126817-32126876	hs|11p13
CB_014638	0.00565679	5.13716e-05	216.58	down	3.72633	4.9498	12.5134	568.208	777.572	1461.69	-7.36105	-7.59754	-6.64591	0.0525227	0.498064	1.12119	Not Detected	Not Detected	Not Detected	Detected	Detected	Detected	0	CB_014638	A_23_P88069	NM_005780	NM_005780	NM_005780	Hs.507798	10186	LHFP	lipoma HMGIC fusion partner	ENST00000379589		GO:0003677(DNA binding)|GO:0016020(membrane)|GO:0016021(integral to membrane)	"Homo sapiens lipoma HMGIC fusion partner (LHFP), mRNA [NM_005780]"	chr13:39917176-39917117	hs|13q13.3
CB_011691	0.0069508	0.000100088	892.596	down	4.62879	7.00855	22.3125	4036.26	3123.36	11246.2	-7.04817	-7.0958	-5.81153	2.88105	2.50411	4.06492	Not Detected	Not Detected	Not Detected	Detected	Detected	Detected	0	CB_011691	A_23_P86653	NM_002727	NM_002727	NM_002727	Hs.1908	5552	SRGN	serglycin	ENST00000462445		GO:0000139(Golgi membrane)|GO:0002576(platelet degranulation)|GO:0005515(protein binding)|GO:0005518(collagen binding)|GO:0005576(extracellular region)|GO:0005615(extracellular space)|GO:0005794(Golgi apparatus)|GO:0006915(apoptosis)|GO:0007596(blood coagulation)|GO:0030168(platelet activation)|GO:0030502(negative regulation of bone mineralization)|GO:0031093(platelet alpha granule lumen)|GO:0031…	"Homo sapiens serglycin (SRGN), transcript variant 1, mRNA [NM_002727]"	chr10:70863833-70863892	hs|10q22.1
CB_005672	0.00743326	0.000119176	29.8475	down	12.9003	27.4215	23.2818	302.439	304.57	654.792	-5.56947	-5.12768	-5.75018	-0.857253	-0.854137	-0.0373392	Not Detected	Not Detected	Not Detected	Detected	Detected	Detected	0	CB_005672	A_23_P109427	NM_000854	NM_000854	NM_000854	Hs.654462	2953	GSTT2	glutathione S-transferase theta 2	ENST00000290765		GO:0004364(glutathione transferase activity)|GO:0005737(cytoplasm)|GO:0016740(transferase activity)	"Homo sapiens glutathione S-transferase theta 2 (GSTT2), mRNA [NM_000854]"	chr22:24325921-24325980	hs|22q11.23
CB_006885	0.00504208	3.49383e-05	17.4318	down	91.9482	150.295	131.896	1252.48	1186.87	1788.83	-2.73606	-2.67326	-3.24806	1.19282	1.10818	1.41257	Detected	Detected	Detected	Detected	Detected	Detected	0	CB_006885	A_33_P3298139	NM_001012288	NM_001012288	NM_001012288	Hs.287729	64109	CRLF2	cytokine receptor-like factor 2	ENST00000400841	NP287346	GO:0004872(receptor activity)|GO:0005576(extracellular region)|GO:0005886(plasma membrane)|GO:0016021(integral to membrane)	"Homo sapiens cytokine receptor-like factor 2 (CRLF2), transcript variant 2, mRNA [NM_001012288]"	chrX:1325386-1325327	hs|Xp22.33
CB_026349	0.0134142	0.000525025	121.188	down	4.23767	5.27996	28.4867	781.608	721.461	554.082	-7.17553	-7.50439	-5.45909	0.51255	0.390009	-0.278277	Not Detected	Not Detected	Not Detected	Detected	Detected	Detected	0	CB_026349	A_23_P145874	NM_152703	NM_152703	NM_152703	Hs.489118	219285	SAMD9L	sterile alpha motif domain containing 9-like	ENST00000411955			"Homo sapiens sterile alpha motif domain containing 9-like (SAMD9L), mRNA [NM_152703]"	chr7:92760278-92760219	hs|7q21.2
CB_016834	0.00797426	0.000155152	12.9797	down	68.3199	62.1505	100.149	649.833	656.136	600.673	-3.16457	-3.94722	-3.64531	0.246174	0.253082	-0.161796	Detected	Detected	Detected	Detected	Detected	Detected	0	CB_016834	A_23_P338479	NM_014143	NM_014143	NM_014143	Hs.521989	29126	CD274	CD274 molecule	ENST00000381573		GO:0004872(receptor activity)|GO:0005886(plasma membrane)|GO:0006955(immune response)|GO:0007165(signal transduction)|GO:0007166(cell surface receptor linked signaling pathway)|GO:0008283(cell proliferation)|GO:0009897(external side of plasma membrane)|GO:0012505(endomembrane system)|GO:0016021(integral to membrane)|GO:0031295(T cell costimulation)|GO:0042130(negative regulation of T cell prolife…	"Homo sapiens CD274 molecule (CD274), mRNA [NM_014143]"	chr9:5468310-5468369	hs|9p24.1
CB_016889	0.00431333	1.69487e-05	111.05	down	76.0296	93.5089	200.593	6665.64	6681.25	12078.3	-3.01032	-3.35788	-2.64318	3.60478	3.60113	4.1679	Detected	Detected	Detected	Detected	Detected	Detected	0	CB_016889	A_32_P231617	NM_014220	NM_014220	NM_014220	Hs.351316	4071	TM4SF1	transmembrane 4 L six family member 1	ENST00000383054	NP099261	GO:0003674(molecular_function)|GO:0005887(integral to plasma membrane)|GO:0008150(biological_process)|GO:0016020(membrane)	"Homo sapiens transmembrane 4 L six family member 1 (TM4SF1), mRNA [NM_014220]"	chr3:149093493-149093343	hs|3q25.1
CB_009608	0.0127758	0.00046681	6.17744	down	15.4051	27.0539	49.1999	82.2383	116.791	138.611	-5.31347	-5.14715	-4.67073	-2.73601	-2.23698	-2.27733	Not Detected	Not Detected	Not Detected	Detected	Detected	Detected	0	CB_009608	A_24_P410610	NM_001160301	NM_001160301	NM_001160301	Hs.335034	1806	DPYD	dihydropyrimidine dehydrogenase	ENST00000370191		"GO:0004158(dihydroorotate oxidase activity)|GO:0005737(cytoplasm)|GO:0005829(cytosol)|GO:0006145(purine base catabolic process)|GO:0006206(pyrimidine base metabolic process)|GO:0006207(de novo' pyrimidine base biosynthetic process)|GO:0006208(pyrimidine base catabolic process)|GO:0006210(thymine catabolic process)|GO:0006212(uracil catabolic process)|GO:0006214(thymidine catabolic process)|GO:00…	"Homo sapiens dihydropyrimidine dehydrogenase (DPYD), transcript variant 2, mRNA [NM_001160301]"	chr1:98186292-98186233	hs|1p21.3
CB_017941	0.00574846	5.3371e-05	7.93555	down	115.311	149.953	256.662	789.614	916.271	844.273	-2.40941	-2.67655	-2.28759	0.527252	0.734862	0.329333	Detected	Detected	Detected	Detected	Detected	Detected	0	CB_017941	A_23_P162766	NM_015296	NM_015296	NM_015296	Hs.596105	23348	DOCK9	dedicator of cytokinesis 9	ENST00000400235		GO:0005085(guanyl-nucleotide exchange factor activity)|GO:0005515(protein binding)|GO:0005525(GTP binding)|GO:0005575(cellular_component)|GO:0005829(cytosol)|GO:0007596(blood coagulation)|GO:0008150(biological_process)|GO:0012505(endomembrane system)|GO:0016020(membrane)|GO:0051020(GTPase binding)	"Homo sapiens dedicator of cytokinesis 9 (DOCK9), transcript variant 1, mRNA [NM_015296]"	chr13:99446650-99446591	hs|13q32.3
CB_007473	0.00969859	0.000240277	14.5317	down	55.1254	59.3587	119.505	819.359	703.812	573.109	-3.47416	-4.01353	-3.39039	0.580601	0.354279	-0.229566	Detected	Detected	Detected	Detected	Detected	Detected	0	CB_007473	A_24_P147461	NM_001031848	NM_001031848	NM_001031848	Hs.368077	5271	SERPINB8	"serpin peptidase inhibitor, clade B (ovalbumin), member 8"	ENST00000481726		GO:0004867(serine-type endopeptidase inhibitor activity)|GO:0005515(protein binding)|GO:0005737(cytoplasm)|GO:0005829(cytosol)|GO:0010951(negative regulation of endopeptidase activity)|GO:0030414(peptidase inhibitor activity)	"Homo sapiens serpin peptidase inhibitor, clade B (ovalbumin), member 8 (SERPINB8), transcript variant 3, mRNA [NM_001031848]"	chr18:61647137-61648978	hs|18q22.1
CB_030388	0.00755509	0.000123567	42.8111	down	3.98789	5.00945	11.5002	120.893	144.203	284.795	-7.26318	-7.58026	-6.76773	-2.18016	-1.93281	-1.23845	Not Detected	Not Detected	Not Detected	Detected	Detected	Detected	0	CB_030388	A_33_P3395028	NR_026934	NR_026934	NR_026934	Hs.376768	152225	LOC152225	hypothetical LOC152225	ENST00000465215			"Homo sapiens hypothetical LOC152225 (LOC152225), non-coding RNA [NR_026934]"	chr3:101716576-101716635	hs|3q12.3
CB_007080	0.00416657	1.35508e-05	481.689	down	5.65499	17.2501	12.8026	2526.01	3243.52	4692.13	-6.75928	-5.79638	-6.61294	2.2049	2.55858	2.80379	Not Detected	Not Detected	Not Detected	Detected	Detected	Detected	0	CB_007080	A_23_P105227	NM_001014811	NM_001014811	NM_001014811	Hs.199743	10873	ME3	"malic enzyme 3, NADP(+)-dependent, mitochondrial"	ENST00000323418		GO:0004470(malic enzyme activity)|GO:0004473(malate dehydrogenase (oxaloacetate-decarboxylating) (NADP+) activity)|GO:0005739(mitochondrion)|GO:0005759(mitochondrial matrix)|GO:0006090(pyruvate metabolic process)|GO:0006108(malate metabolic process)|GO:0006800(oxygen and reactive oxygen species metabolic process)|GO:0009060(aerobic respiration)|GO:0016491(oxidoreductase activity)|GO:0046872(metal…	"Homo sapiens malic enzyme 3, NADP(+)-dependent, mitochondrial (ME3), nuclear gene encoding mitochondrial protein, transcript variant 2, mRNA [NM_001014811]"	chr11:86198388-86176193	hs|11q14.2
CB_016329	0.00435805	1.84001e-05	6.74158	down	273.867	442.921	666.371	1594.27	1778.46	2405.8	-1.16147	-1.11401	-0.911129	1.54093	1.69165	1.84007	Detected	Detected	Detected	Detected	Detected	Detected	0	CB_016329	A_33_P3297245	NM_012250	NM_012250	NM_012250	Hs.502004	22800	RRAS2	related RAS viral (r-ras) oncogene homolog 2	ENST00000256196		GO:0000166(nucleotide binding)|GO:0003924(GTPase activity)|GO:0005515(protein binding)|GO:0005525(GTP binding)|GO:0005622(intracellular)|GO:0005783(endoplasmic reticulum)|GO:0005886(plasma membrane)|GO:0007165(signal transduction)|GO:0007265(Ras protein signal transduction)|GO:0009987(cellular process)|GO:0030335(positive regulation of cell migration)	"Homo sapiens related RAS viral (r-ras) oncogene homolog 2 (RRAS2), transcript variant 1, mRNA [NM_012250]"	chr11:14299525-14299466	hs|11p15.2
CB_014729	0.00779682	0.000143016	7.18738	down	234.071	491.56	479.996	1467.6	1553.72	2476.81	-1.388	-0.963693	-1.38443	1.42149	1.49674	1.88204	Detected	Detected	Detected	Detected	Detected	Detected	0	CB_014729	A_33_P3382303	NM_005892	NM_005892	NM_005892	Hs.727588	752	FMNL1	formin-like 1	ENST00000328118	NP1456997	GO:0003674(molecular_function)|GO:0003779(actin binding)|GO:0005488(binding)|GO:0005737(cytoplasm)|GO:0008150(biological_process)|GO:0016043(cellular component organization)|GO:0030036(actin cytoskeleton organization)	"Homo sapiens formin-like 1 (FMNL1), mRNA [NM_005892]"	chr17:43322187-43322246	hs|17q21.31
CB_014793	0.00910328	0.000206771	7.19151	down	3006.36	2989.4	4806.16	15632	17418.5	16250.1	2.295	1.64073	1.93936	4.83447	4.98357	4.59593	Detected	Detected	Detected	Detected	Detected	Detected	0	CB_014793	A_33_P3236868	NM_005952	NM_005952	NM_005952	Hs.374950	4501	MT1X	metallothionein 1X	ENST00000394490		GO:0010038(response to metal ion)|GO:0046872(metal ion binding)	"Homo sapiens metallothionein 1X (MT1X), mRNA [NM_005952]"	chr16:56717962-56718021	hs|16q13
CB_005575	0.00682947	9.52527e-05	255.058	down	3.71689	5.02726	11.5851	1091.89	1442.85	627.953	-7.36471	-7.57514	-6.75711	0.994864	1.38993	-0.0977192	Not Detected	Not Detected	Not Detected	Detected	Detected	Detected	0	CB_005575	A_23_P501754	NM_000759	NM_000759	NM_000759	Hs.2233	1440	CSF3	colony stimulating factor 3 (granulocyte)	ENST00000331769		GO:0005125(cytokine activity)|GO:0005130(granulocyte colony-stimulating factor receptor binding)|GO:0005576(extracellular region)|GO:0005615(extracellular space)|GO:0006955(immune response)|GO:0007275(multicellular organismal development)|GO:0008083(growth factor activity)|GO:0008284(positive regulation of cell proliferation)|GO:0019221(cytokine-mediated signaling pathway)|GO:0019899(enzyme bindi…	"Homo sapiens colony stimulating factor 3 (granulocyte) (CSF3), transcript variant 1, mRNA [NM_000759]"	chr17:38173710-38173769	hs|17q21.1
CB_018103	0.0149098	0.000676892	12.7614	down	293.783	329.876	732.309	2571.93	2597.34	6081.04	-1.0602	-1.53914	-0.775002	2.23088	2.23805	3.17787	Detected	Detected	Detected	Detected	Detected	Detected	0	CB_018103	A_23_P415006	NM_015470	NM_015470	NM_015470	Hs.24557	26056	RAB11FIP5	RAB11 family interacting protein 5 (class I)	ENST00000493523		GO:0005515(protein binding)|GO:0005737(cytoplasm)|GO:0005739(mitochondrion)|GO:0005741(mitochondrial outer membrane)|GO:0005768(endosome)|GO:0008150(biological_process)|GO:0015031(protein transport)|GO:0016020(membrane)|GO:0043015(gamma-tubulin binding)|GO:0055038(recycling endosome membrane)	"Homo sapiens RAB11 family interacting protein 5 (class I) (RAB11FIP5), mRNA [NM_015470]"	chr2:73300950-73300891	hs|2p13.2
CB_023007	0.0173981	0.000925043	41.997	down	8.79079	25.955	35.3005	747.66	727.596	302.057	-6.12281	-5.20698	-5.14969	0.448486	0.402226	-1.15356	Not Detected	Not Detected	Not Detected	Detected	Detected	Detected	0	CB_023007	A_33_P3401658	NM_031246	NM_031246	NM_031246	Hs.709200	5670	PSG2	pregnancy specific beta-1-glycoprotein 2	ENST00000251275		GO:0003674(molecular_function)|GO:0005575(cellular_component)|GO:0005576(extracellular region)|GO:0007565(female pregnancy)|GO:0016477(cell migration)	"Homo sapiens pregnancy specific beta-1-glycoprotein 2 (PSG2), mRNA [NM_031246]"	chr19:43576077-43576018	hs|19q13.31
CB_011101	0.00958752	0.000234286	37.4718	down	61.7371	57.5458	74.3529	2050.71	1620.13	1152.17	-3.31074	-4.05828	-4.07499	1.90416	1.55713	0.777907	Detected	Detected	Detected	Detected	Detected	Detected	0	CB_011101	A_23_P258769	NM_002121	NM_002121	NM_002121	Hs.485130	3115	HLA-DPB1	"major histocompatibility complex, class II, DP beta 1"	ENST00000412406		GO:0002504(antigen processing and presentation of peptide or polysaccharide antigen via MHC class II)|GO:0005765(lysosomal membrane)|GO:0005768(endosome)|GO:0005783(endoplasmic reticulum)|GO:0005789(endoplasmic reticulum membrane)|GO:0005794(Golgi apparatus)|GO:0005886(plasma membrane)|GO:0006955(immune response)|GO:0010008(endosome membrane)|GO:0016021(integral to membrane)|GO:0019221(cytokine-m…	"Homo sapiens major histocompatibility complex, class II, DP beta 1 (HLA-DPB1), mRNA [NM_002121]"	chr6:33054359-33054418	hs|6p21.32
CB_012771	0.0116632	0.000376906	5.15174	down	301.413	349.444	422.403	1226.8	1209.53	1129.12	-1.02321	-1.456	-1.56883	1.16294	1.13546	0.74875	Detected	Detected	Detected	Detected	Detected	Detected	0	CB_012771	A_23_P87902	NM_003845	NM_003845	NM_003845	Hs.439530	8798	DYRK4	dual-specificity tyrosine-(Y)-phosphorylation regulated kinase 4	ENST00000010132		GO:0000166(nucleotide binding)|GO:0004674(protein serine/threonine kinase activity)|GO:0004713(protein tyrosine kinase activity)|GO:0005524(ATP binding)|GO:0005575(cellular_component)|GO:0005737(cytoplasm)|GO:0005794(Golgi apparatus)|GO:0006468(protein amino acid phosphorylation)|GO:0016740(transferase activity)|GO:0046872(metal ion binding)	"Homo sapiens dual-specificity tyrosine-(Y)-phosphorylation regulated kinase 4 (DYRK4), mRNA [NM_003845]"	chr12:4721849-4722701	hs|12p13.32
CB_006424	0.00489933	3.19703e-05	29.8027	down	603.059	624.65	717.821	11661.9	12006	14080.4	-0.0226507	-0.618011	-0.803831	4.41176	4.4467	4.38916	Detected	Detected	Detected	Detected	Detected	Detected	0	CB_006424	A_23_P16469	NM_001005377	NM_001005377	NM_001005377	Hs.466871	5329	PLAUR	"plasminogen activator, urokinase receptor"	ENST00000221264		GO:0004872(receptor activity)|GO:0005515(protein binding)|GO:0005576(extracellular region)|GO:0005788(endoplasmic reticulum lumen)|GO:0005789(endoplasmic reticulum membrane)|GO:0005886(plasma membrane)|GO:0006501(C-terminal protein lipidation)|GO:0006928(cellular component movement)|GO:0006935(chemotaxis)|GO:0007165(signal transduction)|GO:0007596(blood coagulation)|GO:0009986(cell surface)|GO:00…	"Homo sapiens plasminogen activator, urokinase receptor (PLAUR), transcript variant 3, mRNA [NM_001005377]"	chr19:44169557-44169498	hs|19q13.31
CB_012025	0.00896677	0.000201928	10.2861	down	7.47713	15.8267	23.0283	94.6324	104.3	82.7587	-6.35632	-5.92062	-5.76598	-2.53349	-2.40018	-3.02139	Not Detected	Not Detected	Not Detected	Detected	Detected	Detected	0	CB_012025	A_23_P160159	NM_003039	NM_003039	NM_003039	Hs.530003	6518	SLC2A5	"solute carrier family 2 (facilitated glucose/fructose transporter), member 5"	ENST00000456780		GO:0005215(transporter activity)|GO:0005353(fructose transmembrane transporter activity)|GO:0005355(glucose transmembrane transporter activity)|GO:0005886(plasma membrane)|GO:0005975(carbohydrate metabolic process)|GO:0008643(carbohydrate transport)|GO:0008645(hexose transport)|GO:0015755(fructose transport)|GO:0015758(glucose transport)|GO:0016021(integral to membrane)|GO:0022891(substrate-speci…	"Homo sapiens solute carrier family 2 (facilitated glucose/fructose transporter), member 5 (SLC2A5), transcript variant 1, mRNA [NM_003039]"	chr1:9097229-9097170	hs|1p36.23
CB_006041	0.00416657	1.17688e-05	5.07961	down	6655.3	10076.2	15831.5	30229.5	32847.5	38596.2	3.44148	3.39375	3.6592	5.78592	5.89873	5.84394	Detected	Detected	Detected	Detected	Detected	Detected	0	CB_006041	A_23_P146644	NM_001002857	NM_001002857	NM_001002857	Hs.511605	302	ANXA2	annexin A2	ENST00000421017	NP1175274	"GO:0001501(skeletal system development)|GO:0001525(angiogenesis)|GO:0004859(phospholipase inhibitor activity)|GO:0005509(calcium ion binding)|GO:0005515(protein binding)|GO:0005544(calcium-dependent phospholipid binding)|GO:0005546(phosphatidylinositol-4,5-bisphosphate binding)|GO:0005576(extracellular region)|GO:0005604(basement membrane)|GO:0005625(soluble fraction)|GO:0005737(cytoplasm)|GO:00…	"Homo sapiens annexin A2 (ANXA2), transcript variant 2, mRNA [NM_001002857]"	chr15:60641324-60639880	hs|15q22.2
CB_010754	0.00664245	8.43748e-05	14.9788	down	1660.73	2617.29	2280.49	16293.9	20013.1	28136.5	1.4388	1.44894	0.863816	4.89429	5.18389	5.38792	Detected	Detected	Detected	Detected	Detected	Detected	0	CB_010754	A_23_P209055	NM_001771	NM_001771	NM_001771	Hs.579691	933	CD22	CD22 molecule	ENST00000419549		GO:0005515(protein binding)|GO:0005529(sugar binding)|GO:0005886(plasma membrane)|GO:0005887(integral to plasma membrane)|GO:0007155(cell adhesion)|GO:0009897(external side of plasma membrane)	"Homo sapiens CD22 molecule (CD22), transcript variant 1, mRNA [NM_001771]"	chr19:35837555-35837614	hs|19q13.12
CB_021409	0.0153195	0.00072498	11.2846	down	10.9883	36.2414	47.898	161.431	189.079	247.329	-5.80091	-4.72535	-4.70942	-1.76297	-1.54193	-1.44195	Not Detected	Detected	Not Detected	Detected	Detected	Detected	0	CB_021409	A_23_P126266	NM_021958	NM_021958	NM_021958	Hs.74870	3142	HLX	H2.0-like homeobox	ENST00000427693		"GO:0001889(liver development)|GO:0003700(sequence-specific DNA binding transcription factor activity)|GO:0005634(nucleus)|GO:0006355(regulation of transcription, DNA-dependent)|GO:0007275(multicellular organismal development)|GO:0007519(skeletal muscle tissue development)|GO:0008284(positive regulation of cell proliferation)|GO:0030154(cell differentiation)|GO:0030528(transcription regulator act…	"Homo sapiens H2.0-like homeobox (HLX), mRNA [NM_021958]"	chr1:221055600-221055659	hs|1q41
CB_009020	0.0157629	0.000766261	6.22744	down	100.978	128.534	232.347	505.091	425.19	934.024	-2.60091	-2.89891	-2.43117	-0.117352	-0.372806	0.475083	Detected	Detected	Detected	Detected	Detected	Detected	0	CB_009020	A_32_P213624	NM_001130841	NM_001130841	NM_001130841	Hs.484222	8634	RTCD1	RNA terminal phosphate cyclase domain 1	ENST00000370128		GO:0000166(nucleotide binding)|GO:0003723(RNA binding)|GO:0003963(RNA-3'-phosphate cyclase activity)|GO:0005524(ATP binding)|GO:0005634(nucleus)|GO:0005654(nucleoplasm)|GO:0005737(cytoplasm)|GO:0005739(mitochondrion)|GO:0006396(RNA processing)	"Homo sapiens RNA terminal phosphate cyclase domain 1 (RTCD1), transcript variant 1, mRNA [NM_001130841]"	chr1:100758204-100758263	hs|1p21.2
CB_024277	0.0125994	0.000451129	41.3213	down	303.015	424.034	381.445	11913.9	13412.5	5960.13	-1.01556	-1.17688	-1.71598	4.44261	4.60652	3.1489	Detected	Detected	Detected	Detected	Detected	Detected	0	CB_024277	A_33_P3234277	NM_033554	NM_033554	NM_033554	Hs.347270	3113	HLA-DPA1	"major histocompatibility complex, class II, DP alpha 1"	ENST00000463243		GO:0002504(antigen processing and presentation of peptide or polysaccharide antigen via MHC class II)|GO:0005765(lysosomal membrane)|GO:0005768(endosome)|GO:0005783(endoplasmic reticulum)|GO:0005789(endoplasmic reticulum membrane)|GO:0005794(Golgi apparatus)|GO:0005886(plasma membrane)|GO:0005887(integral to plasma membrane)|GO:0006955(immune response)|GO:0010008(endosome membrane)|GO:0019221(cyt…	"Homo sapiens major histocompatibility complex, class II, DP alpha 1 (HLA-DPA1), mRNA [NM_033554]"	chr6:33036945-33036886	hs|6p21.32
CB_024192	0.00648487	7.72248e-05	18.9806	down	28.595	55.5082	105.79	632.014	684.189	731.337	-4.42111	-4.11029	-3.56625	0.20606	0.313483	0.122161	Detected	Detected	Detected	Detected	Detected	Detected	0	CB_024192	A_23_P388993	NM_033390	NM_033390	NM_033390	Hs.376289	85463	ZC3H12C	zinc finger CCCH-type containing 12C	ENST00000278590		GO:0003676(nucleic acid binding)|GO:0004519(endonuclease activity)|GO:0008270(zinc ion binding)|GO:0016787(hydrolase activity)|GO:0046872(metal ion binding)	"Homo sapiens zinc finger CCCH-type containing 12C (ZC3H12C), mRNA [NM_033390]"	chr11:110042213-110042272	hs|11q22.3
CB_007517	0.0107693	0.000308064	28.0157	down	37.4426	37.0497	31.5981	694.125	670.204	570.653	-4.0322	-4.69353	-5.30955	0.341299	0.283688	-0.235763	Detected	Detected	Not Detected	Detected	Detected	Detected	0	CB_007517	A_24_P83615	NM_001033053	NM_001033053	NM_001033053	Hs.652273	22861	NLRP1	"NLR family, pyrin domain containing 1"	ENST00000262467		GO:0000166(nucleotide binding)|GO:0005515(protein binding)|GO:0005524(ATP binding)|GO:0005622(intracellular)|GO:0005634(nucleus)|GO:0005737(cytoplasm)|GO:0006917(induction of apoptosis)|GO:0006919(activation of caspase activity)|GO:0006952(defense response)|GO:0008656(caspase activator activity)|GO:0019899(enzyme binding)|GO:0019904(protein domain specific binding)|GO:0042981(regulation of apopto…	"Homo sapiens NLR family, pyrin domain containing 1 (NLRP1), transcript variant 5, mRNA [NM_001033053]"	chr17:5424946-5424887	hs|17p13.2
CB_026981	0.0137013	0.000553423	23.5143	down	109.467	83.7238	208.129	1272.33	1642	3269.57	-2.48445	-3.51735	-2.58998	1.2155	1.57647	2.28265	Detected	Detected	Detected	Detected	Detected	Detected	0	CB_026981	A_32_P110390	NM_173490	NM_173490	NM_173490	Hs.162246	134285	TMEM171	transmembrane protein 171	ENST00000287773		GO:0016020(membrane)|GO:0016021(integral to membrane)	"Homo sapiens transmembrane protein 171 (TMEM171), transcript variant 1, mRNA [NM_173490]"	chr5:72424286-72424345	hs|5q13.2
CB_014961	0.0106935	0.000301252	6.42031	down	181.514	196.583	342.068	793.575	814.044	1377.22	-1.75487	-2.28592	-1.87317	0.534471	0.564194	1.03531	Detected	Detected	Detected	Detected	Detected	Detected	0	CB_014961	A_23_P42306	NM_006120	NM_006120	NM_006120	Hs.351279	3108	HLA-DMA	"major histocompatibility complex, class II, DM alpha"	ENST00000462225		GO:0002504(antigen processing and presentation of peptide or polysaccharide antigen via MHC class II)|GO:0005765(lysosomal membrane)|GO:0005768(endosome)|GO:0005886(plasma membrane)|GO:0006955(immune response)|GO:0016021(integral to membrane)|GO:0019221(cytokine-mediated signaling pathway)|GO:0031295(T cell costimulation)|GO:0031902(late endosome membrane)|GO:0042613(MHC class II protein complex)…	"Homo sapiens major histocompatibility complex, class II, DM alpha (HLA-DMA), mRNA [NM_006120]"	chr6:32916625-32916566	hs|6p21.32
CB_013054	0.0179796	0.000988343	49.2904	down	13.6355	17.5208	14.2052	283.606	319.731	1234.4	-5.48951	-5.77392	-6.46297	-0.950006	-0.784052	0.877366	Not Detected	Not Detected	Not Detected	Detected	Detected	Detected	0	CB_013054	A_24_P262127	NM_004165	NM_004165	NM_004165	Hs.1027	6236	RRAD	Ras-related associated with diabetes	ENST00000299759		GO:0000166(nucleotide binding)|GO:0003924(GTPase activity)|GO:0005515(protein binding)|GO:0005516(calmodulin binding)|GO:0005525(GTP binding)|GO:0005886(plasma membrane)|GO:0007165(signal transduction)|GO:0007264(small GTPase mediated signal transduction)|GO:0030308(negative regulation of cell growth)	"Homo sapiens Ras-related associated with diabetes (RRAD), transcript variant 2, mRNA [NM_004165]"	chr16:66956234-66956175	hs|16q22.1
CB_027299	0.00439507	2.19702e-05	114.198	down	3.86367	4.99074	11.9675	346.782	496.782	549.444	-7.30883	-7.58566	-6.71026	-0.659868	-0.148299	-0.290402	Not Detected	Not Detected	Not Detected	Detected	Detected	Detected	0	CB_027299	A_23_P393686	NM_175075	NM_175075	NM_175075	Hs.289293	157695	C8orf42	chromosome 8 open reading frame 42	ENST00000427263		GO:0003674(molecular_function)|GO:0005575(cellular_component)|GO:0008150(biological_process)	"Homo sapiens chromosome 8 open reading frame 42 (C8orf42), mRNA [NM_175075]"	chr8:442672-442613	hs|8p23.3
CB_012204	0.015881	0.000781073	26.9912	down	20.2663	21.3776	80.1779	437.355	453.428	948.663	-4.91779	-5.48689	-3.96618	-0.32509	-0.280041	0.49752	Not Detected	Not Detected	Detected	Detected	Detected	Detected	0	CB_012204	A_23_P200780	NM_003243	NM_003243	NM_003243	Hs.482390	7049	TGFBR3	"transforming growth factor, beta receptor III"	ENST00000212355		"GO:0001837(epithelial to mesenchymal transition)|GO:0001889(liver development)|GO:0003007(heart morphogenesis)|GO:0005024(transforming growth factor beta receptor activity)|GO:0005114(type II transforming growth factor beta receptor binding)|GO:0005160(transforming growth factor beta receptor binding)|GO:0005515(protein binding)|GO:0005539(glycosaminoglycan binding)|GO:0005576(extracellular regi…	"Homo sapiens transforming growth factor, beta receptor III (TGFBR3), transcript variant 1, mRNA [NM_003243]"	chr1:92148947-92148888	hs|1p22.1
CB_018912	0.00416657	1.17163e-05	9.19252	down	10.508	17.7344	24.0173	78.9161	99.1196	122.417	-5.86538	-5.75643	-5.70531	-2.7955	-2.47367	-2.45658	Not Detected	Not Detected	Not Detected	Detected	Detected	Detected	0	CB_018912	A_23_P363968	NM_016546	NM_016546	NM_016546	Hs.631730	51279	C1RL	"complement component 1, r subcomponent-like"	ENST00000266542		"GO:0004252(serine-type endopeptidase activity)|GO:0005576(extracellular region)|GO:0005615(extracellular space)|GO:0006508(proteolysis)|GO:0006958(complement activation, classical pathway)|GO:0008233(peptidase activity)|GO:0045087(innate immune response)"	"Homo sapiens complement component 1, r subcomponent-like (C1RL), mRNA [NM_016546]"	chr12:7247616-7247557	hs|12p13.31
CB_016888	0.00300266	2.10513e-06	165.884	down	77.9665	113.184	106.921	9745.84	10341.7	11769.6	-2.97402	-3.08238	-3.55091	4.15282	4.23142	4.13054	Detected	Detected	Detected	Detected	Detected	Detected	0	CB_016888	A_33_P3390057	NM_014220	NM_014220	NM_014220	Hs.351316	4071	TM4SF1	transmembrane 4 L six family member 1	ENST00000305366		GO:0003674(molecular_function)|GO:0005887(integral to plasma membrane)|GO:0008150(biological_process)|GO:0016020(membrane)	"Homo sapiens transmembrane 4 L six family member 1 (TM4SF1), mRNA [NM_014220]"	chr3:149086869-149086810	hs|3q25.1
CB_021589	0.00759607	0.000130965	56.2847	down	4.19984	5.07632	11.3124	166.31	172.123	413.762	-7.18847	-7.56113	-6.79148	-1.72002	-1.67747	-0.699574	Not Detected	Not Detected	Not Detected	Detected	Detected	Detected	0	CB_021589	A_23_P161563	NM_022337	NM_022337	NM_022337	Hs.591975	23682	RAB38	"RAB38, member RAS oncogene family"	ENST00000441495		GO:0000166(nucleotide binding)|GO:0003924(GTPase activity)|GO:0005525(GTP binding)|GO:0005575(cellular_component)|GO:0005886(plasma membrane)|GO:0007264(small GTPase mediated signal transduction)|GO:0015031(protein transport)|GO:0042470(melanosome)	"Homo sapiens RAB38, member RAS oncogene family (RAB38), mRNA [NM_022337]"	chr11:87883009-87882950	hs|11q14.2
CB_010913	0.00854497	0.000183494	7.44856	down	3890.95	4830.96	5636.72	23847	24088.6	20993.6	2.6671	2.33318	2.16933	5.44377	5.4513	4.96543	Detected	Detected	Detected	Detected	Detected	Detected	0	CB_010913	A_24_P51855	NM_001947	NM_001947	NM_001947	Hs.591664	1849	DUSP7	dual specificity phosphatase 7	ENST00000296483		GO:0002224(toll-like receptor signaling pathway)|GO:0002755(MyD88-dependent toll-like receptor signaling pathway)|GO:0002756(MyD88-independent toll-like receptor signaling pathway)|GO:0004725(protein tyrosine phosphatase activity)|GO:0005515(protein binding)|GO:0005654(nucleoplasm)|GO:0005737(cytoplasm)|GO:0005829(cytosol)|GO:0008063(Toll signaling pathway)|GO:0016787(hydrolase activity)|GO:00170…	"Homo sapiens dual specificity phosphatase 7 (DUSP7), mRNA [NM_001947]"	chr3:52089886-52088352	hs|3p21.2
CB_013831	0.00386098	7.50634e-06	12.6531	down	46.2277	62.3268	77.8978	520.653	422.719	568.979	-3.72812	-3.94314	-4.0078	-0.0735731	-0.381212	-0.24	Detected	Detected	Detected	Detected	Detected	Detected	0	CB_013831	A_33_P3357954	NM_004956	NM_004956	NM_004956	Hs.22634	2115	ETV1	ets variant 1	ENST00000403685	NP704437	"GO:0003700(sequence-specific DNA binding transcription factor activity)|GO:0005634(nucleus)|GO:0006355(regulation of transcription, DNA-dependent)|GO:0006366(transcription from RNA polymerase II promoter)|GO:0043565(sequence-specific DNA binding)"	"Homo sapiens ets variant 1 (ETV1), transcript variant 1, mRNA [NM_004956]"	chr7:13935691-13935632	hs|7p21.2
CB_011962	0.0101554	0.000270973	26.6205	down	19.9757	20.1734	32.4507	586.732	369.974	313	-4.93863	-5.57053	-5.27113	0.0988064	-0.57349	-1.10221	Not Detected	Not Detected	Not Detected	Detected	Detected	Detected	0	CB_011962	A_23_P66635	NM_002986	NM_002986	NM_002986	Hs.54460	6356	CCL11	chemokine (C-C motif) ligand 11	ENST00000305869		GO:0001938(positive regulation of endothelial cell proliferation)|GO:0005576(extracellular region)|GO:0005615(extracellular space)|GO:0006468(protein amino acid phosphorylation)|GO:0006874(cellular calcium ion homeostasis)|GO:0006935(chemotaxis)|GO:0006954(inflammatory response)|GO:0006955(immune response)|GO:0007155(cell adhesion)|GO:0007165(signal transduction)|GO:0008009(chemokine activity)|GO…	"Homo sapiens chemokine (C-C motif) ligand 11 (CCL11), mRNA [NM_002986]"	chr17:32614693-32614752	hs|17q12
CB_021610	0.00754205	0.000122673	248.364	down	9.93028	9.8704	44.2209	2028.84	2876.62	3133.71	-5.94697	-6.60181	-4.82466	1.88869	2.38539	2.22142	Not Detected	Not Detected	Not Detected	Detected	Detected	Detected	0	CB_021610	A_23_P358597	NM_022361	NM_022361	NM_022361	Hs.458336	64208	POPDC3	popeye domain containing 3	ENST00000474760		GO:0003674(molecular_function)|GO:0008150(biological_process)|GO:0016020(membrane)|GO:0016021(integral to membrane)	"Homo sapiens popeye domain containing 3 (POPDC3), transcript variant 1, mRNA [NM_022361]"	chr6:105606468-105606409	hs|6q21
CB_014292	0.00300266	2.18818e-06	207.777	down	340.572	386.415	510.958	48547.3	60133.9	56906	-0.846988	-1.31091	-1.29425	6.46935	6.77112	6.40406	Detected	Detected	Detected	Detected	Detected	Detected	0	CB_014292	A_23_P161624	NM_005438	NM_005438	NM_005438	Hs.283565	8061	FOSL1	FOS-like antigen 1	ENST00000312562		GO:0003700(sequence-specific DNA binding transcription factor activity)|GO:0005515(protein binding)|GO:0005634(nucleus)|GO:0005792(microsome)|GO:0005829(cytosol)|GO:0006357(regulation of transcription from RNA polymerase II promoter)|GO:0006366(transcription from RNA polymerase II promoter)|GO:0006935(chemotaxis)|GO:0006968(cellular defense response)|GO:0007565(female pregnancy)|GO:0007612(learni…	"Homo sapiens FOS-like antigen 1 (FOSL1), mRNA [NM_005438]"	chr11:65660157-65660098	hs|11q13.1
CB_012106	0.0134542	0.000529618	6.75545	down	292.39	250.194	401.007	1234.16	1431.05	1410.35	-1.06706	-1.93801	-1.64383	1.17156	1.37809	1.06961	Detected	Detected	Detected	Detected	Detected	Detected	0	CB_012106	A_23_P59718	NM_003130	NM_003130	NM_003130	Hs.489040	6717	SRI	sorcin	ENST00000265729		GO:0001508(regulation of action potential)|GO:0005102(receptor binding)|GO:0005246(calcium channel regulator activity)|GO:0005509(calcium ion binding)|GO:0005622(intracellular)|GO:0005737(cytoplasm)|GO:0005886(plasma membrane)|GO:0006810(transport)|GO:0006816(calcium ion transport)|GO:0006880(intracellular sequestering of iron ion)|GO:0006942(regulation of striated muscle contraction)|GO:0007165(…	"Homo sapiens sorcin (SRI), transcript variant 1, mRNA [NM_003130]"	chr7:87835338-87835279	hs|7q21.12
CB_013002	0.00797426	0.000154165	5.87217	down	94.9964	110.655	170.091	392.913	396.297	640.381	-2.689	-3.11499	-2.88115	-0.479686	-0.474329	-0.0694447	Detected	Detected	Detected	Detected	Detected	Detected	0	CB_013002	A_24_P62783	NM_004102	NM_004102	NM_004102	Hs.657242	2170	FABP3	"fatty acid binding protein 3, muscle and heart (mammary-derived growth inhibitor)"	ENST00000482018		GO:0005215(transporter activity)|GO:0005324(long-chain fatty acid transporter activity)|GO:0005504(fatty acid binding)|GO:0005829(cytosol)|GO:0006631(fatty acid metabolic process)|GO:0006656(phosphatidylcholine biosynthetic process)|GO:0008285(negative regulation of cell proliferation)|GO:0008289(lipid binding)|GO:0016528(sarcoplasm)|GO:0032868(response to insulin stimulus)|GO:0042493(response to…	"Homo sapiens fatty acid binding protein 3, muscle and heart (mammary-derived growth inhibitor) (FABP3), mRNA [NM_004102]"	chr1:31842266-31840317	hs|1p35.2
CB_023101	0.0138225	0.000564207	41.8806	down	25.3172	20.6219	23.1907	448.926	434.765	1255.06	-4.59676	-5.53881	-5.75584	-0.287416	-0.340678	0.901311	Not Detected	Not Detected	Not Detected	Detected	Detected	Detected	0	CB_023101	A_24_P369232	NM_031455	NM_031455	NM_031455	Hs.498720	83643	CCDC3	coiled-coil domain containing 3	ENST00000378839		GO:0005576(extracellular region)|GO:0005783(endoplasmic reticulum)	"Homo sapiens coiled-coil domain containing 3 (CCDC3), mRNA [NM_031455]"	chr10:12938688-12938629	hs|10p13
CB_007826	0.00532127	4.42031e-05	5.11414	down	88.1613	157.457	192.972	437.636	376.793	598.46	-2.79673	-2.6061	-2.69906	-0.324163	-0.547139	-0.167121	Detected	Detected	Detected	Detected	Detected	Detected	0	CB_007826	A_32_P352358	NM_001040071	NM_001040071	NM_001040071	Hs.535167	650293	LOC650293	seven transmembrane helix receptor	ENST00000420198	NP511109		"Homo sapiens seven transmembrane helix receptor (LOC650293), mRNA [NM_001040071]"	chr4:8951929-8951988	hs|4p16.1
CB_022487	0.0158636	0.000779047	11.6481	down	4.09399	5.13121	11.401	44.0364	64.2974	36.8193	-7.2253	-7.54562	-6.78022	-3.63713	-3.09808	-4.18984	Not Detected	Not Detected	Not Detected	Not Detected	Detected	Detected	0	CB_022487	A_24_P943781	NM_024913	NM_024913	NM_024913	Hs.189652	79974	C7orf58	chromosome 7 open reading frame 58	ENST00000310396		GO:0005783(endoplasmic reticulum)	"Homo sapiens chromosome 7 open reading frame 58 (C7orf58), transcript variant 1, mRNA [NM_024913]"	chr7:120936843-120936902	hs|7q31.31
CB_014616	0.0129021	0.00048017	72.1917	down	3.93854	5.06404	11.6166	175.728	195.461	698.994	-7.28115	-7.56463	-6.7532	-1.64055	-1.49403	0.0569038	Not Detected	Not Detected	Not Detected	Detected	Detected	Detected	0	CB_014616	A_23_P119478	NM_005755	NM_005755	NM_005755	Hs.501452	10148	EBI3	Epstein-Barr virus induced 3	ENST00000221847		GO:0004896(cytokine receptor activity)|GO:0005125(cytokine activity)|GO:0005576(extracellular region)|GO:0005615(extracellular space)|GO:0005886(plasma membrane)|GO:0006959(humoral immune response)|GO:0042088(T-helper 1 type immune response)|GO:0045078(positive regulation of interferon-gamma biosynthetic process)|GO:0045523(interleukin-27 receptor binding)|GO:0046641(positive regulation of alpha-…	"Homo sapiens Epstein-Barr virus induced 3 (EBI3), mRNA [NM_005755]"	chr19:4237260-4237319	hs|19p13.3
CB_024491	0.0111529	0.000331926	95.1586	down	13.49	12.4335	11.5033	442.852	666.13	1552.22	-5.50499	-6.26876	-6.76734	-0.30707	0.274892	1.20788	Not Detected	Not Detected	Not Detected	Detected	Detected	Detected	0	CB_024491	A_23_P385067	NM_053277	NM_053277	NM_053277	Hs.473695	54102	CLIC6	chloride intracellular channel 6	ENST00000360731	NP566224	GO:0005244(voltage-gated ion channel activity)|GO:0005247(voltage-gated chloride channel activity)|GO:0005737(cytoplasm)|GO:0005886(plasma membrane)|GO:0006811(ion transport)|GO:0016021(integral to membrane)|GO:0019904(protein domain specific binding)|GO:0034707(chloride channel complex)|GO:0046983(protein dimerization activity)|GO:0050780(dopamine receptor binding)	"Homo sapiens chloride intracellular channel 6 (CLIC6), nuclear gene encoding mitochondrial protein, mRNA [NM_053277]"	chr21:36090152-36090211	hs|21q22.12
CB_025281	0.00918629	0.00021114	14.6529	down	3.66311	5.31554	12.1781	43.9344	61.6097	75.9086	-7.38574	-7.4947	-6.6851	-3.64047	-3.15968	-3.14604	Not Detected	Not Detected	Not Detected	Detected	Not Detected	Detected	0	CB_025281	A_23_P41629	NM_139056	NM_139056	NM_139056	Hs.661915	170690	ADAMTS16	"ADAM metallopeptidase with thrombospondin type 1 motif, 16"	ENST00000274181		GO:0004222(metalloendopeptidase activity)|GO:0005576(extracellular region)|GO:0005578(proteinaceous extracellular matrix)|GO:0006508(proteolysis)|GO:0008233(peptidase activity)|GO:0008270(zinc ion binding)|GO:0046872(metal ion binding)	"Homo sapiens ADAM metallopeptidase with thrombospondin type 1 motif, 16 (ADAMTS16), mRNA [NM_139056]"	chr5:5319897-5319956	hs|5p15.32
CB_017757	0.0125994	0.000451582	43.2533	down	4.3232	5.26892	19.5814	196.284	152.915	331.204	-7.14671	-7.50741	-5.9999	-1.48095	-1.84818	-1.02066	Not Detected	Not Detected	Not Detected	Detected	Detected	Detected	0	CB_017757	A_33_P3252524	NM_015101	NM_015101	NM_015101	Hs.387995	23127	GLT25D2	glycosyltransferase 25 domain containing 2	ENST00000367520		"GO:0005783(endoplasmic reticulum)|GO:0005788(endoplasmic reticulum lumen)|GO:0009103(lipopolysaccharide biosynthetic process)|GO:0016757(transferase activity, transferring glycosyl groups)|GO:0050211(procollagen galactosyltransferase activity)"	"Homo sapiens glycosyltransferase 25 domain containing 2 (GLT25D2), mRNA [NM_015101]"	chr1:183907168-183907109	hs|1q25.3
CB_016562	0.0135251	0.00054037	13.136	down	8.61262	9.70824	11.4357	77.3899	116.179	66.3926	-6.15235	-6.62571	-6.77583	-2.82368	-2.24456	-3.33928	Not Detected	Not Detected	Not Detected	Detected	Detected	Detected	0	CB_016562	A_23_P53057	NM_013250	NM_013250	NM_013250	Hs.523457	7762	ZNF215	zinc finger protein 215	ENST00000278319		"GO:0003677(DNA binding)|GO:0003700(sequence-specific DNA binding transcription factor activity)|GO:0005622(intracellular)|GO:0005634(nucleus)|GO:0006355(regulation of transcription, DNA-dependent)|GO:0008270(zinc ion binding)|GO:0016032(viral reproduction)|GO:0046872(metal ion binding)"	"Homo sapiens zinc finger protein 215 (ZNF215), mRNA [NM_013250]"	chr11:6978926-6978985	hs|11p15.4
CB_018194	0.00953504	0.000232634	45.8455	down	65.7018	91.6966	144.077	3273.65	3908.89	1800.23	-3.22094	-3.38612	-3.12062	2.57893	2.82777	1.42174	Detected	Detected	Detected	Detected	Detected	Detected	0	CB_018194	A_23_P92727	NM_015577	NM_015577	NM_015577	Hs.431400	26064	RAI14	retinoic acid induced 14	ENST00000437567		GO:0005515(protein binding)|GO:0005737(cytoplasm)|GO:0005856(cytoskeleton)|GO:0005938(cell cortex)	"Homo sapiens retinoic acid induced 14 (RAI14), transcript variant 1, mRNA [NM_015577]"	chr5:34831952-34832011	hs|5p13.2
CB_005633	0.00803918	0.000159713	23.5757	down	475.906	376.509	527.503	5791.39	6433.41	9155.72	-0.364274	-1.34838	-1.24828	3.40194	3.5466	3.76823	Detected	Detected	Detected	Detected	Detected	Detected	0	CB_005633	A_23_P146922	NM_000820	NM_000820	NM_000820	Hs.646346	2621	GAS6	growth arrest-specific 6	ENST00000418959		GO:0002576(platelet degranulation)|GO:0005102(receptor binding)|GO:0005509(calcium ion binding)|GO:0005576(extracellular region)|GO:0005615(extracellular space)|GO:0005788(endoplasmic reticulum lumen)|GO:0005796(Golgi lumen)|GO:0006508(proteolysis)|GO:0007165(signal transduction)|GO:0007596(blood coagulation)|GO:0008283(cell proliferation)|GO:0009267(cellular response to starvation)|GO:0017187(pe…	"Homo sapiens growth arrest-specific 6 (GAS6), transcript variant 1, mRNA [NM_000820]"	chr13:114531609-114531550	hs|13q34
CB_020667	0.00825139	0.000171021	19.3415	down	17.9131	26.3972	24.6436	275.153	358.785	235.23	-5.09586	-5.1826	-5.66817	-0.993663	-0.617792	-1.5143	Not Detected	Not Detected	Not Detected	Detected	Detected	Detected	0	CB_020667	A_24_P102880	NM_020443	NM_020443	NM_020443	Hs.585374	89796	NAV1	neuron navigator 1	ENST00000367296		GO:0000166(nucleotide binding)|GO:0001578(microtubule bundle formation)|GO:0001764(neuron migration)|GO:0005737(cytoplasm)|GO:0005874(microtubule)|GO:0007275(multicellular organismal development)|GO:0007399(nervous system development)|GO:0017111(nucleoside-triphosphatase activity)|GO:0030154(cell differentiation)	"Homo sapiens neuron navigator 1 (NAV1), transcript variant 1, mRNA [NM_020443]"	chr1:201793533-201793592	hs|1q32.1
CB_010251	0.0097315	0.000245209	10.377	down	327.554	918.648	1038.52	4043.67	4941.6	4813.07	-0.903214	-0.0615473	-0.270992	2.8837	3.166	2.84051	Detected	Detected	Detected	Detected	Detected	Detected	0	CB_010251	A_24_P251599	NM_001234	NM_001234	NM_001234	Hs.98303	859	CAV3	caveolin 3	ENST00000397368		GO:0000139(Golgi membrane)|GO:0005515(protein binding)|GO:0005625(soluble fraction)|GO:0005737(cytoplasm)|GO:0005794(Golgi apparatus)|GO:0005901(caveola)|GO:0006469(negative regulation of protein kinase activity)|GO:0006641(triglyceride metabolic process)|GO:0006897(endocytosis)|GO:0007204(elevation of cytosolic calcium ion concentration)|GO:0007517(muscle organ development)|GO:0008016(regulation…	"Homo sapiens caveolin 3 (CAV3), transcript variant 2, mRNA [NM_001234]"	chr3:8787416-8787475	hs|3p25.3
CB_014375	0.0152417	0.000714655	7.70052	down	3737.88	3699.94	8927.77	19925.7	21792.3	35760.7	2.6092	1.94837	2.83277	5.18459	5.30676	5.73386	Detected	Detected	Detected	Detected	Detected	Detected	0	CB_014375	A_33_P3379947	NM_005514	NM_005514	NM_005514	Hs.77961	3106	HLA-B	"major histocompatibility complex, class I, B"	ENST00000428820		GO:0002474(antigen processing and presentation of peptide antigen via MHC class I)|GO:0005515(protein binding)|GO:0005624(membrane fraction)|GO:0005886(plasma membrane)|GO:0005887(integral to plasma membrane)|GO:0006952(defense response)|GO:0006955(immune response)|GO:0016021(integral to membrane)|GO:0019221(cytokine-mediated signaling pathway)|GO:0019882(antigen processing and presentation)|GO:0…	"Homo sapiens major histocompatibility complex, class I, B (HLA-B), mRNA [NM_005514]"	chr6:31321712-31321653	hs|6p21.33
CB_012420	0.00473623	2.68616e-05	115.816	down	3.96131	5.01886	12.3722	433.644	544.404	445.804	-7.27283	-7.57756	-6.66228	-0.337385	-0.0162354	-0.591968	Not Detected	Not Detected	Not Detected	Detected	Detected	Detected	0	CB_012420	A_23_P95930	NM_003483	NM_003483	NM_003483	Hs.505924	8091	HMGA2	high mobility group AT-hook 2	ENST00000403681		"GO:0000785(chromatin)|GO:0003677(DNA binding)|GO:0003680(AT DNA binding)|GO:0005515(protein binding)|GO:0005634(nucleus)|GO:0006325(chromatin organization)|GO:0006355(regulation of transcription, DNA-dependent)|GO:0007049(cell cycle)|GO:0007067(mitosis)|GO:0007275(multicellular organismal development)|GO:0040008(regulation of growth)|GO:0051301(cell division)"	"Homo sapiens high mobility group AT-hook 2 (HMGA2), transcript variant 1, mRNA [NM_003483]"	chr12:66359789-66359848	hs|12q14.3
CB_028789	0.0171276	0.000895842	6.087	down	381.314	613.252	459.604	1888.27	1976.67	1788.62	-0.683969	-0.64458	-1.44706	1.7851	1.84409	1.4124	Detected	Detected	Detected	Detected	Detected	Detected	0	CB_028789	A_23_P53467	NM_201612	NM_201612	NM_201612	Hs.252543	121457	IKBIP	IKBKB interacting protein	ENST00000393042		GO:0005515(protein binding)|GO:0005783(endoplasmic reticulum)|GO:0005789(endoplasmic reticulum membrane)|GO:0006917(induction of apoptosis)|GO:0010165(response to X-ray)|GO:0016020(membrane)|GO:0016021(integral to membrane)	"Homo sapiens IKBKB interacting protein (IKBIP), transcript variant 2, mRNA [NM_201612]"	chr12:99007538-99007479	hs|12q23.1
CB_018972	0.00434131	1.72328e-05	48.0162	down	936.008	994.66	1294.75	28650.3	37534.5	34177.7	0.611571	0.0531435	0.0471497	5.70851	6.09116	5.66853	Detected	Detected	Detected	Detected	Detected	Detected	0	CB_018972	A_24_P183128	NM_016619	NM_016619	NM_016619	Hs.546392	51316	PLAC8	placenta-specific 8	ENST00000505406			"Homo sapiens placenta-specific 8 (PLAC8), transcript variant 2, mRNA [NM_016619]"	chr4:84015842-84012077	hs|4q21.22
CB_019761	0.00386098	7.18271e-06	260.541	down	4.06049	5.00938	11.1859	859.921	1183.48	1089.04	-7.23715	-7.58028	-6.8077	0.650309	1.10405	0.696609	Not Detected	Not Detected	Not Detected	Detected	Detected	Detected	0	CB_019761	A_24_P296808	NM_018215	NM_018215	NM_018215	Hs.8395	55228	PNMAL1	PNMA-like 1	ENST00000313683	NP1159435		"Homo sapiens PNMA-like 1 (PNMAL1), transcript variant 1, mRNA [NM_018215]"	chr19:46969838-46969779	hs|19q13.32
CB_007894	0.00824322	0.000169617	9.15942	down	296.502	490.144	727.361	2334.68	3583.04	2674.4	-1.04691	-0.967854	-0.784783	2.09126	2.7022	1.99277	Detected	Detected	Detected	Detected	Detected	Detected	0	CB_007894	A_33_P3413701	NM_001040458	NM_001040458	NM_001040458	Hs.716426	51752	ERAP1	endoplasmic reticulum aminopeptidase 1	ENST00000443439		"GO:0001525(angiogenesis)|GO:0004177(aminopeptidase activity)|GO:0005138(interleukin-6 receptor binding)|GO:0005151(interleukin-1, Type II receptor binding)|GO:0005515(protein binding)|GO:0005576(extracellular region)|GO:0005783(endoplasmic reticulum)|GO:0005788(endoplasmic reticulum lumen)|GO:0005789(endoplasmic reticulum membrane)|GO:0005829(cytosol)|GO:0006508(proteolysis)|GO:0006509(membrane …	"Homo sapiens endoplasmic reticulum aminopeptidase 1 (ERAP1), transcript variant 2, mRNA [NM_001040458]"	chr5:96110275-96110216	hs|5q15
CB_007707	0.0122436	0.000417518	11.6628	down	439.837	457.243	1150.38	3851.4	3846.1	6824.13	-0.47798	-1.0681	-0.123414	2.81342	2.80441	3.3442	Detected	Detected	Detected	Detected	Detected	Detected	0	CB_007707	A_23_P108751	NM_001039492	NM_001039492	NM_001039492	Hs.443687	2274	FHL2	four and a half LIM domains 2	ENST00000358129	NP1180779	"GO:0001649(osteoblast differentiation)|GO:0003713(transcription coactivator activity)|GO:0005515(protein binding)|GO:0005634(nucleus)|GO:0005737(cytoplasm)|GO:0005925(focal adhesion)|GO:0006357(regulation of transcription from RNA polymerase II promoter)|GO:0008270(zinc ion binding)|GO:0009725(response to hormone stimulus)|GO:0015629(actin cytoskeleton)|GO:0016566(specific transcriptional repres…	"Homo sapiens four and a half LIM domains 2 (FHL2), transcript variant 5, mRNA [NM_001039492]"	chr2:105977361-105977302	hs|2q12.1
CB_019014	0.0048335	2.98562e-05	78.2269	down	5.21472	5.19846	11.7406	306.4	409.66	334.312	-6.87622	-7.52683	-6.73788	-0.83848	-0.426485	-1.00718	Not Detected	Not Detected	Not Detected	Detected	Detected	Detected	0	CB_019014	A_23_P61406	NM_016848	NM_016848	NM_016848	Hs.292737	53358	SHC3	SHC (Src homology 2 domain containing) transforming protein 3	ENST00000375835	NP1161476	"GO:0004871(signal transducer activity)|GO:0005515(protein binding)|GO:0005575(cellular_component)|GO:0005829(cytosol)|GO:0007169(transmembrane receptor protein tyrosine kinase signaling pathway)|GO:0007173(epidermal growth factor receptor signaling pathway)|GO:0007265(Ras protein signal transduction)|GO:0007417(central nervous system development)|GO:0007611(learning or memory)|GO:0008286(insulin…	"Homo sapiens SHC (Src homology 2 domain containing) transforming protein 3 (SHC3), mRNA [NM_016848]"	chr9:91628173-91628114	hs|9q22.1
CB_001913	0.0134863	0.000536373	7.86618	down	5.13964	11.278	13.6868	53.7088	51.9256	38.1358	-6.89714	-6.40948	-6.51659	-3.35067	-3.4064	-4.13916	Not Detected	Not Detected	Not Detected	Not Detected	Detected	Detected	0	CB_001913	A_33_P3782469	ENST00000302000		AL833463	Hs.87194	26108	PYGO1	pygopus homolog 1 (Drosophila)	ENST00000302000		GO:0001822(kidney development)|GO:0005634(nucleus)|GO:0008270(zinc ion binding)|GO:0009791(post-embryonic development)|GO:0016055(Wnt receptor signaling pathway)|GO:0046872(metal ion binding)	pygopus homolog 1 (Drosophila) [Source:HGNC Symbol;Acc:30256] [ENST00000302000]	chr15:55831224-55831165	hs|15q21.3
CB_010435	0.00939744	0.000221503	94.6898	down	25.9338	52.4259	24.3174	1515.22	1584.31	3220.5	-4.56204	-4.19271	-5.68739	1.46756	1.52487	2.26084	Detected	Detected	Not Detected	Detected	Detected	Detected	0	CB_010435	A_23_P76488	NM_001423	NM_001423	NM_001423	Hs.719042	2012	EMP1	epithelial membrane protein 1	ENST00000256951		GO:0005624(membrane fraction)|GO:0005886(plasma membrane)|GO:0007275(multicellular organismal development)|GO:0008283(cell proliferation)|GO:0008544(epidermis development)|GO:0016021(integral to membrane)|GO:0016049(cell growth)|GO:0030855(epithelial cell differentiation)	"Homo sapiens epithelial membrane protein 1 (EMP1), mRNA [NM_001423]"	chr12:13369562-13369621	hs|12p13.1
CB_028756	0.00416657	1.31852e-05	323.449	down	110.436	126.204	178.513	21882.3	21687.2	48862.7	-2.47174	-2.9253	-2.81143	5.31972	5.29979	6.18421	Detected	Detected	Detected	Detected	Detected	Detected	0	CB_028756	A_33_P3354322	NM_201397	NM_201397	NM_201397	Hs.76686	2876	GPX1	glutathione peroxidase 1	ENST00000419783		"GO:0001659(temperature homeostasis)|GO:0001836(release of cytochrome c from mitochondria)|GO:0001885(endothelial cell development)|GO:0002862(negative regulation of inflammatory response to antigenic stimulus)|GO:0004602(glutathione peroxidase activity)|GO:0004866(endopeptidase inhibitor activity)|GO:0005737(cytoplasm)|GO:0005739(mitochondrion)|GO:0005829(cytosol)|GO:0006144(purine base metaboli…	"Homo sapiens glutathione peroxidase 1 (GPX1), transcript variant 2, mRNA [NM_201397]"	chr3:49394667-49394608	hs|3p21.31
CB_014109	0.0152511	0.000716721	16.1682	down	54.6374	79.3212	206.214	634.033	1111.89	1475.75	-3.48699	-3.59528	-2.60331	0.210663	1.01402	1.135	Detected	Detected	Detected	Detected	Detected	Detected	0	CB_014109	A_33_P3232945	NM_005242	NM_005242	NM_005242	Hs.154299	2150	F2RL1	coagulation factor II (thrombin) receptor-like 1	ENST00000296677		GO:0002690(positive regulation of leukocyte chemotaxis)|GO:0004872(receptor activity)|GO:0004930(G-protein coupled receptor activity)|GO:0005102(receptor binding)|GO:0005794(Golgi apparatus)|GO:0005886(plasma membrane)|GO:0005887(integral to plasma membrane)|GO:0007186(G-protein coupled receptor protein signaling pathway)|GO:0007204(elevation of cytosolic calcium ion concentration)|GO:0015057(thr…	"Homo sapiens coagulation factor II (thrombin) receptor-like 1 (F2RL1), mRNA [NM_005242]"	chr5:76130985-76131044	hs|5q13.3
CB_014573	0.0141279	0.000597211	47.2794	down	4.18275	5.1182	11.4677	90.2779	212.733	372.093	-7.19435	-7.54928	-6.77181	-2.60145	-1.37187	-0.852714	Not Detected	Not Detected	Not Detected	Detected	Detected	Detected	0	CB_014573	A_23_P401606	NM_005711	NM_005711	NM_005711	Hs.482730	10085	EDIL3	EGF-like repeats and discoidin I-like domains 3	ENST00000380138		GO:0005178(integrin binding)|GO:0005509(calcium ion binding)|GO:0005576(extracellular region)|GO:0007155(cell adhesion)|GO:0007275(multicellular organismal development)|GO:0010811(positive regulation of cell-substrate adhesion)	"Homo sapiens EGF-like repeats and discoidin I-like domains 3 (EDIL3), mRNA [NM_005711]"	chr5:83238522-83238463	hs|5q14.3
CB_007834	0.0130462	0.000492351	27.6275	down	12.8808	19.3679	11.7232	193.897	207.032	423.144	-5.57165	-5.62932	-6.74002	-1.4986	-1.41106	-0.667229	Not Detected	Not Detected	Not Detected	Detected	Detected	Detected	0	CB_007834	A_33_P3368014	NM_001040107	NM_001040107	NM_001040107	Hs.334637	84329	HVCN1	hydrogen voltage-gated channel 1	ENST00000377649	NP861779	GO:0005244(voltage-gated ion channel activity)|GO:0006811(ion transport)|GO:0009268(response to pH)|GO:0010043(response to zinc ion)|GO:0015992(proton transport)|GO:0016020(membrane)|GO:0016021(integral to membrane)|GO:0030171(voltage-gated proton channel activity)|GO:0055085(transmembrane transport)	"Homo sapiens hydrogen voltage-gated channel 1 (HVCN1), transcript variant 1, mRNA [NM_001040107]"	chr12:111088033-111087974	hs|12q24.11
CB_011026	0.00552015	4.85745e-05	54.0185	down	4.10808	7.07855	11.1985	300.807	247.339	190.015	-7.22034	-7.08146	-6.80608	-0.865057	-1.15443	-1.82226	Not Detected	Not Detected	Not Detected	Detected	Detected	Detected	0	CB_011026	A_23_P62890	NM_002053	NM_002053	NM_002053	Hs.62661	2633	GBP1	"guanylate binding protein 1, interferon-inducible, 67kDa"	ENST00000370473		GO:0000166(nucleotide binding)|GO:0003924(GTPase activity)|GO:0005525(GTP binding)|GO:0005886(plasma membrane)|GO:0019221(cytokine-mediated signaling pathway)|GO:0060333(interferon-gamma-mediated signaling pathway)	"Homo sapiens guanylate binding protein 1, interferon-inducible, 67kDa (GBP1), mRNA [NM_002053]"	chr1:89518848-89518789	hs|1p22.2
CB_018635	0.0116784	0.000378094	34.5289	down	34.8424	34.6172	50.9515	729.956	542.038	1761.08	-4.13603	-4.7915	-4.62026	0.413914	-0.0225191	1.39001	Detected	Detected	Not Detected	Detected	Detected	Detected	0	CB_018635	A_23_P155477	NM_016210	NM_016210	NM_016210	Hs.517860	51161	C3orf18	chromosome 3 open reading frame 18	ENST00000449241	NP852684	GO:0016020(membrane)|GO:0016021(integral to membrane)	"Homo sapiens chromosome 3 open reading frame 18 (C3orf18), transcript variant 1, mRNA [NM_016210]"	chr3:50595542-50595483	hs|3p21.31
CB_010189	0.00848126	0.00018114	115.279	down	27.4012	26.3822	81.546	2198.64	2046.09	5529.12	-4.48264	-5.18342	-3.94177	2.00464	1.89389	3.0406	Detected	Not Detected	Detected	Detected	Detected	Detected	0	CB_010189	A_33_P3331188	NM_001199417	NM_001199417	NM_001199417	Hs.374446	57636	ARHGAP23	Rho GTPase activating protein 23	ENST00000398685		GO:0005096(GTPase activator activity)|GO:0005622(intracellular)|GO:0007165(signal transduction)	"Homo sapiens Rho GTPase activating protein 23 (ARHGAP23), mRNA [NM_001199417]"	chr17:36646732-36646791	hs|17q12
CB_028142	0.00478396	2.82049e-05	24.2344	down	44.4888	52.7485	58.8525	861.278	776.484	809.56	-3.78343	-4.18386	-4.41228	0.652584	0.496044	0.268762	Detected	Detected	Not Detected	Detected	Detected	Detected	0	CB_028142	A_23_P52727	NM_182964	NM_182964	NM_182964	Hs.502116	89797	NAV2	neuron navigator 2	ENST00000396085		GO:0000166(nucleotide binding)|GO:0004386(helicase activity)|GO:0005524(ATP binding)|GO:0005634(nucleus)|GO:0005730(nucleolus)|GO:0007399(nervous system development)|GO:0016787(hydrolase activity)	"Homo sapiens neuron navigator 2 (NAV2), transcript variant 1, mRNA [NM_182964]"	chr11:20143014-20143073	hs|11p15.1
[truncated: 117 more rows]
