# Supplementary material for: Analysis of the miRNA–mRNA–lncRNA networks in ER+ and ER− breast cancer cell lines
Source: J Cell Mol Med. 2015 Sep 28;19(12):2874–87. doi: 10.1111/jcmm.12681 (PMC4687702; doi:10.1111/jcmm.12681)
Supplement: Supplementary file 12 — Table S6 The details of the up‐regulated lncRNAs in MCF‐7 cell compared with that in MDA‐MB‐231 cell. [file JCMM-19-2874-s012.xls]

## Sheet: Sheet1
ProbeName	p (Corrected)	p	FC (absolute)	Regulation	MCF-7(1):gProcessedSignal(raw)	MCF-7(2):gProcessedSignal(raw)	MCF-7(3):gProcessedSignal(raw)	MDA-MB-231(1):gProcessedSignal(raw)	MDA-MB-231(2):gProcessedSignal(raw)	MDA-MB-231(3):gProcessedSignal(raw)	MCF-7(1):gProcessedSignal(normalized)	MCF-7(2):gProcessedSignal(normalized)	MCF-7(3):gProcessedSignal(normalized)	MDA-MB-231(1):gProcessedSignal(normalized)	MDA-MB-231(2):gProcessedSignal(normalized)	MDA-MB-231(3):gProcessedSignal(normalized)	MCF-7(1):gFEFlags	MCF-7(2):gFEFlags	MCF-7(3):gFEFlags	MDA-MB-231(3):gFEFlags	MDA-MB-231(2):gFEFlags	MDA-MB-231(1):gFEFlags	ControlType	lncRNA_ProbeName	Probe Sequence	#Probe_repeats	Aligned Percent(%)_Ensemble	Aligned Identity(%)_Ensemble	Transcripts_Ensemble_68	Biotype-Transcripts_Ensemble_68	Biotype-Gene_Ensemble_68	Gene_Ensemble_68	Name_Ensemble_68	Description_Ensemble_68	# of Matched Gene	# of Matched Transcripts	Match Protein Coding Transcripts?	all_Info	Aligned Percent(%)_NCBI	Aligned Identity(%)_NCBI	Gene_NCBI	Annotation_NCBI	Lnc-Length	Chrosome	Strand	Start	End	lncRNA blast To Ensembl	lncRNA blast To Refseq
RNA46670|UCSC_5185_1951	0.0482092	0.00625999	18.0719	up	559.366	1930.87	663.796	48.0002	41.0753	16.9688	-0.131156	1.01012	-0.916715	-3.51278	-3.74457	-5.30742	Detected	Detected	Detected	Not Detected	Detected	Detected	0	RNA46670|UCSC_5185_1951	GTATAAATTTATGGGGTACAAGAGTAATTTTGTTAGCATGCATAGACATGCATAGACTGC	3	100	100	ENST00000412553	processed_transcript	lincRNA	ENSG00000179935	RP5-1068E13.3		1	1	N	ENSG00000179935-lincRNA:ENST00000412553-processed_transcript-100-100.00:RP5-1068E13.3:Null	100	100	NR_026884	"Homo sapiens hypothetical LOC29075 (HSPC072), transcript variant 2, non-coding RNA"	1952	20	-	18768614	18775228		57.97
RNA48792|UCSC_7764_1337	0.011774	0.000382624	6.55597	up	1407.7	2612.5	4383.78	188.229	240.839	347.609	1.20032	1.4463	1.80665	-1.5414	-1.19284	-0.95091	Detected	Detected	Detected	Detected	Detected	Detected	0	RNA48792|UCSC_7764_1337	CGCTGATTCATTGATTAGACTTCTTTGCACAGGAGAGCTGCTAAAAATTACTGCGGTGAA	2	100	100	ENST00000507841	processed_transcript	pseudogene	ENSG00000188002	RP11-43F13.1		1	2	N	ENSG00000188002-pseudogene:ENST00000507841-processed_transcript-100-100.00:ENST00000512335-processed_transcript-100-100.00:RP11-43F13.1:Null					1338	5	-	1628869	1634120	93.19
RNA58831|asoverlaps_424_1864	0.0250473	0.0019161	4.62567	up	234.46	366.724	279.913	46.4738	31.8517	45.2446	-1.38561	-1.38637	-2.16248	-3.55941	-4.11147	-3.89256	Detected	Detected	Detected	Not Detected	Detected	Detected	0	RNA58831|asoverlaps_424_1864	GTAAACATGCTGTCGGAGGCACGGTAATTTAGTCATTAACATTTAAAAACGATCTAATTC	1	100	100	ENST00000508752	processed_transcript	processed_transcript	ENSG00000248429	RP11-597D13.9		1	2	N	ENSG00000248429-processed_transcript:ENST00000508752-processed_transcript-100-100.00:ENST00000505532-processed_transcript-100-100.00:RP11-597D13.9:Null					1865	4	+	159091915	159120739	75
RNA35429|ENCODE_293_1888	0.108235	0.0238982	4.80727	up	497.743	720.54	847.252	121.278	143.076	43.4141	-0.299547	-0.411981	-0.564664	-2.17558	-1.94413	-3.95214	Detected	Detected	Detected	Not Detected	Detected	Detected	0	RNA35429|ENCODE_293_1888	ACAGTAGCAATCGTGAACTAAATCATACTATGAATGCCTAAACTACTGCTGTAACTTTTG	2	100	100	ENST00000433980	lincRNA	lincRNA	ENSG00000238261	BX004987.5		2	2	N	ENSG00000232274-lincRNA:ENST00000437267-lincRNA-100-100.00:BX571672.2:Null|ENSG00000238261-lincRNA:ENST00000433980-lincRNA-100-100.00:BX004987.5:Null					1889	1	+	143394093	143404415	100
RNA178433|ENST00000415764	0.079516	0.014519	14.1978	up	2123.32	2193.13	7512.24	87.453	70.9919	542.251	1.7933	1.19386	2.58372	-2.64732	-2.95519	-0.309415	Detected	Detected	Detected	Detected	Detected	Detected	0	RNA178433|ENST00000415764	TTCTGGTGCACTCCTCTCCTGAGAGTGTAGACCAAGGTTGCCTAATAAACTCAAGGGATG	4	100	100	ENST00000536718	processed_transcript	lincRNA	ENSG00000206140	TMEM191C	transmembrane protein 191C [Source:HGNC Symbol;Acc:33601]	3	14	N	ENSG00000206140-lincRNA:ENST00000536718-processed_transcript-100-100.00:ENST00000425458-processed_transcript-100-100.00:ENST00000456153-processed_transcript-100-100.00:ENST00000449424-processed_transcript-100-100.00:ENST00000415764-processed_transcript-100-100.00:ENST00000456303-processed_transcript-100-100.00:ENST00000417708-processed_transcript-100-86.67:ENST00000453397-processed_transcript-100…	100	100	XM_001725851	"PREDICTED: Homo sapiens transmembrane protein 191C (TMEM191C), mRNA"	1792	22	+	21821550	21824222
RNA178520|ENST00000423600	0.0246638	0.001845	2.74208	up	84.8102	113.998	139.54	24.9146	19.7336	36.6557	-2.85264	-3.07205	-3.16678	-4.45883	-4.80219	-4.19627	Detected	Detected	Detected	Not Detected	Not Detected	Detected	0	RNA178520|ENST00000423600	AATAAACCAATAATCATTACCAGGTACTGAGCCCTTCAATTGAGGTCTAAACCCTCCACC	2	100	100	ENST00000423600	processed_transcript	lincRNA	ENSG00000229178	AC069513.4		1	1	N	ENSG00000229178-lincRNA:ENST00000423600-processed_transcript-100-100.00:AC069513.4:Null					1685	3	-	195382435	195384798
RNA178464|ENST00000431095	0.0637928	0.0100956	5.32681	up	167.921	387.15	1029.48	50.7061	33.3399	72.1399	-1.86717	-1.30817	-0.283609	-3.43366	-4.04559	-3.21951	Detected	Detected	Detected	Detected	Detected	Detected	0	RNA178464|ENST00000431095	TAATTTGCACTAAGTCATTTGCACTGGTTGGAGTTGTGGAGACGGCCTTGAGTCTCAGTA	18	100	100	ENST00000535745	processed_transcript	lincRNA	ENSG00000130600	H19	"H19, imprinted maternally expressed transcript (non-protein coding) [Source:HGNC Symbol;Acc:4713]"	1	12	N	"ENSG00000130600-lincRNA:ENST00000535745-processed_transcript-100-100.00:ENST00000442037-lincRNA-100-100.00:ENST00000422826-lincRNA-100-100.00:ENST00000411754-lincRNA-100-100.00:ENST00000431095-lincRNA-100-100.00:ENST00000446406-lincRNA-100-100.00:ENST00000417089-lincRNA-100-100.00:ENST00000411861-retained_intron-100-100.00:ENST00000439725-lincRNA-100-100.00:ENST00000412788-lincRNA-100-100.00:ENS…	100	100	NR_002196	"Homo sapiens H19, imprinted maternally expressed transcript (non-protein coding) (H19), non-coding RNA"	1482	11	-	2016466	2019045		91.29
RNA39793|RefSeq_1797_1941	0.0931393	0.0187143	3.12266	up	1378.41	1640	2505.96	522.976	400.572	244.601	1.16998	0.77456	0.999834	-0.0671511	-0.458852	-1.45794	Detected	Detected	Detected	Detected	Detected	Detected	0	RNA39793|RefSeq_1797_1941	TTTCATCGCCAGATTTACACTGGTCCCCCTTACATTAAAGGCAGGTCCTCCATCTTTAAG	2	100	100	ENST00000427658	retained_intron	pseudogene	ENSG00000223959	AFG3L1P	"AFG3 ATPase family gene 3-like 1 (S. cerevisiae), pseudogene [Source:HGNC Symbol;Acc:314]"	1	8	N	"ENSG00000223959-pseudogene:ENST00000427658-retained_intron-100-100.00:ENST00000355531-retained_intron-100-100.00:ENST00000388970-processed_transcript-100-100.00:ENST00000557444-unitary_pseudogene-100-100.00:ENST00000437774-processed_transcript-100-100.00:ENST00000436447-processed_transcript-100-100.00:ENST00000457926-processed_transcript-100-100.00:ENST00000418696-processed_transcript-100-100.00…	100	100	NR_003228	"Homo sapiens AFG3 ATPase family gene 3-like 1 (S. cerevisiae) (AFG3L1), transcript variant 3, non-coding RNA"	1942	16	+	90038987	90067195	19.27	100
RNA47697|UCSC_6429_1665	0.00328185	3.74931e-06	505.211	up	12094.4	14245.2	18306.4	20.339	13.232	25.0313	4.30325	3.89327	3.86875	-4.75157	-5.37881	-4.74657	Detected	Detected	Detected	Not Detected	Not Detected	Detected	0	RNA47697|UCSC_6429_1665	AGGATACAAGCTGAAAGAAAAAATGAAAAATGCTTCTCCGCGCGTCAATCGAGGGGTGGA	3	100	100	ENST00000417359	processed_transcript	lincRNA	ENSG00000243350	RP11-379F12.3		3	4	N	ENSG00000197308-lincRNA:ENST00000355358-processed_transcript-100-100.00:RP11-379F12.7:Null|ENSG00000232638-lincRNA:ENST00000418270-lincRNA-100-88.33:RP11-379F12.4:Null|ENSG00000243350-lincRNA:ENST00000417359-processed_transcript-100-100.00:ENST00000458727-processed_transcript-100-100.00:RP11-379F12.3:Null	100	100	NR_024256	"Homo sapiens hypothetical LOC399717 (FLJ45983), transcript variant 2, non-coding RNA"	1666	10	-	8092412	8095447	20.48	93.27
RNA47134|UCSC_5731_1823	0.0272556	0.00226461	4.07374	up	52.1266	64.8914	78.0815	6.78301	12.5119	12.6785	-3.55486	-3.88496	-4.0044	-6.33583	-5.45954	-5.72792	Detected	Detected	Detected	Not Detected	Not Detected	Not Detected	0	RNA47134|UCSC_5731_1823	CACTGGGTGATGGATCACAGCGTTCATCCCAGAAGATGAGGATACAGAATTGGCTGACAA	1	100	100	ENST00000456616	processed_transcript	lincRNA	ENSG00000230314	RP1-62D2.3		1	1	N	ENSG00000230314-lincRNA:ENST00000456616-processed_transcript-100-100.00:RP1-62D2.3:Null					1824	6	+	11044923	11079377
RNA47929|UCSC_6705_1602	0.0827692	0.0154852	3.03591	up	2390.71	2438.16	4567.87	491.05	452.383	1179.79	1.96442	1.34666	1.866	-0.158025	-0.283367	0.81208	Detected	Detected	Detected	Detected	Detected	Detected	0	RNA47929|UCSC_6705_1602	GCAGATGACCAAAGCAATTGACTTGGCCAAGAAAAGGTAAGGTAAATAAACATTTTTCAA	2	100	100	ENST00000444232	processed_transcript	lincRNA	ENSG00000170846	AC093323.3		1	2	N	ENSG00000170846-lincRNA:ENST00000444232-processed_transcript-100-100.00:ENST00000307533-processed_transcript-100-100.00:AC093323.3:Null	100	100	NR_015433	"Homo sapiens hypothetical LOC93622 (LOC93622), non-coding RNA"	1603	4	+	6675817	6677774		92.88
RNA48282|UCSC_7140_1501	0.0414606	0.00483054	2.81192	up	313.572	474.695	645.2	119.95	117.857	84.1556	-0.966152	-1.01406	-0.957708	-2.19146	-2.22388	-2.99724	Detected	Detected	Detected	Detected	Detected	Detected	0	RNA48282|UCSC_7140_1501	TTTATTTCCTAATGTTTCAATCACCTCATCCCAGCTTCTGTTTCCTGTCAGGCTCAGAGC	1	100	100	ENST00000488158	processed_transcript	protein_coding	ENSG00000077713	SLC25A43	"solute carrier family 25, member 43 [Source:HGNC Symbol;Acc:30557]"	1	1	N	"ENSG00000077713-protein_coding:ENST00000488158-processed_transcript-100-100.00:SLC25A43:solute carrier family 25, member 43 [Source:HGNC Symbol;Acc:30557]"					1502	X	+	118533022	118586106	78.68
RNA178463|ENST00000446406	0.0319952	0.00301465	7.14875	up	296.473	374.526	996.91	50.9402	26.27	62.361	-1.04705	-1.35599	-0.329992	-3.42702	-4.38943	-3.42966	Detected	Detected	Detected	Not Detected	Not Detected	Detected	0	RNA178463|ENST00000446406	TAATTTGCACTAAGTCATTTGCACTGGTTGGAGTTGTGGAGACGGCCTTGAGTCTCAGTA	18	100	100	ENST00000535745	processed_transcript	lincRNA	ENSG00000130600	H19	"H19, imprinted maternally expressed transcript (non-protein coding) [Source:HGNC Symbol;Acc:4713]"	1	12	N	"ENSG00000130600-lincRNA:ENST00000535745-processed_transcript-100-100.00:ENST00000442037-lincRNA-100-100.00:ENST00000422826-lincRNA-100-100.00:ENST00000411754-lincRNA-100-100.00:ENST00000431095-lincRNA-100-100.00:ENST00000446406-lincRNA-100-100.00:ENST00000417089-lincRNA-100-100.00:ENST00000411861-retained_intron-100-100.00:ENST00000439725-lincRNA-100-100.00:ENST00000412788-lincRNA-100-100.00:ENS…	100	100	NR_002196	"Homo sapiens H19, imprinted maternally expressed transcript (non-protein coding) (H19), non-coding RNA"	1613	11	-	2016445	2019057		91.25
RNA49029|UCSC_8032_1273	0.0418419	0.00491386	5.57856	up	542.703	638.454	446.984	73.7941	60.7422	54.8157	-0.174787	-0.586476	-1.48723	-2.89232	-3.18014	-3.61571	Detected	Detected	Detected	Not Detected	Detected	Detected	0	RNA49029|UCSC_8032_1273	TATTTTGACTATCGGCCCTGAGTAGGAGGAATGACACAGAGAGGAGATAGAGTTGTGAGT	1	100	100	ENST00000500496	sense_overlapping	sense_overlapping	ENSG00000245479	RP11-387D10.3		1	1	N	ENSG00000245479-sense_overlapping:ENST00000500496-sense_overlapping-100-100.00:RP11-387D10.3:Null					1274	15	+	91203464	91208176	95.44
RNA48101|UCSC_6909_1558	0.0755114	0.0132711	2.94102	up	4110.1	5081.48	4499.39	740.44	843.617	1628.79	2.74615	2.40612	1.8442	0.434488	0.615675	1.27736	Detected	Detected	Detected	Detected	Detected	Detected	0	RNA48101|UCSC_6909_1558	TTTAAAAACTCATCAGCACCTGCTTTCTGCATCTGGACCCTGATCTTCTGGTGGGTTTAC	8	100	100	ENST00000501937	processed_transcript	lincRNA	ENSG00000245060	CTC-205M6.2		1	5	N	ENSG00000245060-lincRNA:ENST00000501937-processed_transcript-100-100.00:ENST00000509921-processed_transcript-100-100.00:ENST00000508309-processed_transcript-100-100.00:ENST00000502162-processed_transcript-100-100.00:ENST00000501855-processed_transcript-100-100.00:CTC-205M6.2:Null	100	100	NR_027183	"Homo sapiens hypothetical protein LOC729678 (LOC729678), non-coding RNA"	1559	5	+	180258662	180262725		95.51
RNA176039|ENST00000442982	0.0138839	0.000568991	3.19259	up	447.975	633.72	1160.44	147.701	126.655	149.052	-0.451529	-0.597215	-0.110861	-1.89122	-2.12001	-2.17256	Detected	Detected	Detected	Detected	Detected	Detected	0	RNA176039|ENST00000442982	TCTGATATATATGCAAATCTGTGTAAAGTAAACCCTACCTAAAATGTACTGGGGACCCAA	1	100	100	ENST00000447891	processed_transcript	lincRNA	ENSG00000226752	RP11-27I1.2		1	2	N	ENSG00000226752-lincRNA:ENST00000447891-processed_transcript-100-100.00:ENST00000442982-processed_transcript-100-100.00:RP11-27I1.2:Null	100	100	NR_024408	"Homo sapiens hypothetical LOC253039 (LOC253039), non-coding RNA"	1971	9	+	123605377	123614881		100
RNA35592|ENCODE_460_1266	0.0495109	0.00654139	3.82786	up	416.002	825.065	895.13	130.094	144.7	80.1453	-0.558357	-0.216552	-0.485357	-2.07434	-1.92785	-3.06769	Detected	Detected	Detected	Detected	Detected	Detected	0	RNA35592|ENCODE_460_1266	CTCTCACCGCTGAATATCTCCTAAGGCATTAGTAAAACACTATTTAAATATTTCCTCTGT	1	100	100	ENST00000453951	lincRNA	lincRNA	ENSG00000230836	AC104135.4		1	1	N	ENSG00000230836-lincRNA:ENST00000453951-lincRNA-100-100.00:AC104135.4:Null					1267	2	+	75167384	75169797	95.58
RNA35494|ENCODE_358_1713	0.0259361	0.00205906	32.0438	up	647.441	1662.86	542.962	22.9386	18.5495	11.5	0.0797987	0.794539	-1.2066	-4.57805	-4.89146	-5.86867	Detected	Detected	Detected	Not Detected	Not Detected	Not Detected	0	RNA35494|ENCODE_358_1713	TATAAATTTATGGGGTACAAGAGTAATTTTGTTAGCATGCATAGACATGCATAGACTGCA	1	100	100	ENST00000412553	processed_transcript	lincRNA	ENSG00000179935	RP5-1068E13.3		1	1	N	ENSG00000179935-lincRNA:ENST00000412553-processed_transcript-100-100.00:RP5-1068E13.3:Null	100	100	NR_026884	"Homo sapiens hypothetical LOC29075 (HSPC072), transcript variant 2, non-coding RNA"	1714	20	-	18768294	18774637		79.92
RNA39808|RefSeq_1814_1912	0.0779965	0.0140229	3.31052	up	44.0944	84.6931	88.7249	22.1189	9.57916	11.8713	-3.79628	-3.50074	-3.82004	-4.63055	-5.84487	-5.82283	Detected	Detected	Detected	Not Detected	Not Detected	Detected	0	RNA39808|RefSeq_1814_1912	CAGACATCTACAGCATATTTGTAAATCCTCCGTATGTGTATGGAAACACACACCTTCACA	1	100	100	ENST00000450575	antisense	antisense	ENSG00000235740	RP11-436I24.1		1	1	N	ENSG00000235740-antisense:ENST00000450575-antisense-100-100.00:RP11-436I24.1:Null	100	100	NR_027114	"Homo sapiens hypothetical LOC285740 (LOC285740), non-coding RNA"	1913	6	-	143875470	143883185	77.51	100
RNA178665|ENST00000499522	0.0254266	0.00198615	2.6817	up	32.7385	46.2874	73.0131	13.8	9.04091	12.6649	-4.22589	-4.37237	-4.10123	-5.31116	-5.9283	-5.72947	Detected	Detected	Not Detected	Not Detected	Not Detected	Not Detected	0	RNA178665|ENST00000499522	ATACTTAGACCTGGGACAACTGAAAGGAGTTGCACTTATACAATTCGGTGCAGTGGAGTC	1	100	100	ENST00000499522	processed_transcript	lincRNA	ENSG00000247081	RP11-318M2.2		1	3	N	ENSG00000247081-lincRNA:ENST00000499522-processed_transcript-100-100.00:ENST00000500902-processed_transcript-100-100.00:ENST00000521102-processed_transcript-100-100.00:RP11-318M2.2:Null					1354	8	-	104178156	104298135
RNA40017|RefSeq_2042_1713	0.0184362	0.00104691	18.1115	up	103.63	234.682	188.678	3.3766	5.27262	11.9486	-2.56351	-2.03035	-2.73153	-7.34218	-6.70625	-5.81346	Detected	Detected	Detected	Not Detected	Not Detected	Not Detected	0	RNA40017|RefSeq_2042_1713	GAGACATTTCATACTTGGTATTTGAAAATACGCTAGCACAGCTCTTGGAAATAAACAGTA	1	91.67	100	ENST00000421554	processed_transcript	processed_transcript	ENSG00000226574	SPANXA2-OT1	SPANXA2 overlapping transcript 1 (non-protein coding) [Source:HGNC Symbol;Acc:31683]	1	1	N	ENSG00000226574-processed_transcript:ENST00000421554-processed_transcript-100-91.67:SPANXA2-OT1:SPANXA2 overlapping transcript 1 (non-protein coding) [Source:HGNC Symbol;Acc:31683]	100	100	XR_040312	"PREDICTED: Homo sapiens chromosome X open reading frame 18 (CXorf18), miscRNA"	1714	X	+	140590842	140738069	88.44
RNA34916|NRED_1050_1139	0.144037	0.0383605	2.65639	up	876.859	2459.17	5395.29	473.991	552.13	653.196	0.517396	1.35904	2.10617	-0.209036	0.00409603	-0.0408602	Detected	Detected	Detected	Detected	Detected	Detected	0	RNA34916|NRED_1050_1139	TACTGAGGGTGCTTTAGCTTTGTAGGATGAAAACCTCAAACTAACAGGGCCTACCATGTA	3	100	100	ENST00000519077	lincRNA	lincRNA	ENSG00000253352	TUG1	taurine upregulated 1 (non-protein coding) [Source:HGNC Symbol;Acc:26066]	1	1	N	ENSG00000253352-lincRNA:ENST00000519077-lincRNA-100-100.00:TUG1:taurine upregulated 1 (non-protein coding) [Source:HGNC Symbol;Acc:26066]	100	100	NR_002323	"Homo sapiens taurine upregulated 1 (non-protein coding) (TUG1), non-coding RNA"	1140	22	+	31373692	31374831	100	100
RNA47272|UCSC_5895_1786	0.0748503	0.0130594	3.26386	up	55.1033	116.08	125.537	22.6116	22.4931	12.5064	-3.47474	-3.04594	-3.31934	-4.59876	-4.61336	-5.74764	Detected	Detected	Detected	Not Detected	Not Detected	Detected	0	RNA47272|UCSC_5895_1786	AGAGGCTCCTTTCTTCCAAGGAATCCTGTTGAAATGATACGGTATACTTCTTTATTTTGC	1	100	100	ENST00000548852	nonsense_mediated_decay	protein_coding	ENSG00000111144	LTA4H	leukotriene A4 hydrolase [Source:HGNC Symbol;Acc:6710]	1	1	N	ENSG00000111144-protein_coding:ENST00000548852-nonsense_mediated_decay-100-100.00:LTA4H:leukotriene A4 hydrolase [Source:HGNC Symbol;Acc:6710]					1787	12	-	96396737	96429365	98.32
RNA58910|asoverlaps_516_1670	0.0474634	0.00610341	2.69452	up	289.331	436.825	390.886	105.367	80.4162	82.0849	-1.08223	-1.134	-1.68071	-2.37848	-2.77536	-3.03319	Detected	Detected	Detected	Detected	Detected	Detected	0	RNA58910|asoverlaps_516_1670	CTGTTTTTGAAGAATCCATAAAGTAGTTTCAAAAGACATCAAAGAGTCTGGCTACCCAAA	1	100	100	ENST00000504000	retained_intron	protein_coding	ENSG00000159210	SNF8	"SNF8, ESCRT-II complex subunit, homolog (S. cerevisiae) [Source:HGNC Symbol;Acc:17028]"	1	1	N	"ENSG00000159210-protein_coding:ENST00000504000-retained_intron-100-100.00:SNF8:SNF8, ESCRT-II complex subunit, homolog (S. cerevisiae) [Source:HGNC Symbol;Acc:17028]"					1671	17	+	47008741	47010411	83.53
RNA46982|UCSC_5544_1864	0.060979	0.00934162	8.75552	up	306.79	372.17	471.865	36.0086	46.7635	13.1293	-0.997699	-1.3651	-1.40908	-3.92748	-3.55746	-5.67751	Detected	Detected	Detected	Not Detected	Detected	Detected	0	RNA46982|UCSC_5544_1864	TATTTCGAAAAAAGCCTGGTTTTGGTACAGCTCTTCCAGAACCCACGGGAAGAACCTGTT	1	100	100	ENST00000474046	processed_transcript	protein_coding	ENSG00000185630	PBX1	pre-B-cell leukemia homeobox 1 [Source:HGNC Symbol;Acc:8632]	1	2	N	ENSG00000185630-protein_coding:ENST00000474046-processed_transcript-100-100.00:ENST00000498497-retained_intron-100-100.00:PBX1:pre-B-cell leukemia homeobox 1 [Source:HGNC Symbol;Acc:8632]					1865	1	+	164595272	164651720	92.54
RNA175036|ENST00000452148	0.0417973	0.00490259	3.47101	up	176.276	371.156	429.269	49.6037	39.0426	95.5118	-1.79712	-1.36904	-1.54557	-3.46538	-3.81779	-2.81462	Detected	Detected	Detected	Detected	Detected	Detected	0	RNA175036|ENST00000452148	AGTGAGAGGAAGAAGTTACATTGTCGTATGAGGGATGCATTTTAACCATTAATTTGTGGT	1	100	100	ENST00000452148	processed_transcript	lincRNA	ENSG00000231806	RP11-342C23.4		1	1	N	ENSG00000231806-lincRNA:ENST00000452148-processed_transcript-100-100.00:RP11-342C23.4:Null					1081	9	+	97320995	97330312
RNA40152|RefSeq_2181_1597	0.014271	0.000615787	2.63639	up	400.384	705.121	700.975	148.177	135.802	147.817	-0.613566	-0.443189	-0.838092	-1.88657	-2.0194	-2.18456	Detected	Detected	Detected	Detected	Detected	Detected	0	RNA40152|RefSeq_2181_1597	TTATGTCCTGTGTAGCAGCAGGTAGTGTGGCTTTGAGAAAATAAAATGGCCACCTTGCTC	1	100	100	ENST00000480237	lincRNA	lincRNA	ENSG00000196668	LINC00173	long intergenic non-protein coding RNA 173 [Source:HGNC Symbol;Acc:33791]	1	1	N	ENSG00000196668-lincRNA:ENST00000480237-lincRNA-100-100.00:LINC00173:long intergenic non-protein coding RNA 173 [Source:HGNC Symbol;Acc:33791]	100	100	NR_027345	"Homo sapiens non-protein coding RNA 173 (NCRNA00173), transcript variant 1, non-coding RNA"	1598	12	+	116971226	116973326		78.46
RNA34475|NRED_607_1947	0.054691	0.0077127	8.27554	up	1059.17	1733.94	997.778	114.352	136.623	57.0004	0.78992	0.854922	-0.328736	-2.26041	-2.01071	-3.55933	Detected	Detected	Detected	Not Detected	Detected	Detected	0	RNA34475|NRED_607_1947	AGTGTTCTCACCCACTGTTTCCATGATCACTCTCACAACAGAAAAATAAAATTGACAAGA	2	100	100	ENST00000424252	processed_transcript	lincRNA	ENSG00000197670	RP4-724E16.2		1	1	N	ENSG00000197670-lincRNA:ENST00000424252-processed_transcript-100-100.00:RP4-724E16.2:Null					1948	20	+	52169308	52191847
RNA49309|UCSC_8367_1188	0.020577	0.00129652	10.2307	up	1336.93	3128.07	5796.48	121.602	177.795	288.387	1.12591	1.70614	2.20965	-2.17172	-1.6307	-1.22037	Detected	Detected	Detected	Detected	Detected	Detected	0	RNA49309|UCSC_8367_1188	ATACTGCTTCATGGTGGAGATGCTTCTGGTTTATTTTGTGGCTACCGCTGTTACTGCTTG	1	100	100	ENST00000343123	processed_transcript	pseudogene	ENSG00000188002	RP11-43F13.1		2	6	N	ENSG00000188002-pseudogene:ENST00000343123-processed_transcript-100-100.00:ENST00000522848-processed_transcript-100-100.00:ENST00000507841-processed_transcript-100-100.00:ENST00000512335-processed_transcript-100-100.00:ENST00000507290-processed_transcript-100-100.00:RP11-43F13.1:Null|ENSG00000249915-protein_coding:ENST00000515587-retained_intron-96-98.33:PDCD6:programmed cell death 6 [Source:HGNC…					1189	5	-	1602030	1634120	29.29
RNA35688|ENCODE_556_1013	0.0684882	0.0112555	4.88854	up	29.0599	33.4992	92.3482	3.39957	5.6023	11.1283	-4.39785	-4.83886	-3.7623	-7.3324	-6.61875	-5.91607	Detected	Detected	Detected	Not Detected	Not Detected	Not Detected	0	RNA35688|ENCODE_556_1013	AAATCACAGAATTCCAATCACAGGTTGAAATCCACTTCTCTAAAATCTTTTCGTCTCTGA	1	100	100	ENST00000447860	lincRNA	lincRNA	ENSG00000225768	RP11-127O4.3		1	1	N	ENSG00000225768-lincRNA:ENST00000447860-lincRNA-100-100.00:RP11-127O4.3:Null					1014	10	-	106234696	106240032	100
RNA177270|ENST00000432793	0.0621971	0.0096616	6.61142	up	132.725	131.435	144.006	7.24747	24.7418	13.3519	-2.2065	-2.86671	-3.12133	-6.24027	-4.47589	-5.65326	Detected	Detected	Detected	Not Detected	Not Detected	Not Detected	0	RNA177270|ENST00000432793	TTTTAGGCATTCGGAGTAGAGCAAGCCACGAATGAGAACAGGTTCTGAAAGTGACAGAAA	1	100	100	ENST00000432793	processed_transcript	lincRNA	ENSG00000233251	AC007743.1		1	1	N	ENSG00000233251-lincRNA:ENST00000432793-processed_transcript-100-100.00:AC007743.1:Null	100	100	XM_001725829	"PREDICTED: Homo sapiens hypothetical protein LOC100129434 (LOC100129434), mRNA"	1658	2	-	56401874	56412905
RNA48950|UCSC_7945_1292	0.00824322	0.000169454	5.65846	up	97.1457	128.709	179.815	11.1413	15.2762	20.0823	-2.65673	-2.89694	-2.80094	-5.6199	-5.17156	-5.06438	Detected	Detected	Detected	Not Detected	Not Detected	Not Detected	0	RNA48950|UCSC_7945_1292	TTAGACCTACAGTGAAGCAGGCCATGTGTTTATACTGTGGGATCTCCCATAAACAACAGG	1	100	100	ENST00000489318	processed_transcript	protein_coding	ENSG00000148120	C9orf3	chromosome 9 open reading frame 3 [Source:HGNC Symbol;Acc:1361]	1	1	N	ENSG00000148120-protein_coding:ENST00000489318-processed_transcript-100-100.00:C9orf3:chromosome 9 open reading frame 3 [Source:HGNC Symbol;Acc:1361]					1293	9	+	97488993	97535450	46.05
RNA40493|RefSeq_2552_1225	0.0209745	0.00135389	17.1568	up	1546.07	2229.24	1300.8	38.7602	63.1272	99.9275	1.33558	1.21742	0.0538712	-3.82125	-3.12458	-2.74942	Detected	Detected	Detected	Detected	Detected	Detected	0	RNA40493|RefSeq_2552_1225	CCGGAAGACCTGGCTTTCAGACACTGTTATTTTGTCTTATATTTCTAAGATAGTTCATAT	2	100	100	ENST00000482363	retained_intron	protein_coding	ENSG00000205981	DNAJC19	"DnaJ (Hsp40) homolog, subfamily C, member 19 [Source:HGNC Symbol;Acc:30528]"	1	2	N	"ENSG00000205981-protein_coding:ENST00000482363-retained_intron-100-100.00:ENST00000485675-retained_intron-100-100.00:DNAJC19:DnaJ (Hsp40) homolog, subfamily C, member 19 [Source:HGNC Symbol;Acc:30528]"					1226	3	-	180704967	180707562	92.73
RNA49343|UCSC_8408_1181	0.0144764	0.000635746	21.1639	up	259.061	322.499	590.641	10.7478	6.23044	21.4104	-1.24166	-1.57177	-1.08517	-5.67178	-6.46544	-4.97199	Detected	Detected	Detected	Not Detected	Not Detected	Not Detected	0	RNA49343|UCSC_8408_1181	TTTCCTCAGCAACATGAAGTCTCGGTGTACCGCAAAACCGTGATTGCCCAGTGGAGGGCG	1	100	100	ENST00000484697	processed_transcript	protein_coding	ENSG00000117480	FAAH	fatty acid amide hydrolase [Source:HGNC Symbol;Acc:3553]	1	1	N	ENSG00000117480-protein_coding:ENST00000484697-processed_transcript-100-100.00:FAAH:fatty acid amide hydrolase [Source:HGNC Symbol;Acc:3553]					1182	1	+	46871259	46879520	88.57
RNA49251|UCSC_8290_1208	0.0155816	0.000751042	3.68767	up	385.179	669.926	1213.24	107.121	105.227	152.538	-0.669421	-0.517057	-0.0466652	-2.35466	-2.38741	-2.13921	Detected	Detected	Detected	Detected	Detected	Detected	0	RNA49251|UCSC_8290_1208	AGAACATAGAGCTGCCAGTTACTGAGGATGGGAGTCCCAGCTTCTGGAGACGGGGTTCCT	1	100	100	ENST00000562226	nonsense_mediated_decay	protein_coding	ENSG00000103227	LMF1	lipase maturation factor 1 [Source:HGNC Symbol;Acc:14154]	1	2	N	ENSG00000103227-protein_coding:ENST00000562226-nonsense_mediated_decay-100-100.00:ENST00000545827-nonsense_mediated_decay-100-100.00:LMF1:lipase maturation factor 1 [Source:HGNC Symbol;Acc:14154]					1209	16	-	929569	1020984	90.07
RNA47796|UCSC_6548_1637	0.00435805	1.82216e-05	1042.41	up	6142.73	10325.8	14302.9	3.30843	6.09851	10.9333	3.32586	3.42905	3.51271	-7.3716	-6.49631	-5.94158	Detected	Detected	Detected	Not Detected	Not Detected	Not Detected	0	RNA47796|UCSC_6548_1637	TGGAAAAACTCACTTTTCCCATCCAACGTTATGTTTCCTTAAGATCTCTCTATGTTGATA	1	100	100	ENST00000455354	antisense	antisense	ENSG00000235123	DSCAM-AS1	DSCAM antisense RNA 1 (non-protein coding) [Source:HGNC Symbol;Acc:40197]	1	4	N	ENSG00000235123-antisense:ENST00000455354-antisense-100-100.00:ENST00000444046-antisense-100-100.00:ENST00000422749-antisense-100-100.00:ENST00000427451-antisense-100-100.00:DSCAM-AS1:DSCAM antisense RNA 1 (non-protein coding) [Source:HGNC Symbol;Acc:40197]					1638	21	+	41755009	41757282	66.71
RNA175780|ENST00000549813	0.110081	0.0246075	3.32911	up	4829.95	6759.26	4216.26	1066.55	1266.63	760.597	2.97899	2.81773	1.75044	0.960981	1.20201	0.178757	Detected	Detected	Detected	Detected	Detected	Detected	0	RNA175780|ENST00000549813	TTGAAGACCCCTCTTCACACAAGATGGTAGCAACAAATCATAGGTGCAATTGCACCAAAT	1	100	100	ENST00000549813	lincRNA	lincRNA	ENSG00000244306	CTD-2314B22.3		5	11	N	ENSG00000206195-pseudogene:ENST00000413768-processed_transcript-100-100.00:ENST00000437781-processed_transcript-100-100.00:ENST00000447898-processed_transcript-100-100.00:AP000525.8:Null|ENSG00000225210-lincRNA:ENST00000431094-lincRNA-100-100.00:ENST00000441500-lincRNA-100-100.00:ENST00000432001-lincRNA-100-100.00:AL589743.1:Null|ENSG00000244306-lincRNA:ENST00000549813-lincRNA-100-100.00:ENST0000…					1014	22	-	16151334	16192954	98.12
RNA48894|UCSC_7882_1307	0.0237755	0.00171113	9.48697	up	501.86	655.092	697.66	58.4775	45.1068	28.0488	-0.287665	-0.549361	-0.844931	-3.22794	-3.6095	-4.58236	Detected	Detected	Detected	Not Detected	Detected	Detected	0	RNA48894|UCSC_7882_1307	TGTAAGAGAATTTAGACATCAGTGGCAGCCCAGAGTCTAGAACCAGTACTACTTCTCAGG	1	100	100	ENST00000261203	nonsense_mediated_decay	protein_coding	ENSG00000111052	LIN7A	lin-7 homolog A (C. elegans) [Source:HGNC Symbol;Acc:17787]	1	1	N	ENSG00000111052-protein_coding:ENST00000261203-nonsense_mediated_decay-100-100.00:LIN7A:lin-7 homolog A (C. elegans) [Source:HGNC Symbol;Acc:17787]					1308	12	-	81191170	81331694	69.09
RNA40570|RefSeq_2635_1144	0.0321487	0.00304965	15.3401	up	1467.5	2051.55	1236.19	91.6264	32.565	95.1676	1.26034	1.09758	-0.0196266	-2.58006	-4.07952	-2.81983	Detected	Detected	Detected	Detected	Not Detected	Detected	0	RNA40570|RefSeq_2635_1144	CCGGAAGACCTGGCTTTCAGACACTGTTATTTTGTCTTATATTTCTAAGATAGTTCATAT	2	100	100	ENST00000482363	retained_intron	protein_coding	ENSG00000205981	DNAJC19	"DnaJ (Hsp40) homolog, subfamily C, member 19 [Source:HGNC Symbol;Acc:30528]"	1	2	N	"ENSG00000205981-protein_coding:ENST00000482363-retained_intron-100-100.00:ENST00000485675-retained_intron-100-100.00:DNAJC19:DnaJ (Hsp40) homolog, subfamily C, member 19 [Source:HGNC Symbol;Acc:30528]"					1145	3	-	180704967	180707562	99.04
RNA48920|UCSC_7911_1298	0.0861396	0.0165373	5.0426	up	389.707	459.07	270.461	58.9557	53.6239	32.8755	-0.65256	-1.06235	-2.21204	-3.21619	-3.35996	-4.35329	Detected	Detected	Detected	Not Detected	Detected	Detected	0	RNA48920|UCSC_7911_1298	TGACAAGGAAGCCATCATTCTGTAGAAGGCAGTGACGGAACAGTACCAGCAGAAATTGAA	1	91.67	100	ENST00000411439	lincRNA	lincRNA	ENSG00000233515	AL022344.4		1	1	N	ENSG00000233515-lincRNA:ENST00000411439-lincRNA-100-91.67:AL022344.4:Null					1299					39.91
RNA177078|ENST00000535249	0.0757101	0.0133406	2.72094	up	561.313	550.9	997.525	107.15	154.174	255.296	-0.126143	-0.79927	-0.329102	-2.35426	-1.83635	-1.39621	Detected	Detected	Detected	Detected	Detected	Detected	0	RNA177078|ENST00000535249	TTAATGTTAACCTTGTGGTTCGAAATCAACAAAGCCAGGAAATTCAAGAGAACTGCTGCT	1	100	100	ENST00000535249	processed_transcript	lincRNA	ENSG00000179743	RP11-169K16.9		1	1	N	ENSG00000179743-lincRNA:ENST00000535249-processed_transcript-100-100.00:RP11-169K16.9:Null	100	100	XM_002345306	"PREDICTED: Homo sapiens hypothetical protein LOC100292453 (LOC100292453), mRNA"	1797	1	-	16160559	16162355
RNA48230|UCSC_7079_1515	0.031074	0.00286222	9.01355	up	108.876	310.589	707.363	19.6889	21.0707	21.6856	-2.49227	-1.62605	-0.825005	-4.79844	-4.7076	-4.95357	Detected	Detected	Detected	Not Detected	Not Detected	Not Detected	0	RNA48230|UCSC_7079_1515	AGATGTATATCTTTTCTCTTGACTGCAAGTGAGAACGGCGGAAAATCCGCCAGAGCTACT	1	100	100	ENST00000466323	nonsense_mediated_decay	protein_coding	ENSG00000010404	IDS	iduronate 2-sulfatase [Source:HGNC Symbol;Acc:5389]	1	1	N	ENSG00000010404-protein_coding:ENST00000466323-nonsense_mediated_decay-100-100.00:IDS:iduronate 2-sulfatase [Source:HGNC Symbol;Acc:5389]					1516	X	-	148568662	148586864	100
RNA34758|NRED_891_1491	0.051221	0.00692094	2.91051	up	186.55	252.335	271.795	44.217	37.8236	85.4588	-1.71539	-1.92572	-2.20494	-3.63122	-3.86355	-2.97507	Detected	Detected	Detected	Detected	Detected	Detected	0	RNA34758|NRED_891_1491	TAAAAGCAAATGCCATGGTCTGCAGGTTAACACAAGAAGGCCCTGAGCACTGGAGATAAT	1	100	100	ENST00000492040	antisense	antisense	ENSG00000239791	AC002310.7		1	1	N	ENSG00000239791-antisense:ENST00000492040-antisense-100-100.00:AC002310.7:Null					1492	16	+	30583575	30595181	98.79
RNA46952|UCSC_5510_1872	0.0437238	0.00530081	5.03565	up	295.307	565.338	486.812	71.8918	64.8078	37.6246	-1.05273	-0.761947	-1.36409	-2.93	-3.08667	-4.15863	Detected	Detected	Detected	Not Detected	Detected	Detected	0	RNA46952|UCSC_5510_1872	TTTTCCATCTTAATTAAATAGGGTGGGCAGAAAGCATCATCCACCCCTTCCACAAGGGAG	1	100	100	ENST00000554554	retained_intron	protein_coding	ENSG00000213983	AP1G2	"adaptor-related protein complex 1, gamma 2 subunit [Source:HGNC Symbol;Acc:556]"	1	1	N	"ENSG00000213983-protein_coding:ENST00000554554-retained_intron-100-100.00:AP1G2:adaptor-related protein complex 1, gamma 2 subunit [Source:HGNC Symbol;Acc:556]"					1873	14	-	24030504	24033869	77.83
RNA47374|UCSC_6015_1760	0.0555426	0.00795151	3.80553	up	164.176	197.136	455.271	29.4465	34.0923	73.3516	-1.8997	-2.28187	-1.46073	-4.21773	-4.0134	-3.19547	Detected	Detected	Detected	Detected	Not Detected	Detected	0	RNA47374|UCSC_6015_1760	GTAGTGGAGGAATAGTAAGAAAATTCTTAGTGCTGGCTTAGCTTCATTGATCCAAAAACA	1	100	100	ENST00000450440	processed_transcript	pseudogene	ENSG00000214081	CYP4F30P	"cytochrome P450, family 4, subfamily F, polypeptide 30, pseudogene [Source:HGNC Symbol;Acc:25270]"	2	2	N	"ENSG00000214081-pseudogene:ENST00000450440-processed_transcript-100-100.00:CYP4F30P:cytochrome P450, family 4, subfamily F, polypeptide 30, pseudogene [Source:HGNC Symbol;Acc:25270]|ENSG00000239402-pseudogene:ENST00000455215-processed_transcript-100-100.00:CYP4F43P:cytochrome P450, family 4, subfamily F, polypeptide 43, pseudogene [Source:HGNC Symbol;Acc:39956]"					1761	2	+	131438800	131449262	100
RNA39926|RefSeq_1947_1786	0.0143905	0.000626678	134.958	up	391.603	1193.89	3114.96	3.06792	4.74395	11.2122	-0.645556	0.316545	1.31369	-7.48049	-6.85868	-5.90524	Detected	Detected	Detected	Not Detected	Not Detected	Not Detected	0	RNA39926|RefSeq_1947_1786	CTCTAAGACTCAGAAGAACTTTCTCAGGCATTCATTTTCCTATCTATTTTGAGCCATTTT	1	100	100	ENST00000560153	lincRNA	lincRNA	ENSG00000259527	LINC00052	long intergenic non-protein coding RNA 52 [Source:HGNC Symbol;Acc:26455]	1	1	N	ENSG00000259527-lincRNA:ENST00000560153-lincRNA-100-100.00:LINC00052:long intergenic non-protein coding RNA 52 [Source:HGNC Symbol;Acc:26455]	100	100	NR_026869	"Homo sapiens non-protein coding RNA 52 (NCRNA00052), non-coding RNA"	1787	15	+	88120159	88122917	91.88	91.88
RNA47565|UCSC_6274_1700	0.013077	0.000495541	7.36385	up	66.174	157.229	122.786	7.23371	10.5988	11.493	-3.21061	-2.60819	-3.35131	-6.24302	-5.69893	-5.86955	Detected	Detected	Detected	Not Detected	Not Detected	Not Detected	0	RNA47565|UCSC_6274_1700	GTTTGGAACTACTACAAACAGTGCTGTTATGAACATTCTATTACATGTCTTTTGGTGAAC	2	100	100	ENST00000433624	antisense	antisense	ENSG00000224533	RP11-954J6.3		2	2	N	ENSG00000224216-antisense:ENST00000412436-antisense-100-100.00:RP13-228J13.1:Null|ENSG00000224533-antisense:ENST00000433624-antisense-100-100.00:RP11-954J6.3:Null					1701	X	+	154696200	154723769	98.76
RNA34733|NRED_865_1555	0.00487256	3.0711e-05	3.78894	up	76.748	98.9257	149.18	15.8581	17.1094	21.1372	-2.99675	-3.27664	-3.0704	-5.1106	-5.00805	-4.99052	Detected	Detected	Detected	Not Detected	Not Detected	Detected	0	RNA34733|NRED_865_1555	ACAGGGTCAAGAAAATTACCCAGAGAAAGAAGGAGATCCCAGTAGTCTTCCTCAATCGAG	2	100	100	ENST00000562280	antisense	antisense	ENSG00000260034	RP11-266L9.2		1	1	N	ENSG00000260034-antisense:ENST00000562280-antisense-100-100.00:RP11-266L9.2:Null					1556	16	-	25151942	25158886
RNA48658|UCSC_7588_1385	0.0165298	0.000843391	7.91282	up	305.743	555.105	736.571	53.5194	42.2455	30.7369	-1.00263	-0.7883	-0.76663	-3.35576	-3.70404	-4.45033	Detected	Detected	Detected	Not Detected	Not Detected	Detected	0	RNA48658|UCSC_7588_1385	CCCAATAAAATTGGTCGTTCTTGGTTTTTTATTTGGAGAGTCTGTGCAAAATGTCACTAA	3	100	100	ENST00000551881	lincRNA	lincRNA	ENSG00000225210	AL589743.1		1	1	N	ENSG00000225210-lincRNA:ENST00000551881-lincRNA-100-100.00:AL589743.1:Null					1386	14	+	19662047	19663432
RNA178033|ENST00000438298	0.120678	0.0287164	2.82453	up	368.687	1042.89	788.177	156.393	211.807	111.821	-0.732553	0.12145	-0.668936	-1.80872	-1.37817	-2.58718	Detected	Detected	Detected	Detected	Detected	Detected	0	RNA178033|ENST00000438298	TGCCCAGTTTTTGTAGATTGTTGCTTACGCTTTTCATATTTTTACCCAAGGAGTAATCAG	1	100	100	ENST00000438298	processed_transcript	lincRNA	ENSG00000231889	TRAF3IP2-AS1	TRAF3IP2 antisense RNA 1 (non-protein coding) [Source:HGNC Symbol;Acc:40005]	1	1	N	ENSG00000231889-lincRNA:ENST00000438298-processed_transcript-100-100.00:TRAF3IP2-AS1:TRAF3IP2 antisense RNA 1 (non-protein coding) [Source:HGNC Symbol;Acc:40005]	100	100	XR_041902	"PREDICTED: Homo sapiens hypothetical LOC643749 (LOC643749), miscRNA"	1107	6	+	111804743	111898363
RNA39835|RefSeq_1845_1883	0.042316	0.0050065	13.822	up	136.567	169.64	266.564	4.32425	6.08458	24.4806	-2.16534	-2.49858	-2.23298	-6.9853	-6.49961	-4.77867	Detected	Detected	Detected	Not Detected	Not Detected	Not Detected	0	RNA39835|RefSeq_1845_1883	TTATTCTTCCAAACAGTATCGCTTATTCTTCCAGTGCATGCTGGACTTCAGACCTCAGGG	1	100	100	ENST00000533735	processed_transcript	pseudogene	ENSG00000218358	RAET1K	retinoic acid early transcript 1K pseudogene [Source:HGNC Symbol;Acc:16797]	1	1	N	ENSG00000218358-pseudogene:ENST00000533735-processed_transcript-100-100.00:RAET1K:retinoic acid early transcript 1K pseudogene [Source:HGNC Symbol;Acc:16797]	100	100	NR_024045	"Homo sapiens retinoic acid early transcript 1K pseudogene (RAET1K), non-coding RNA"	1884	6	-	150319154	150326280	94.9	94.9
RNA48555|UCSC_7465_1417	0.078266	0.014094	7.07787	up	304.978	337.593	1022.95	43.197	19.6915	96.1781	-1.00624	-1.50577	-0.292789	-3.66489	-4.80527	-2.8046	Detected	Detected	Detected	Detected	Not Detected	Detected	0	RNA48555|UCSC_7465_1417	TAATTTGCACTAAGTCATTTGCACTGGTTGGAGTTGTGGAGACGGCCTTGAGTCTCAGTA	18	100	100	ENST00000535745	processed_transcript	lincRNA	ENSG00000130600	H19	"H19, imprinted maternally expressed transcript (non-protein coding) [Source:HGNC Symbol;Acc:4713]"	1	12	N	"ENSG00000130600-lincRNA:ENST00000535745-processed_transcript-100-100.00:ENST00000442037-lincRNA-100-100.00:ENST00000422826-lincRNA-100-100.00:ENST00000411754-lincRNA-100-100.00:ENST00000431095-lincRNA-100-100.00:ENST00000446406-lincRNA-100-100.00:ENST00000417089-lincRNA-100-100.00:ENST00000411861-retained_intron-100-100.00:ENST00000439725-lincRNA-100-100.00:ENST00000412788-lincRNA-100-100.00:ENS…	100	100	NR_002196	"Homo sapiens H19, imprinted maternally expressed transcript (non-protein coding) (H19), non-coding RNA"	1418	11	-	2016405	2018180		95.13
RNA39894|RefSeq_1913_1828	0.0359146	0.00377415	13.3576	up	3648.75	5582.78	5177.87	162.258	126.787	592.482	2.57438	2.54185	2.04683	-1.7556	-2.1185	-0.181605	Detected	Detected	Detected	Detected	Detected	Detected	0	RNA39894|RefSeq_1913_1828	AATGACCTGCGTTATGCAAAGATGGAGATCTCTGAGATTAATAGGAACATCAGCCGGCTC	1	100	100	ENST00000440275	processed_pseudogene	pseudogene	ENSG00000213538	KRT8P41	keratin 8 pseudogene 41 [Source:HGNC Symbol;Acc:39875]	1	2	N	ENSG00000213538-pseudogene:ENST00000440275-processed_pseudogene-100-100.00:ENST00000533985-processed_pseudogene-100-100.00:KRT8P41:keratin 8 pseudogene 41 [Source:HGNC Symbol;Acc:39875]	100	100	NR_027713	"Homo sapiens keratin 8 pseudogene (FLJ46111), non-coding RNA"	1829	11	+	9115909	9117737	97.59	97.59
RNA176183|ENST00000418499	0.0358832	0.00376939	3.4455	up	1266.94	1902.02	1476.04	290.649	223.627	368.483	1.04833	0.988399	0.236205	-0.914616	-1.29982	-0.866778	Detected	Detected	Detected	Detected	Detected	Detected	0	RNA176183|ENST00000418499	ATCTTGTCATTGTGACTTTGCTTTGTTGGACAACCAGGAGTGGTGACAGGCAGGGAATAT	1	100	100	ENST00000418499	lincRNA	lincRNA	ENSG00000225210	AL589743.1		1	1	N	ENSG00000225210-lincRNA:ENST00000418499-lincRNA-100-100.00:AL589743.1:Null	100	100	XR_041650	"PREDICTED: Homo sapiens hypothetical LOC400879 (LOC400879), miscRNA"	1946	14	+	19650036	19684834
RNA58851|asoverlaps_448_1813	0.0111983	0.000334363	31.9516	up	255.13	437.065	368.857	3.86033	7.69877	11.6853	-1.26372	-1.13321	-1.76439	-7.14903	-6.16014	-5.84561	Detected	Detected	Detected	Not Detected	Not Detected	Not Detected	0	RNA58851|asoverlaps_448_1813	TCCAGTACACTTTGGAGACACGTACCTTACTTCCTAGAAAATAAAATGGCAGTAAATTAG	1	100	100	ENST00000445523	antisense	antisense	ENSG00000236137	RP11-27K13.3		1	1	N	ENSG00000236137-antisense:ENST00000445523-antisense-100-100.00:RP11-27K13.3:Null					1814	1	-	117568103	117602112	100
RNA178217|ENST00000504145	0.0672191	0.0109307	2.82897	up	562.792	1303.76	1982.85	265.387	308.303	216.317	-0.122347	0.443543	0.662051	-1.0458	-0.836565	-1.63523	Detected	Detected	Detected	Detected	Detected	Detected	0	RNA178217|ENST00000504145	AGAAAATAGTGCCAATAATTCTTCATGGAGATGCACCTCTCTCAAGTCTTGAACAATGTT	2	100	100	ENST00000523995	retained_intron	lincRNA	ENSG00000251136	RP11-37B2.1		1	3	N	ENSG00000251136-lincRNA:ENST00000523995-retained_intron-100-100.00:ENST00000521996-processed_transcript-100-100.00:ENST00000504145-processed_transcript-100-100.00:RP11-37B2.1:Null					1573	8	-	90729655	90769939
RNA176373|ENST00000503768	0.0750315	0.0131171	2.5547	up	25.0441	34.358	33.2127	7.30023	5.33569	12.1196	-4.6124	-4.80234	-5.23765	-6.22981	-6.68909	-5.79296	Detected	Detected	Not Detected	Not Detected	Not Detected	Not Detected	0	RNA176373|ENST00000503768	AAACCACCCTGTTCTCTGTCCTATGGTCACTCAGTTGACATCACAATCCGAAATATTATT	1	100	100	ENST00000503768	nonsense_mediated_decay	protein_coding	ENSG00000251209	RP11-82I10.1	Uncharacterized protein [Source:UniProtKB/TrEMBL;Acc:H0YLR9]	1	1	N	ENSG00000251209-protein_coding:ENST00000503768-nonsense_mediated_decay-100-100.00:RP11-82I10.1:Uncharacterized protein [Source:UniProtKB/TrEMBL;Acc:H0YLR9]					1942	15	-	98285542	98417780	100
RNA40722|RefSeq_2802_1001	0.0643447	0.0102291	3.60594	up	169.542	175.09	268.154	30.3268	23.1457	66.6145	-1.85331	-2.45297	-2.22439	-4.17523	-4.5721	-3.33447	Detected	Detected	Detected	Not Detected	Not Detected	Not Detected	0	RNA40722|RefSeq_2802_1001	GATGCAGATTCCACATATGGTATCTGAGACTCACACAGTGTGGTTGGAAGATAGCACAGT	1	100	100	ENST00000447494	antisense	antisense	ENSG00000225177	RP11-390P2.4		1	3	N	ENSG00000225177-antisense:ENST00000447494-antisense-100-100.00:ENST00000458733-antisense-100-100.00:ENST00000432673-antisense-100-100.00:RP11-390P2.4:Null	90	100	XM_001719732	"PREDICTED: Homo sapiens hypothetical protein LOC441172 (FLJ46906), mRNA"	1002	6	+	139012804	139018425	54.65
RNA175142|ENST00000454482	0.0204196	0.00127775	3.30568	up	161.365	175.877	375.496	41.876	39.4626	49.1689	-1.92462	-2.44649	-1.73866	-3.7097	-3.80235	-3.77256	Detected	Detected	Detected	Not Detected	Detected	Detected	0	RNA175142|ENST00000454482	GCCAAAATGTATTCCTGCCAAAACGGGCATTTCCCAAAAGAAAATATTGTTTTAGATTCA	1	93.33	100	ENST00000454482	lincRNA	lincRNA	ENSG00000230366	DSCR9	Down syndrome critical region gene 9 (non-protein coding) [Source:HGNC Symbol;Acc:16301]	1	1	N	ENSG00000230366-lincRNA:ENST00000454482-lincRNA-100-93.33:DSCR9:Down syndrome critical region gene 9 (non-protein coding) [Source:HGNC Symbol;Acc:16301]					1649	21	+	38580803	38594041
RNA34740|NRED_872_1536	0.111638	0.025216	3.02792	up	61.6622	151.713	172.392	40.6239	21.0254	18.7325	-3.31249	-2.65972	-2.86176	-3.7535	-4.71071	-5.16476	Detected	Detected	Detected	Not Detected	Not Detected	Detected	0	RNA34740|NRED_872_1536	CCCAAAATACAGTCTTTGTGTTGCCATCTGGGAACTGGATTTGGAATTGTTCTTCCATGA	2	100	100	ENST00000521951	processed_transcript	lincRNA	ENSG00000249859	PVT1	Pvt1 oncogene (non-protein coding) [Source:HGNC Symbol;Acc:9709]	1	1	N	ENSG00000249859-lincRNA:ENST00000521951-processed_transcript-100-100.00:PVT1:Pvt1 oncogene (non-protein coding) [Source:HGNC Symbol;Acc:9709]					1537	8	+	128806803	128952702
RNA175928|ENST00000425586	0.136095	0.0349321	4.71745	up	37.1737	93.0306	127.086	4.4436	22.4318	11.5675	-4.0426	-3.36528	-3.30164	-6.94602	-4.61729	-5.86023	Detected	Detected	Detected	Not Detected	Not Detected	Not Detected	0	RNA175928|ENST00000425586	GGACTTACAGGAGAATTGAACAGTTGTTTCTGCTGACTCAGTAAAAAGTCTTCATTTTAT	1	100	100	ENST00000425586	processed_transcript	lincRNA	ENSG00000231607	DLEU2	deleted in lymphocytic leukemia 2 (non-protein coding) [Source:HGNC Symbol;Acc:13748]	1	1	N	ENSG00000231607-lincRNA:ENST00000425586-processed_transcript-100-100.00:DLEU2:deleted in lymphocytic leukemia 2 (non-protein coding) [Source:HGNC Symbol;Acc:13748]					1268	13	-	50601268	50699856
RNA40084|RefSeq_2112_1648	0.0352311	0.00364973	3.47394	up	668.329	1961.79	1663.41	246.19	247.989	234.678	0.125608	1.03304	0.408615	-1.15412	-1.15063	-1.51769	Detected	Detected	Detected	Detected	Detected	Detected	0	RNA40084|RefSeq_2112_1648	GACGTAAGAAAGCTGCCGTATATACATGAACTGAGAAGTGTGTAGAAGAATAAATACTGT	1	100	100	ENST00000508973	processed_transcript	pseudogene	ENSG00000183666	RP11-823P9.1		2	6	N	"ENSG00000183666-pseudogene:ENST00000508973-processed_transcript-100-100.00:RP11-823P9.1:Null|ENSG00000215190-lincRNA:ENST00000422882-processed_transcript-96-95.00:ENST00000418368-processed_transcript-96-95.00:ENST00000399751-processed_transcript-96-95.00:ENST00000418765-processed_transcript-96-95.00:ENST00000450081-processed_transcript-96-95.00:GUSBP4:glucuronidase, beta pseudogene 4 [Source:HGN…	100	100	NR_027027	"Homo sapiens glucuronidase, beta pseudogene (LOC728411), transcript variant 2, non-coding RNA"	1649	5	+	21459588	21474565	79.25	98.6
RNA178466|ENST00000422826	0.0359919	0.00378848	8.68487	up	323.277	375.788	1038.21	31.364	22.9693	73.6095	-0.922179	-1.35114	-0.271428	-4.12671	-4.58314	-3.19041	Detected	Detected	Detected	Not Detected	Not Detected	Detected	0	RNA178466|ENST00000422826	TAATTTGCACTAAGTCATTTGCACTGGTTGGAGTTGTGGAGACGGCCTTGAGTCTCAGTA	18	100	100	ENST00000535745	processed_transcript	lincRNA	ENSG00000130600	H19	"H19, imprinted maternally expressed transcript (non-protein coding) [Source:HGNC Symbol;Acc:4713]"	1	12	N	"ENSG00000130600-lincRNA:ENST00000535745-processed_transcript-100-100.00:ENST00000442037-lincRNA-100-100.00:ENST00000422826-lincRNA-100-100.00:ENST00000411754-lincRNA-100-100.00:ENST00000431095-lincRNA-100-100.00:ENST00000446406-lincRNA-100-100.00:ENST00000417089-lincRNA-100-100.00:ENST00000411861-retained_intron-100-100.00:ENST00000439725-lincRNA-100-100.00:ENST00000412788-lincRNA-100-100.00:ENS…	100	100	NR_002196	"Homo sapiens H19, imprinted maternally expressed transcript (non-protein coding) (H19), non-coding RNA"	1797	11	-	2016439	2019027		94.43
RNA40006|RefSeq_2031_1722	0.142321	0.0376252	4.16418	up	182.705	248.912	294.474	66.6793	43.9021	17.4494	-1.74543	-1.94542	-2.08932	-3.03858	-3.64855	-5.26713	Detected	Detected	Detected	Not Detected	Not Detected	Detected	0	RNA40006|RefSeq_2031_1722	AACCTTCTCTGTCCAGACGCTGTACTCTCAGTTCCTAGATAAATCACAGCTACATTTTTT	1	100	100	ENST00000558831	antisense	antisense	ENSG00000259248	RP11-265M18.2		1	1	N	ENSG00000259248-antisense:ENST00000558831-antisense-100-100.00:RP11-265M18.2:Null					1723	15	-	63879908	63893026	92.74
RNA48365|UCSC_7236_1474	0.0852176	0.0162617	2.56419	up	189.343	272.005	354.869	87.567	69.88	48.7927	-1.69394	-1.81742	-1.82017	-2.64544	-2.97796	-3.78364	Detected	Detected	Detected	Not Detected	Detected	Detected	0	RNA48365|UCSC_7236_1474	ATCTTCCTAGAGTGCCTAACCTGGCCTGTGTGCTTGTAAGCTTCTGCTCATTCTTCAATA	1	100	100	ENST00000558714	processed_transcript	protein_coding	ENSG00000138594	TMOD3	tropomodulin 3 (ubiquitous) [Source:HGNC Symbol;Acc:11873]	1	3	N	ENSG00000138594-protein_coding:ENST00000558714-processed_transcript-100-100.00:ENST00000560549-nonsense_mediated_decay-100-100.00:ENST00000559202-processed_transcript-100-91.67:TMOD3:tropomodulin 3 (ubiquitous) [Source:HGNC Symbol;Acc:11873]					1475	15	+	52167222	52213813	8.28
RNA158556|XLOC_008381	0.00439507	2.02699e-05	94.2626	up	3040.11	4329.21	6662.32	33.8276	35.4825	24.0226	2.3111	2.17497	2.4105	-4.01762	-3.95573	-4.80591	Detected	Detected	Detected	Not Detected	Detected	Detected	0	RNA158556|XLOC_008381	ATGTCTCCAATTCAAATAAAACCCCAAATTAAGCTCTCAGCCCCATCGGTGGGATAGCCT	1	100	100	ENST00000458727	processed_transcript	lincRNA	ENSG00000243350	RP11-379F12.3		2	2	N	ENSG00000197308-lincRNA:ENST00000355358-processed_transcript-100-100.00:RP11-379F12.7:Null|ENSG00000243350-lincRNA:ENST00000458727-processed_transcript-100-100.00:RP11-379F12.3:Null	100	100	NR_024256	"Homo sapiens hypothetical LOC399717 (FLJ45983), transcript variant 2, non-coding RNA"	1448	10	+	8093126	8095448		87.84
RNA58255|CombinedLit_176_1023	0.0885783	0.0172906	4.0205	up	64.7425	50.1605	66.2717	14.0504	5.58928	11.6143	-3.24216	-4.25644	-4.24099	-5.28521	-6.62211	-5.8544	Detected	Detected	Not Detected	Not Detected	Not Detected	Not Detected	0	RNA58255|CombinedLit_176_1023	TTACGCTTCTTTCCACAGCCTTTGCAGGCGGAATATCGGAATAAAGTGGGTCCAGGCGCC	4	100	100	ENST00000522674	antisense	antisense	ENSG00000240990	HOXA11-AS	HOXA11 antisense RNA (non-protein coding) [Source:HGNC Symbol;Acc:24957]	1	1	N	ENSG00000240990-antisense:ENST00000522674-antisense-100-100.00:HOXA11-AS:HOXA11 antisense RNA (non-protein coding) [Source:HGNC Symbol;Acc:24957]	100	100	NR_002795	"Homo sapiens HOXA11 antisense RNA (non-protein coding) (HOXA11AS), antisense RNA"	1024	7	+	27225552	27228912	100	100
RNA34894|NRED_1028_1191	0.0207158	0.00132212	5.33167	up	607.263	1558.47	1647.32	108.052	178.856	146.598	-0.0126276	0.700998	0.394594	-2.34217	-1.62212	-2.19651	Detected	Detected	Detected	Detected	Detected	Detected	0	RNA34894|NRED_1028_1191	TACTGTCCAATGCAAAATCATCATACCAGTTTTTGCATTTTATACCAGTGTTAGCATGGA	2	100	100	ENST00000461048	processed_transcript	protein_coding	ENSG00000168385	2-Sep	septin 2 [Source:HGNC Symbol;Acc:7729]	1	1	N	ENSG00000168385-protein_coding:ENST00000461048-processed_transcript-100-100.00:SEPT2:septin 2 [Source:HGNC Symbol;Acc:7729]					1192	2	+	242255280	242264659	91.18
RNA40502|RefSeq_2561_1215	0.00948246	0.000229148	10.9343	up	276.396	246.768	481.978	20.8127	17.8483	18.6446	-1.14821	-1.95791	-1.37849	-4.71836	-4.94706	-5.17155	Detected	Detected	Detected	Not Detected	Not Detected	Detected	0	RNA40502|RefSeq_2561_1215	AGTTCCGCTTTTGGAGCAACCCCTACTTCCAGAACAAGGTGATAGTGAAGGAGTATGAAT	1	100	100	ENST00000400643	processed_pseudogene	pseudogene	ENSG00000235217	TSPY26P	"testis specific protein, Y-linked 26, pseudogene [Source:HGNC Symbol;Acc:16256]"	1	3	N	"ENSG00000235217-pseudogene:ENST00000400643-processed_pseudogene-100-100.00:ENST00000476365-transcribed_processed_pseudogene-100-100.00:ENST00000565928-processed_transcript-100-100.00:TSPY26P:testis specific protein, Y-linked 26, pseudogene [Source:HGNC Symbol;Acc:16256]"	100	98	NR_002781	"Homo sapiens TSPY-like 3 (pseudogene) (TSPYL3), non-coding RNA"	1216	20	-	30776948	30778163	83.46	88.07
RNA48522|UCSC_7425_1425	0.0322298	0.00306921	5.71249	up	54.223	80.4501	239.234	11.5223	11.4396	11.6978	-3.49797	-3.57489	-2.38903	-5.57139	-5.5888	-5.84407	Detected	Detected	Detected	Not Detected	Not Detected	Not Detected	0	RNA48522|UCSC_7425_1425	GTCCACCCAAGGTTTACTGCTGTAAAACATGTAATTAAAGATTTGGAAAGTTGTGTGTTT	2	100	100	ENST00000482652	processed_transcript	protein_coding	ENSG00000196236	XPNPEP3	"X-prolyl aminopeptidase (aminopeptidase P) 3, putative [Source:HGNC Symbol;Acc:28052]"	1	1	N	"ENSG00000196236-protein_coding:ENST00000482652-processed_transcript-100-100.00:XPNPEP3:X-prolyl aminopeptidase (aminopeptidase P) 3, putative [Source:HGNC Symbol;Acc:28052]"					1426	22	+	41253093	41258774	99.51
RNA48985|UCSC_7985_1281	0.122879	0.0295606	2.64319	up	717.718	1366.25	1948.62	392.045	364.398	199.487	0.228469	0.511094	0.636928	-0.482876	-0.595396	-1.75208	Detected	Detected	Detected	Detected	Detected	Detected	0	RNA48985|UCSC_7985_1281	ACTGTGTACCTTTCTTAAAATCATTCTCTTAGTATTTGACACCTATGGCTTTTCCTACAG	1	100	100	ENST00000527200	retained_intron	protein_coding	ENSG00000141279	NPEPPS	aminopeptidase puromycin sensitive [Source:HGNC Symbol;Acc:7900]	3	3	N	ENSG00000141279-protein_coding:ENST00000527200-retained_intron-100-100.00:NPEPPS:aminopeptidase puromycin sensitive [Source:HGNC Symbol;Acc:7900]|ENSG00000174093-protein_coding:ENST00000400815-retained_intron-100-100.00:RP11-1407O15.2:Uncharacterized protein [Source:UniProtKB/TrEMBL;Acc:E5RJ24]|ENSG00000261674-protein_coding:ENST00000563731-retained_intron-100-100.00:RP11-1407O15.2:Uncharacterize…					1282	17	-	36364602	36421858	96.25
RNA48683|UCSC_7624_1374	0.106409	0.0232602	3.84034	up	52.4925	48.1463	37.9321	4.60029	8.89191	11.3966	-3.54477	-4.31556	-5.04596	-6.89603	-5.95228	-5.8817	Detected	Detected	Not Detected	Not Detected	Not Detected	Not Detected	0	RNA48683|UCSC_7624_1374	TTGCACCTCCTTTCCGTATGTGGCCTAAATGCCTAGGTTGGATCAATAGTTTAATTTTTT	4	100	100	ENST00000547946	retained_intron	lincRNA	ENSG00000255794	RMST	rhabdomyosarcoma 2 associated transcript (non-protein coding) [Source:HGNC Symbol;Acc:29893]	1	2	N	ENSG00000255794-lincRNA:ENST00000547946-retained_intron-100-100.00:ENST00000538559-lincRNA-100-100.00:RMST:rhabdomyosarcoma 2 associated transcript (non-protein coding) [Source:HGNC Symbol;Acc:29893]					1375	12	+	97887668	97958793
RNA47580|UCSC_6291_1695	0.0598529	0.00906533	5.3238	up	39.321	68.0216	97.614	3.63914	10.9711	11.9362	-3.96158	-3.81699	-3.6823	-7.23415	-5.64913	-5.81495	Detected	Detected	Detected	Not Detected	Not Detected	Not Detected	0	RNA47580|UCSC_6291_1695	ATGCAATAGAATTGAGTAGTGTTAAAAAGGACAGAAGTCACTGTATGGATAACCAGACCC	1	100	100	ENST00000477384	nonsense_mediated_decay	protein_coding	ENSG00000080224	EPHA6	EPH receptor A6 [Source:HGNC Symbol;Acc:19296]	1	1	N	ENSG00000080224-protein_coding:ENST00000477384-nonsense_mediated_decay-100-100.00:EPHA6:EPH receptor A6 [Source:HGNC Symbol;Acc:19296]					1696	3	+	97160257	97466416	97.58
RNA49575|UCSC_8683_1119	0.0653179	0.0104668	3.32545	up	114.684	300.125	356.647	60.955	42.0648	35.8563	-2.41728	-1.6755	-1.81296	-3.16808	-3.71023	-4.22808	Detected	Detected	Detected	Not Detected	Detected	Detected	0	RNA49575|UCSC_8683_1119	ATGAAGCAAAAGTTGCGTTTAACTCTGTCCTCACCATTCCTCTCCTGGACCTGTCCTAAA	5	100	100	ENST00000462427	processed_transcript	protein_coding	ENSG00000176124	DLEU1	deleted in lymphocytic leukemia 1 (non-protein coding) [Source:HGNC Symbol;Acc:13747]	1	12	N	ENSG00000176124-protein_coding:ENST00000462427-processed_transcript-100-100.00:ENST00000470593-processed_transcript-100-100.00:ENST00000469095-processed_transcript-100-100.00:ENST00000491482-processed_transcript-100-100.00:ENST00000474630-processed_transcript-100-100.00:ENST00000485007-processed_transcript-100-100.00:ENST00000468168-processed_transcript-100-100.00:ENST00000476738-processed_transc…					1120	13	+	50989224	51107996	100
RNA35642|ENCODE_510_1114	0.0906438	0.0179019	2.86752	up	293.652	530.358	836.29	159.572	116.396	81.9114	-1.06084	-0.854093	-0.583452	-1.77969	-2.24187	-3.03624	Detected	Detected	Detected	Detected	Detected	Detected	0	RNA35642|ENCODE_510_1114	CATTCTTCCCAGTGTCTCAAAATGTTTTGGCATCTTTCAGTAAAAATCTTCAAGTTTGTC	1	100	100	ENST00000424068	processed_transcript	lincRNA	ENSG00000185044	BX004987.4		2	2	N	ENSG00000185044-lincRNA:ENST00000424068-processed_transcript-100-100.00:BX004987.4:Null|ENSG00000230850-lincRNA:ENST00000447407-processed_transcript-98-96.67:BX571672.1:Null	90	96	NR_027995	"Homo sapiens ankyrin repeat domain 20 family, member A2 pseudogene (LOC284232), non-coding RNA"	1115	1	-	143356624	143467304		11.94
RNA46956|UCSC_5515_1871	0.00759607	0.000130069	3.35394	up	265.718	530.503	645.904	88.379	78.785	95.4593	-1.20505	-0.8537	-0.956135	-2.63212	-2.80492	-2.81542	Detected	Detected	Detected	Detected	Detected	Detected	0	RNA46956|UCSC_5515_1871	ATTTTCTGGAAGTTGAAAAGATGTCTCTTAATTGTCCCAGTTCTACATTGTACCCGTAGC	1	100	100	ENST00000504712	processed_transcript	pseudogene	ENSG00000226259	GTF2H2B	"general transcription factor IIH, polypeptide 2B (pseudogene) [Source:HGNC Symbol;Acc:31393]"	5	5	N	"ENSG00000145736-protein_coding:ENST00000521858-retained_intron-98-100.00:GTF2H2:general transcription factor IIH, polypeptide 2, 44kDa [Source:HGNC Symbol;Acc:4656]|ENSG00000183474-protein_coding:ENST00000511629-nonsense_mediated_decay-100-100.00:GTF2H2C:general transcription factor IIH, polypeptide 2C [Source:HGNC Symbol;Acc:31394]|ENSG00000226259-pseudogene:ENST00000504712-processed_transcript…					1872	5	+	69716074	69720974	95.51
RNA48096|UCSC_6904_1559	0.0141497	0.000599144	15.3224	up	220.019	498.866	270.06	9.97721	14.4616	15.7289	-1.47732	-0.942408	-2.21418	-5.77911	-5.25061	-5.41689	Detected	Detected	Detected	Not Detected	Not Detected	Not Detected	0	RNA48096|UCSC_6904_1559	GAAGAAATTGCCAACCCTTGCAGGCTAAGAAAGTAACAACAAAATATGAACATTTGTTAG	1	100	100	ENST00000485635	processed_transcript	protein_coding	ENSG00000115221	ITGB6	"integrin, beta 6 [Source:HGNC Symbol;Acc:6161]"	1	1	N	"ENSG00000115221-protein_coding:ENST00000485635-processed_transcript-100-100.00:ITGB6:integrin, beta 6 [Source:HGNC Symbol;Acc:6161]"					1560	2	-	160998492	161128399	100
RNA39781|RefSeq_1785_1950	0.11123	0.0250098	5.8241	up	70627.6	107440	69643.1	4150.15	7579.51	23422.1	6.84914	6.80825	5.79638	2.9212	3.78312	5.12335	Detected	Detected	Detected	Detected	Detected	Detected	0	RNA39781|RefSeq_1785_1950	TATTGGATGGCAAAGTGGTGTCTGAGACCAGTGATGCCAAAGTTCTGATACCTTAAGCCA	1	100	100	ENST00000577198	processed_transcript	pseudogene	ENSG00000265480	KRT18P55	keratin 18 pseudogene 55 [Source:HGNC Symbol;Acc:26874]	1	2	N	ENSG00000265480-pseudogene:ENST00000577198-processed_transcript-100-100.00:ENST00000578578-transcribed_unprocessed_pseudogene-100-91.67:KRT18P55:keratin 18 pseudogene 55 [Source:HGNC Symbol;Acc:26874]	100	100	NR_028334	"Homo sapiens keratin 18 pseudogene (FLJ40504), non-coding RNA"	1951	17	-	26603011	26634408		100
RNA48768|UCSC_7735_1344	0.02992	0.00268703	11.4174	up	122.625	197.481	453.1	10.0994	7.59458	26.4728	-2.32069	-2.27935	-1.46763	-5.76155	-6.1798	-4.6658	Detected	Detected	Detected	Not Detected	Not Detected	Not Detected	0	RNA48768|UCSC_7735_1344	CCCCATGAAGGACCAAGTGAGCAGATAGAAGTTTCTCCATTTTAACTTTTTCTGAGTCAA	4	100	100	ENST00000470593	processed_transcript	protein_coding	ENSG00000176124	DLEU1	deleted in lymphocytic leukemia 1 (non-protein coding) [Source:HGNC Symbol;Acc:13747]	1	7	N	ENSG00000176124-protein_coding:ENST00000470593-processed_transcript-100-100.00:ENST00000469095-processed_transcript-100-100.00:ENST00000467721-processed_transcript-100-100.00:ENST00000490577-processed_transcript-100-100.00:ENST00000491615-processed_transcript-100-100.00:ENST00000468522-processed_transcript-100-100.00:ENST00000491341-processed_transcript-100-100.00:DLEU1:deleted in lymphocytic leu…					1345	13	+	50656413	51102670	49.7
RNA161530|XLOC_001507	0.0439794	0.00535514	5.73852	up	94.5473	128.54	99.5235	17.4704	7.50657	13.4422	-2.69584	-2.89884	-3.65435	-4.97091	-6.19662	-5.64354	Detected	Detected	Detected	Not Detected	Not Detected	Not Detected	0	RNA161530|XLOC_001507	CCACTAGAAGACTCCTTAACAAGTCGGAAAGAAGCAAGGAAAGGGGAAGATCATAGTGAG	1	100	100	ENST00000449673	lincRNA	lincRNA	ENSG00000225815	AC092669.6		1	1	N	ENSG00000225815-lincRNA:ENST00000449673-lincRNA-100-100.00:AC092669.6:Null					1229	2	+	66554480	66556116	73.7
RNA48940|UCSC_7935_1293	0.00848126	0.000180861	7.96507	up	455.328	734.9	796.088	40.9204	65.4589	54.2045	-0.428041	-0.383512	-0.654528	-3.743	-3.07225	-3.63189	Detected	Detected	Detected	Not Detected	Detected	Detected	0	RNA48940|UCSC_7935_1293	TTCGGACCATGATAAAATTCCAGACTCTCGGTAGTTTTTGCGTTCCAAGAAGTAGAGCCT	2	100	100	ENST00000564621	antisense	antisense	ENSG00000247240	RP11-10O17.2		2	3	N	ENSG00000247240-antisense:ENST00000564621-antisense-100-100.00:ENST00000499217-antisense-100-100.00:RP11-10O17.2:Null|ENSG00000260103-pseudogene:ENST00000563287-processed_transcript-100-100.00:RP11-10O17.1:Null					1294	15	+	74753605	74773603
RNA40591|RefSeq_2656_1128	0.02476	0.00186023	4.70765	up	2286.33	2595.27	3490.17	387.288	464.35	304.002	1.90001	1.43675	1.47777	-0.50049	-0.245701	-1.14429	Detected	Detected	Detected	Detected	Detected	Detected	0	RNA40591|RefSeq_2656_1128	ATGTGGGAAAGCTTTCCTCTCAGGAAAATGCACACATCCAACTTTGAGAAGATGCCCTTG	1	100	100	ENST00000417636	lincRNA	lincRNA	ENSG00000231709	RP5-857K21.1		5	6	N	ENSG00000228463-processed_transcript:ENST00000424587-processed_transcript-100-100.00:ENST00000448958-processed_transcript-100-100.00:AP006222.2:Null|ENSG00000231709-lincRNA:ENST00000417636-lincRNA-100-100.00:RP5-857K21.1:Null|ENSG00000232938-pseudogene:ENST00000425566-processed_transcript-100-100.00:AC139099.3:Null|ENSG00000238009-antisense:ENST00000466430-antisense-100-100.00:RP11-34P13.7:Null|E…	100	100	NR_029406	"Homo sapiens ribosomal protein L23a pseudogene (FLJ43681), non-coding RNA"	1129	1	-	237592	745550	44.24	44.24
RNA40145|RefSeq_2174_1600	0.125499	0.0306101	2.86973	up	256.109	324.804	206.266	67.8935	59.3316	49.6405	-1.25819	-1.56149	-2.60295	-3.01255	-3.21404	-3.75879	Detected	Detected	Detected	Not Detected	Detected	Detected	0	RNA40145|RefSeq_2174_1600	ACGTTTAAAAATCACCCTCTACTTGTTCTCCTGTGACCCTCATTGGACTATATCCAGACA	2	100	100	ENST00000377121	lincRNA	lincRNA	ENSG00000204684	RP5-1004I9.1		1	1	N	ENSG00000204684-lincRNA:ENST00000377121-lincRNA-100-100.00:RP5-1004I9.1:Null	100	100	NR_027090	"Homo sapiens hypothetical LOC284788 (LOC284788), transcript variant 2, non-coding RNA"	1601	20	-	22380970	22401281	98.88	100
RNA175648|ENST00000501855	0.0831497	0.0155869	2.55779	up	2575.97	5217.62	4253.56	761.829	756.465	1632.77	2.0721	2.44426	1.76315	0.475572	0.45836	1.28087	Detected	Detected	Detected	Detected	Detected	Detected	0	RNA175648|ENST00000501855	TTTAAAAACTCATCAGCACCTGCTTTCTGCATCTGGACCCTGATCTTCTGGTGGGTTTAC	8	100	100	ENST00000501937	processed_transcript	lincRNA	ENSG00000245060	CTC-205M6.2		1	5	N	ENSG00000245060-lincRNA:ENST00000501937-processed_transcript-100-100.00:ENST00000509921-processed_transcript-100-100.00:ENST00000508309-processed_transcript-100-100.00:ENST00000502162-processed_transcript-100-100.00:ENST00000501855-processed_transcript-100-100.00:CTC-205M6.2:Null	100	100	NR_027183	"Homo sapiens hypothetical protein LOC729678 (LOC729678), non-coding RNA"	1872	5	+	180257956	180262726		97.81
RNA175508|ENST00000549427	0.0464308	0.00586364	3.19821	up	1076.92	1146.68	1605.64	325.416	241.291	212.606	0.813889	0.258329	0.357626	-0.75161	-1.19014	-1.6602	Detected	Detected	Detected	Detected	Detected	Detected	0	RNA175508|ENST00000549427	TGAACCACTCCACCAGAAAGGAGGAGAAGCAGCGCAATGGCACGTTAACCGTCACGTCCA	1	100	100	ENST00000521393	IG_C_pseudogene	IG_C_pseudogene	ENSG00000253692	IGHEP1	immunoglobulin heavy constant epsilon P1 (pseudogene) [Source:HGNC Symbol;Acc:5523]	2	2	N	ENSG00000211891-IG_C_gene:ENST00000390541-IG_C_gene-100-100.00:IGHE:immunoglobulin heavy constant epsilon [Source:HGNC Symbol;Acc:5522]|ENSG00000253692-IG_C_pseudogene:ENST00000521393-IG_C_pseudogene-100-100.00:IGHEP1:immunoglobulin heavy constant epsilon P1 (pseudogene) [Source:HGNC Symbol;Acc:5523]	100	100	XM_002347477	"PREDICTED: Homo sapiens hypothetical protein LOC100289760 (LOC100289760), partial mRNA"	1288	14	-	106066402	106068065	50.58
RNA46877|UCSC_5420_1892	0.02476	0.00186025	6.44546	up	7267.43	10456.2	14792.7	705.136	829.621	1976.47	3.56843	3.44715	3.56129	0.364007	0.591539	1.55648	Detected	Detected	Detected	Detected	Detected	Detected	0	RNA46877|UCSC_5420_1892	TTTTCCCCAAGTCAGACTCCAAAGGTTCGAGAGACATGAGGCCCTTGACCTGCTGGACCG	1	100	100	ENST00000466521	nonsense_mediated_decay	protein_coding	ENSG00000102882	MAPK3	mitogen-activated protein kinase 3 [Source:HGNC Symbol;Acc:6877]	1	1	N	ENSG00000102882-protein_coding:ENST00000466521-nonsense_mediated_decay-100-100.00:MAPK3:mitogen-activated protein kinase 3 [Source:HGNC Symbol;Acc:6877]					1893	16	-	30125426	30134630	90.54
RNA178436|ENST00000453397	0.0866797	0.0167313	16.4616	up	2037.49	2022.02	7823.24	66.0791	58.973	510.665	1.73377	1.07667	2.64224	-3.05163	-3.22279	-0.395999	Detected	Detected	Detected	Detected	Detected	Detected	0	RNA178436|ENST00000453397	GGCTTTATTTCTGGTGCACTCCTCTCCTGAGAGTGTAGACCAAGGTTGCCTAATAAACTC	2	100	100	ENST00000536718	processed_transcript	lincRNA	ENSG00000206140	TMEM191C	transmembrane protein 191C [Source:HGNC Symbol;Acc:33601]	3	15	N	ENSG00000206140-lincRNA:ENST00000536718-processed_transcript-100-100.00:ENST00000425458-processed_transcript-100-100.00:ENST00000417708-processed_transcript-100-100.00:ENST00000453397-processed_transcript-100-100.00:ENST00000456153-processed_transcript-100-100.00:ENST00000449424-processed_transcript-100-100.00:ENST00000415764-processed_transcript-100-100.00:ENST00000456303-processed_transcript-10…	100	100	XM_001725851	"PREDICTED: Homo sapiens transmembrane protein 191C (TMEM191C), mRNA"	1023	22	+	21821753	21824214
RNA35504|ENCODE_368_1666	0.120063	0.0284768	2.86123	up	264.355	296.892	201.543	62.3059	57.7475	51.6932	-1.21247	-1.69112	-2.63637	-3.13645	-3.25308	-3.70033	Detected	Detected	Detected	Not Detected	Detected	Detected	0	RNA35504|ENCODE_368_1666	ACGTTTAAAAATCACCCTCTACTTGTTCTCCTGTGACCCTCATTGGACTATATCCAGACA	2	100	100	ENST00000377121	lincRNA	lincRNA	ENSG00000204684	RP5-1004I9.1		1	1	N	ENSG00000204684-lincRNA:ENST00000377121-lincRNA-100-100.00:RP5-1004I9.1:Null	100	100	NR_027090	"Homo sapiens hypothetical LOC284788 (LOC284788), transcript variant 2, non-coding RNA"	1667	20	-	22380988	22401281	100	95.2
RNA48854|UCSC_7834_1319	0.0272502	0.00226153	12.1846	up	4381.13	9345.65	4355.18	400.499	264.84	255.968	2.83828	3.28516	1.79721	-0.452095	-1.05579	-1.39241	Detected	Detected	Detected	Detected	Detected	Detected	0	RNA48854|UCSC_7834_1319	TTTGCTGTCTCTGTCTTTGTCTCTAATGTCCTTTGCACCACTGACCTTGAGGAGCCTTTT	1	100	100	ENST00000527504	nonsense_mediated_decay	protein_coding	ENSG00000120471	TP53AIP1	tumor protein p53 regulated apoptosis inducing protein 1 [Source:HGNC Symbol;Acc:29984]	1	2	N	ENSG00000120471-protein_coding:ENST00000527504-nonsense_mediated_decay-100-100.00:ENST00000525390-retained_intron-100-100.00:TP53AIP1:tumor protein p53 regulated apoptosis inducing protein 1 [Source:HGNC Symbol;Acc:29984]	100	100	NM_022112	"Homo sapiens tumor protein p53 regulated apoptosis inducing protein 1 (TP53AIP1), mRNA"	1320	11	-	128806432	128812822	100	30.78
RNA176317|ENST00000510165	0.0601274	0.00913367	3.81871	up	32.8699	46.3917	71.9306	4.35488	9.88889	12.5974	-4.22011	-4.36912	-4.12278	-6.97512	-5.79896	-5.73718	Detected	Detected	Detected	Not Detected	Not Detected	Not Detected	0	RNA176317|ENST00000510165	AGACCTGATTTATCATGTGCAATATCTCACACATCTGTCATTTCTATTCTACCGCAATTC	2	100	100	ENST00000510165	processed_transcript	lincRNA	ENSG00000250337	RP11-46C20.1		1	1	N	ENSG00000250337-lincRNA:ENST00000510165-processed_transcript-100-100.00:RP11-46C20.1:Null					1107	5	+	27472398	27496508
RNA48859|UCSC_7839_1318	0.00506555	3.67822e-05	6.33128	up	1138.56	1638.51	1747.65	141.119	152.273	164.656	0.894187	0.773253	0.479893	-1.95699	-1.85426	-2.02892	Detected	Detected	Detected	Detected	Detected	Detected	0	RNA48859|UCSC_7839_1318	GTAAATGTAAACGCTGAATTCCCACATTCCAATGTGCGACCTGGGATTAAGGCAGCAATT	1	100	100	ENST00000564621	antisense	antisense	ENSG00000247240	RP11-10O17.2		1	1	N	ENSG00000247240-antisense:ENST00000564621-antisense-100-100.00:RP11-10O17.2:Null					1319	15	+	74753941	74773603
RNA160294|XLOC_011306	0.0112091	0.000335	4.42455	up	1442.27	1769.31	1995.83	213.222	233.855	324.779	1.23532	0.884058	0.671464	-1.36154	-1.2353	-1.04892	Detected	Detected	Detected	Detected	Detected	Detected	0	RNA160294|XLOC_011306	AAATCTGGTTAAAGAAAACTCGTTTCCGATCCAGCCAGGTGCTGAGACAGGCAGAACTTT	1	100	100	ENST00000562965	antisense	antisense	ENSG00000261801	RP11-941F15.1		1	5	N	ENSG00000261801-antisense:ENST00000562965-antisense-100-100.00:ENST00000566675-antisense-100-100.00:ENST00000565756-antisense-100-100.00:ENST00000564194-antisense-100-100.00:ENST00000567257-antisense-100-100.00:RP11-941F15.1:Null					1253	15	+	74210408	74211722
RNA175787|ENST00000548057	0.0653289	0.0104741	2.87259	up	511.914	898.296	1717.35	224.807	242.618	168.237	-0.259048	-0.0938692	0.454655	-1.28521	-1.18223	-1.99788	Detected	Detected	Detected	Detected	Detected	Detected	0	RNA175787|ENST00000548057	GAAGAACAATCAAATAAGACTTAAGAGGAAAAGGAATGGCCACAATCCACCTGAAATTTT	1	100	100	ENST00000548057	lincRNA	lincRNA	ENSG00000244306	CTD-2314B22.3		2	2	N	ENSG00000225210-lincRNA:ENST00000551881-lincRNA-100-100.00:AL589743.1:Null|ENSG00000244306-lincRNA:ENST00000548057-lincRNA-100-100.00:CTD-2314B22.3:Null					1446	14	-	19912014	19913441
RNA40522|RefSeq_2582_1195	0.0325337	0.00311453	2.54205	up	310.51	306.414	484.976	95.6801	84.5348	95.6521	-0.980311	-1.64558	-1.36954	-2.5176	-2.70329	-2.81251	Detected	Detected	Detected	Detected	Detected	Detected	0	RNA40522|RefSeq_2582_1195	TTACACTAATAATGATATGTTCAGAGGGGCACTGGCCAGGTCCACACACATCATAAGGTG	2	100	100	ENST00000546604	nonsense_mediated_decay	protein_coding	ENSG00000205323	SARNP	SAP domain containing ribonucleoprotein [Source:HGNC Symbol;Acc:24432]	1	1	N	ENSG00000205323-protein_coding:ENST00000546604-nonsense_mediated_decay-100-100.00:SARNP:SAP domain containing ribonucleoprotein [Source:HGNC Symbol;Acc:24432]	100	100	NM_005811	"Homo sapiens growth differentiation factor 11 (GDF11), mRNA"	1196	12	-	56146246	56211540	97.32	31.88
RNA47732|UCSC_6469_1653	0.0297576	0.00265576	2.88581	up	43.7366	69.8998	73.1495	11.9828	10.4015	20.5622	-3.80804	-3.7777	-4.09854	-5.51486	-5.72604	-5.03031	Detected	Detected	Not Detected	Not Detected	Not Detected	Not Detected	0	RNA47732|UCSC_6469_1653	GACACATAAAACTGTAACTCCTGGAGCCAACCTCTCAGGCTTTCCTACATGAAACCAATG	2	100	100	ENST00000500009	processed_transcript	lincRNA	ENSG00000246375	RP11-10L7.1		1	1	N	ENSG00000246375-lincRNA:ENST00000500009-processed_transcript-100-100.00:RP11-10L7.1:Null					1654	4	+	89206093	89252572
RNA176944|ENST00000440377	0.130132	0.0324775	2.63132	up	757.843	1698.99	1869.51	334.267	484.953	224.483	0.306951	0.825547	0.577135	-0.712893	-0.183067	-1.58177	Detected	Detected	Detected	Detected	Detected	Detected	0	RNA176944|ENST00000440377	CCACTCACCAAGTTTCATCCTCCATTTATGACCAAGGATAGGTATAACATCTGATCTTGA	1	100	100	ENST00000584228	processed_transcript	lincRNA	ENSG00000265360	RP11-337C18.8		2	2	N	ENSG00000237188-lincRNA:ENST00000440377-processed_transcript-100-100.00:RP11-337C18.8:Null|ENSG00000265360-lincRNA:ENST00000584228-processed_transcript-100-100.00:RP11-337C18.8:Null					1058	1	+	146644805	146646726
RNA162468|XLOC_014292	0.012916	0.00048247	10.7604	up	66.7702	163.03	137.425	5.5538	5.31457	11.2039	-3.19767	-2.55592	-3.18881	-6.62428	-6.69482	-5.9063	Detected	Detected	Detected	Not Detected	Not Detected	Not Detected	0	RNA162468|XLOC_014292	AACCTTGTGAAGTAGCAGATGCAATGATTACCAATGTACCTTATAAAATGACTTTCAGAG	2	100	100	ENST00000422917	lincRNA	lincRNA	ENSG00000235343	AC005301.8		1	1	N	ENSG00000235343-lincRNA:ENST00000422917-lincRNA-100-100.00:AC005301.8:Null					1034	22	-	17227759	17229328	100
RNA162848|XLOC_002797	0.131001	0.0328022	3.59051	up	105.409	190.73	228.102	50.9397	32.9974	16.2337	-2.53896	-2.32953	-2.45778	-3.42703	-4.06049	-5.37131	Detected	Detected	Detected	Not Detected	Not Detected	Detected	0	RNA162848|XLOC_002797	AGCCGTGGGTTTGAATTTACACATGCGCACATAATGGGTATGAATAAACCTTTCTTCAAA	1	100	100	ENST00000512435	lincRNA	lincRNA	ENSG00000250934	RP11-71E19.1		1	1	N	ENSG00000250934-lincRNA:ENST00000512435-lincRNA-100-100.00:RP11-71E19.1:Null					1312	3	+	125985638	126010400	33.56
RNA176358|ENST00000499217	0.0128724	0.000473339	6.98975	up	330.192	732.673	708.525	50.004	61.6541	44.8414	-0.891644	-0.387891	-0.822636	-3.45378	-3.15864	-3.90547	Detected	Detected	Detected	Not Detected	Detected	Detected	0	RNA176358|ENST00000499217	TTCGGACCATGATAAAATTCCAGACTCTCGGTAGTTTTTGCGTTCCAAGAAGTAGAGCCT	2	100	100	ENST00000564621	antisense	antisense	ENSG00000247240	RP11-10O17.2		2	3	N	ENSG00000247240-antisense:ENST00000564621-antisense-100-100.00:ENST00000499217-antisense-100-100.00:RP11-10O17.2:Null|ENSG00000260103-pseudogene:ENST00000563287-processed_transcript-100-100.00:RP11-10O17.1:Null					1297	15	+	74753605	74773606
RNA40063|RefSeq_2089_1673	0.06204	0.00961061	4.74	up	446.261	823.53	1485.98	126.368	157.271	71.0659	-0.457063	-0.219239	0.245886	-2.11626	-1.80766	-3.24115	Detected	Detected	Detected	Detected	Detected	Detected	0	RNA40063|RefSeq_2089_1673	GGATTTGGGATAAGTCTAAAACTTCAGACTTAAAGCTTTGAAGCATGTTAACTGCATGAA	1	100	100	ENST00000471658	nonsense_mediated_decay	protein_coding	ENSG00000121390	PSPC1	paraspeckle component 1 [Source:HGNC Symbol;Acc:20320]	1	2	N	ENSG00000121390-protein_coding:ENST00000471658-nonsense_mediated_decay-100-100.00:ENST00000497722-processed_transcript-100-100.00:PSPC1:paraspeckle component 1 [Source:HGNC Symbol;Acc:20320]	100	100	NR_003272	"Homo sapiens paraspeckle component 1 (PSPC1), transcript variant beta, transcribed RNA"	1674	13	-	20248895	20357083	98.45	100
RNA39936|RefSeq_1957_1776	0.0270091	0.00222583	2.71702	up	870.326	905.042	1610.5	274.018	213.353	297.959	0.506606	-0.0830755	0.361982	-0.999624	-1.36767	-1.17326	Detected	Detected	Detected	Detected	Detected	Detected	0	RNA39936|RefSeq_1957_1776	TGCTGGCACTTAAAAGTCATTAGTGCGGTTACTGAGAGAAATGAGGAAAAAATAATTGTT	3	100	100	ENST00000532304	processed_transcript	pseudogene	ENSG00000131797	KIAA0664L3	KIAA0664-like 3 [Source:HGNC Symbol;Acc:28447]	1	3	N	ENSG00000131797-pseudogene:ENST00000532304-processed_transcript-100-100.00:ENST00000525610-processed_transcript-100-100.00:ENST00000254109-processed_transcript-100-100.00:KIAA0664L3:KIAA0664-like 3 [Source:HGNC Symbol;Acc:28447]	100	100	NR_024034	"Homo sapiens chromosome 16 open reading frame 67 (C16orf67), non-coding RNA"	1777	16	+	31711933	31718745		100
RNA48850|UCSC_7829_1320	0.0385337	0.00425909	22.8068	up	192.258	507.167	331.286	3.53071	19.4759	10.9065	-1.67191	-0.918599	-1.91938	-7.27779	-4.82115	-5.94512	Detected	Detected	Detected	Not Detected	Not Detected	Not Detected	0	RNA48850|UCSC_7829_1320	GGGAAGTTTATTTCCCTAGAGAACTAGGGTTACCAAAAATGTTCGATCCCACAAGGCAGT	2	100	100	ENST00000427953	processed_transcript	lincRNA	ENSG00000235527	RP5-1073O3.7		1	1	N	ENSG00000235527-lincRNA:ENST00000427953-processed_transcript-100-100.00:RP5-1073O3.7:Null					1321	1	-	114466623	114471854
RNA46923|UCSC_5476_1882	0.15355	0.0424555	3.85447	up	109.22	177.255	83.5447	27.5627	23.1817	12.1747	-2.48772	-2.43523	-3.90683	-4.31311	-4.56985	-5.78642	Detected	Detected	Detected	Not Detected	Not Detected	Detected	0	RNA46923|UCSC_5476_1882	AACGCCACAAAGACCCAGAGTAACTGCAGTTCAGCTCGAGCCTCGGGCTGCGTGTGCCAG	2	100	100	ENST00000378016	processed_transcript	processed_transcript	ENSG00000197558	SSPO	SCO-spondin homolog (Bos taurus) [Source:HGNC Symbol;Acc:21998]	1	4	N	ENSG00000197558-processed_transcript:ENST00000378016-processed_transcript-100-100.00:ENST00000472850-retained_intron-100-100.00:ENST00000465639-retained_intron-100-100.00:ENST00000493567-processed_transcript-100-100.00:SSPO:SCO-spondin homolog (Bos taurus) [Source:HGNC Symbol;Acc:21998]	100	100	NM_198455	"Homo sapiens SCO-spondin homolog (Bos taurus) (SSPO), mRNA"	1883	7	+	149518950	149525074	99.95	99.95
RNA40510|RefSeq_2569_1210	0.141223	0.0371352	7.08236	up	153.709	560.308	424.987	47.8691	54.7975	10.8181	-1.99475	-0.77484	-1.56004	-3.51673	-3.32873	-5.95686	Detected	Detected	Detected	Not Detected	Detected	Detected	0	RNA40510|RefSeq_2569_1210	CGAAATGCCAGCTATGTAAGAGGAGATTAAAAGTACTAAGAACTGTAAGTACTGCATTGA	2	100	100	ENST00000561287	processed_transcript	pseudogene	ENSG00000259429	UBE2Q2P3	ubiquitin-conjugating enzyme E2Q family member 2 pseudogene 3 [Source:HGNC Symbol;Acc:37669]	2	2	N	ENSG00000225273-pseudogene:ENST00000560062-processed_transcript-100-100.00:UBE2Q2P2:ubiquitin-conjugating enzyme E2Q family member 2 pseudogene 2 [Source:HGNC Symbol;Acc:37440]|ENSG00000259429-pseudogene:ENST00000561287-processed_transcript-100-100.00:UBE2Q2P3:ubiquitin-conjugating enzyme E2Q family member 2 pseudogene 3 [Source:HGNC Symbol;Acc:37669]	100	100	NR_024474	"Homo sapiens hypothetical protein LOC100133144 (LOC100133144), non-coding RNA"	1211	15	+	83023772	83084729	49.26	94.71
RNA48608|UCSC_7526_1402	0.0115154	0.000365457	7.84812	up	1551.81	2653.22	4418.2	167.194	182.739	339.243	1.34093	1.46861	1.81793	-1.71238	-1.59113	-0.986057	Detected	Detected	Detected	Detected	Detected	Detected	0	RNA48608|UCSC_7526_1402	CGCTGATTCATTGATTAGACTTCTTTGCACAGGAGAGCTGCTAAAAATTACTGCGGTGAA	2	100	100	ENST00000507841	processed_transcript	pseudogene	ENSG00000188002	RP11-43F13.1		1	2	N	ENSG00000188002-pseudogene:ENST00000507841-processed_transcript-100-100.00:ENST00000512335-processed_transcript-100-100.00:RP11-43F13.1:Null					1403	5	-	1628869	1634120	90.8
RNA49525|UCSC_8627_1128	0.115024	0.0265655	3.3538	up	1091.46	2718.14	4100.03	282.698	339.827	924.427	0.833234	1.50349	1.71011	-0.954636	-0.696114	0.460183	Detected	Detected	Detected	Detected	Detected	Detected	0	RNA49525|UCSC_8627_1128	AATGTAGTGTCTTTAGACCGTGCAATGTTGTGCTCCTGTTAGTCTGATATCAGGGGCTTG	3	100	100	ENST00000419300	processed_transcript	lincRNA	ENSG00000204054	RP11-492E3.1		1	3	N	ENSG00000204054-lincRNA:ENST00000419300-processed_transcript-100-100.00:ENST00000444184-processed_transcript-100-100.00:ENST00000454968-processed_transcript-100-100.00:RP11-492E3.1:Null					1129	9	+	132251385	132266536
RNA34676|NRED_808_1647	0.0854283	0.0163085	3.02917	up	342.229	410.922	403.271	84.7261	108.422	61.174	-0.839987	-1.2222	-1.63571	-2.69302	-2.34425	-3.45738	Detected	Detected	Detected	Not Detected	Detected	Detected	0	RNA34676|NRED_808_1647	TTCAGTATGGTGAAACACATCAGTTAAGACCGGGGTTGTGCATGGCAGGACTTTCTACAA	1	100	100	ENST00000431244	retained_intron	lincRNA	ENSG00000230606	AC159540.1		2	3	N	ENSG00000230606-lincRNA:ENST00000431244-retained_intron-100-100.00:ENST00000492960-lincRNA-100-100.00:AC159540.1:Null|ENSG00000232931-lincRNA:ENST00000412393-lincRNA-98-100.00:LINC00342:long intergenic non-protein coding RNA 342 [Source:HGNC Symbol;Acc:42470]					1648					23.32
RNA176464|ENST00000450909	0.0309493	0.00283947	5.30284	up	548.929	1285.81	921.286	98.1102	72.7952	168.169	-0.15833	0.423547	-0.443807	-2.48142	-2.919	-1.99847	Detected	Detected	Detected	Detected	Detected	Detected	0	RNA176464|ENST00000450909	CTGCTGATGGTTGGAAGCTAATTGAGTTCTGATATTGTGTTGATACCCTTAAGCATTGGG	1	100	100	ENST00000450909	antisense	antisense	ENSG00000247735	CTD-2574D22.2		1	1	N	ENSG00000247735-antisense:ENST00000450909-antisense-100-100.00:CTD-2574D22.2:Null					1249	16	+	29938656	29940791
RNA174255|ENST00000452802	0.0211048	0.00137473	6.2969	up	103.801	211.281	177.549	16.7829	20.0157	12.7868	-2.56113	-2.1819	-2.81924	-5.02883	-4.78171	-5.71565	Detected	Detected	Detected	Not Detected	Not Detected	Not Detected	0	RNA174255|ENST00000452802	AAGAGTAGAGATCTGATTTCTCCAAGGATCATCGCTTTTTGACACGGGATTATTAGAAGC	3	100	100	ENST00000446281	processed_transcript	lincRNA	ENSG00000227110	AC087859.1		1	5	N	ENSG00000227110-lincRNA:ENST00000446281-processed_transcript-100-100.00:ENST00000439407-processed_transcript-100-100.00:ENST00000455811-processed_transcript-100-100.00:ENST00000452802-processed_transcript-100-100.00:ENST00000420095-processed_transcript-100-100.00:AC087859.1:Null	100	100	XM_002345633	"PREDICTED: Homo sapiens hypothetical protein LOC100293699 (LOC100293699), mRNA"	1388	3	-	8235935	8543332
RNA35667|ENCODE_535_1045	0.0278656	0.00236386	8.94429	up	60108.8	121373		10578.6	7901.17	4692.48	6.61648	6.98418		4.27111	3.84308	2.8039	Detected	Detected	Compromised	Detected	Detected	Detected	0	RNA35667|ENCODE_535_1045	AATTTGTAGGGAAAGCAGAGAGACAGAGAGACAGAGAGAGCTTCAGCTTGGTTTCAAAAC	1	100	100	ENST00000417079	lincRNA	lincRNA	ENSG00000238121	LINC00426	long intergenic non-protein coding RNA 426 [Source:HGNC Symbol;Acc:42761]	1	1	N	ENSG00000238121-lincRNA:ENST00000417079-lincRNA-100-100.00:LINC00426:long intergenic non-protein coding RNA 426 [Source:HGNC Symbol;Acc:42761]					1046	13	-	30916596	30939898	97.7
RNA48030|UCSC_6827_1576	0.0421115	0.00496753	2.8864	up	68.0202	150.281	170.603	23.9389	34.372	24.2745	-3.17091	-2.67339	-2.87681	-4.51646	-4.00161	-4.79086	Detected	Detected	Detected	Not Detected	Detected	Detected	0	RNA48030|UCSC_6827_1576	AGTTTTGTCTGCTGGAAGGACTACTTTGGTTTAATGAGAAAGCAGGTATATGACTGCCTC	1	100	100	ENST00000569518	retained_intron	protein_coding	ENSG00000100483	METTL21D	methyltransferase like 21D [Source:HGNC Symbol;Acc:20352]	1	1	N	ENSG00000100483-protein_coding:ENST00000569518-retained_intron-100-100.00:METTL21D:methyltransferase like 21D [Source:HGNC Symbol;Acc:20352]					1577	14	-	50575349	50582944
RNA47231|UCSC_5841_1799	0.0972819	0.0200953	2.73985	up	354.564	380.147	386.55	117.134	82.2447	72.4243	-0.788901	-1.3345	-1.6968	-2.22574	-2.74292	-3.21383	Detected	Detected	Detected	Not Detected	Detected	Detected	0	RNA47231|UCSC_5841_1799	TCATCCAAAGTGAAACCACAGTTCCATGACCAGCCTTGTAGTCCTCAATCGAGTAGTTAC	1	100	100	ENST00000567037	processed_transcript	protein_coding	ENSG00000149926	FAM57B	"family with sequence similarity 57, member B [Source:HGNC Symbol;Acc:25295]"	1	1	N	"ENSG00000149926-protein_coding:ENST00000567037-processed_transcript-100-100.00:FAM57B:family with sequence similarity 57, member B [Source:HGNC Symbol;Acc:25295]"					1800	16	-	30043985	30047851
RNA48355|UCSC_7225_1476	0.0561002	0.00809936	5.01071	up	821.395	1132.75	1071.3	157.443	170.316	81.3805	0.423127	0.240696	-0.226164	-1.79907	-1.6927	-3.04562	Detected	Detected	Detected	Detected	Detected	Detected	0	RNA48355|UCSC_7225_1476	ACTCTAATTCACTAAACAGTCCTATCTGGAATAAGGGAAGAGTGGGACAAAGAACAAAAA	1	100	100	ENST00000550585	nonsense_mediated_decay	protein_coding	ENSG00000197111	PCBP2	poly(rC) binding protein 2 [Source:HGNC Symbol;Acc:8648]	1	1	N	ENSG00000197111-protein_coding:ENST00000550585-nonsense_mediated_decay-100-100.00:PCBP2:poly(rC) binding protein 2 [Source:HGNC Symbol;Acc:8648]					1477	12	+	53853055	53854927	98.98
RNA49904|UCSC_9080_1031	0.122313	0.0293299	4.4127	up	15.0837	51.0873	103.74	3.54894	6.55687	11.0118	-5.34389	-4.23002	-3.59448	-7.27036	-6.39176	-5.93125	Not Detected	Detected	Detected	Not Detected	Not Detected	Not Detected	0	RNA49904|UCSC_9080_1031	TGTGAACCTTCAGAAAGGGCAGAAAGGAAGTTTACTTCTGCCTCTACAATGGATTTGCCT	1	95	100	ENST00000462427	processed_transcript	protein_coding	ENSG00000176124	DLEU1	deleted in lymphocytic leukemia 1 (non-protein coding) [Source:HGNC Symbol;Acc:13747]	1	2	N	ENSG00000176124-protein_coding:ENST00000462427-processed_transcript-100-95.00:ENST00000460525-processed_transcript-100-95.00:DLEU1:deleted in lymphocytic leukemia 1 (non-protein coding) [Source:HGNC Symbol;Acc:13747]					1032	13	+	50989224	51107996	89.23
RNA176266|ENST00000511014	0.0934054	0.0188171	7.23474	up	325.06	325.668	437.455	32.7862	68.5065	14.9962	-0.914241	-1.55766	-1.51832	-4.06273	-3.0066	-5.48571	Detected	Detected	Detected	Not Detected	Detected	Detected	0	RNA176266|ENST00000511014	GTTTATACTGGAAGGTTAATAATTTGTATCTACTGAGGACTTAGAGCTAGCAGGCAAAAT	1	100	100	ENST00000511014	processed_transcript	lincRNA	ENSG00000245526	LINC00461	long intergenic non-protein coding RNA 461 [Source:HGNC Symbol;Acc:42810]	1	4	N	ENSG00000245526-lincRNA:ENST00000511014-processed_transcript-100-100.00:ENST00000504246-processed_transcript-100-100.00:ENST00000500197-processed_transcript-100-100.00:ENST00000505030-processed_transcript-100-100.00:LINC00461:long intergenic non-protein coding RNA 461 [Source:HGNC Symbol;Acc:42810]	100	100	NR_024384	"Homo sapiens hypothetical LOC645323 (LOC645323), transcript variant 1, non-coding RNA"	1665	5	-	87962138	87980753		82.03
RNA40105|RefSeq_2133_1636	0.133839	0.0340272	2.67314	up	158.916	209.931	119.029	36.6574	35.792	43.6397	-1.94669	-2.19115	-3.39615	-3.90172	-3.9432	-3.94466	Detected	Detected	Detected	Not Detected	Detected	Detected	0	RNA40105|RefSeq_2133_1636	TGTGTGTCCTGTGTAATTTGGATACCTCTGCTCAATAATAGCTGAACAGATTTTATCCTA	1	100	100	ENST00000421378	lincRNA	lincRNA	ENSG00000231028	LINC00271	long intergenic non-protein coding RNA 271 [Source:HGNC Symbol;Acc:32526]	1	1	N	ENSG00000231028-lincRNA:ENST00000421378-lincRNA-100-100.00:LINC00271:long intergenic non-protein coding RNA 271 [Source:HGNC Symbol;Acc:32526]	100	100	NR_026805	"Homo sapiens chromosome 6 open reading frame 217 (C6orf217), non-coding RNA"	1637	6	+	135818938	136011976		100
RNA39777|RefSeq_1781_1956	0.00760777	0.000132907	2.89566	up	1163.62	1607.77	2023.62	351.344	339.678	359.851	0.925602	0.745934	0.691414	-0.641009	-0.696745	-0.900977	Detected	Detected	Detected	Detected	Detected	Detected	0	RNA39777|RefSeq_1781_1956	ATTGTGTATGTCTTTCTTTCCAGCTCCATGATGCGTTATCTGGGTCTGGAAACCCAAACC	1	100	100	ENST00000556438	retained_intron	protein_coding	ENSG00000131981	LGALS3	"lectin, galactoside-binding, soluble, 3 [Source:HGNC Symbol;Acc:6563]"	1	1	N	"ENSG00000131981-protein_coding:ENST00000556438-retained_intron-100-100.00:LGALS3:lectin, galactoside-binding, soluble, 3 [Source:HGNC Symbol;Acc:6563]"	100	100	NR_003225	"Homo sapiens lectin, galactoside-binding, soluble, 3 (LGALS3), transcript variant 2, non-coding RNA"	1957	14	+	55603700	55612148	94.94	96.06
RNA165007|XLOC_006964	0.0714468	0.0120747	4.40695	up	686.072	1279.95	1488.96	191.884	230.799	95.008	0.16341	0.416961	0.24878	-1.51366	-1.25427	-2.82226	Detected	Detected	Detected	Detected	Detected	Detected	0	RNA165007|XLOC_006964	GAGAAGACCCTTATTGGCATGACATGTCAGAAACCACAATGAAAGAATTATTTTAACTTG	3	100	100	ENST00000495576	lincRNA	lincRNA	ENSG00000239945	RP11-34P13.8		3	3	N	ENSG00000228463-processed_transcript:ENST00000424587-processed_transcript-98-100.00:AP006222.2:Null|ENSG00000238009-antisense:ENST00000466430-antisense-100-100.00:RP11-34P13.7:Null|ENSG00000239945-lincRNA:ENST00000495576-lincRNA-100-100.00:RP11-34P13.8:Null	100	100	XM_001719073	"PREDICTED: Homo sapiens hypothetical LOC100132826 (LOC100132826), mRNA"	1322	1	-	89554	91108	99.77
RNA49818|UCSC_8977_1052	0.0155913	0.000752634	39.6662	up	154.928	644.412	511.56	3.48209	5.76324	11.2311	-1.98335	-0.573075	-1.29255	-7.2978	-6.57789	-5.9028	Detected	Detected	Detected	Not Detected	Not Detected	Not Detected	0	RNA49818|UCSC_8977_1052	GGCAGTGTATTTGTAATGGTACATAAAATGACGTCTGCTTTATAAGCATTCTCATTCCTA	1	100	100	ENST00000399966	antisense	antisense	ENSG00000185203	WASIR1	WASH and IL9R antisense RNA 1 (non-protein coding) [Source:HGNC Symbol;Acc:38513]	2	3	N	ENSG00000185203-antisense:ENST00000399966-antisense-100-100.00:WASIR1:WASH and IL9R antisense RNA 1 (non-protein coding) [Source:HGNC Symbol;Acc:38513]|ENSG00000231439-antisense:ENST00000329244-antisense-100-100.00:ENST00000527434-antisense-100-100.00:WASIR2:WASH and IL9R antisense RNA 2 (non-protein coding) [Source:HGNC Symbol;Acc:38609]	100	100	XM_001714753	"PREDICTED: Homo sapiens hCG_1742852 (LOC100128260), mRNA"	1053	16	+	72909	75121	94.3
RNA178444|ENST00000536718	0.053726	0.00749858	3.73263	up	356.385	392.598	610.135	46.2848	74.2261	131.6	-0.781512	-1.28801	-1.03833	-3.56529	-2.89091	-2.35222	Detected	Detected	Detected	Detected	Detected	Detected	0	RNA178444|ENST00000536718	GGTAGCGCCGTCAATTGCTTATTGTGAAATGCCCCTTCATAAACACCCATACACATTTTG	3	100	100	ENST00000536718	processed_transcript	lincRNA	ENSG00000206140	TMEM191C	transmembrane protein 191C [Source:HGNC Symbol;Acc:33601]	1	2	N	ENSG00000206140-lincRNA:ENST00000536718-processed_transcript-100-100.00:ENST00000449424-processed_transcript-100-100.00:TMEM191C:transmembrane protein 191C [Source:HGNC Symbol;Acc:33601]					1815	22	+	21823436	21825558
RNA40278|RefSeq_2320_1469	0.0220385	0.00148719	5.2661	up	173.286	396.187	299.687	38.8239	33.728	29.6328	-1.8218	-1.27488	-2.064	-3.81888	-4.0289	-4.50311	Detected	Detected	Detected	Not Detected	Not Detected	Detected	0	RNA40278|RefSeq_2320_1469	CATTTTTCATCTATATTATGAGGCAGTAAGAGTCTTCTGTTTTTCCAAAGTTGAGACTGC	1	100	100	ENST00000575263	processed_transcript	pseudogene	ENSG00000263035	RP11-124L9.1		2	2	N	"ENSG00000253203-pseudogene:ENST00000513408-processed_transcript-100-100.00:GUSBP3:glucuronidase, beta pseudogene 3 [Source:HGNC Symbol;Acc:37301]|ENSG00000263035-pseudogene:ENST00000575263-processed_transcript-100-100.00:RP11-124L9.1:Null"	100	100	NR_027386	"Homo sapiens glucuronidase, beta pseudogene 3 (GUSBP3), non-coding RNA"	1470	5	-	68935289	69006272	82.64	94.69
RNA47733|UCSC_6470_1653	0.051744	0.00705665	5.33949	up	103.391	228.502	161.055	27.5621	19.1241	13.0604	-2.56683	-2.06885	-2.9599	-4.31314	-4.84745	-5.68511	Detected	Detected	Detected	Not Detected	Not Detected	Detected	0	RNA47733|UCSC_6470_1653	AGGGAAAACCAGCTCACACTGTAGAGCTTTTTCTCTTTTCACTTTCATCTTTTTTATGGA	1	100	100	ENST00000568820	nonsense_mediated_decay	protein_coding	ENSG00000102897	LYRM1	LYR motif containing 1 [Source:HGNC Symbol;Acc:25074]	1	2	N	ENSG00000102897-protein_coding:ENST00000568820-nonsense_mediated_decay-100-100.00:ENST00000567165-nonsense_mediated_decay-100-100.00:LYRM1:LYR motif containing 1 [Source:HGNC Symbol;Acc:25074]					1654	16	+	20911556	20933031
RNA46550|UCSC_5043_1980	0.115302	0.0266513	3.46659	up	46.75	156.022	190.584	21.7696	11.7514	35.9259	-3.71191	-2.61931	-2.71702	-4.65351	-5.55001	-4.22528	Detected	Detected	Detected	Not Detected	Not Detected	Not Detected	0	RNA46550|UCSC_5043_1980	GGACCCATGGTTTTATGAAAATGTCCAGAGATATAATTTTGGTTAAGGTTATACCTCATC	2	100	100	ENST00000501817	lincRNA	lincRNA	ENSG00000245571	AP001258.4		1	1	N	ENSG00000245571-lincRNA:ENST00000501817-lincRNA-100-100.00:AP001258.4:Null					1981	11	-	58901711	58910281	95.05
RNA178465|ENST00000411754	0.0885989	0.0172998	5.35174	up	247.197	359.381	1046.67	71.9852	25.9644	89.3934	-1.30929	-1.41554	-0.259714	-2.92812	-4.4063	-2.91014	Detected	Detected	Detected	Detected	Not Detected	Detected	0	RNA178465|ENST00000411754	TAATTTGCACTAAGTCATTTGCACTGGTTGGAGTTGTGGAGACGGCCTTGAGTCTCAGTA	18	100	100	ENST00000535745	processed_transcript	lincRNA	ENSG00000130600	H19	"H19, imprinted maternally expressed transcript (non-protein coding) [Source:HGNC Symbol;Acc:4713]"	1	12	N	"ENSG00000130600-lincRNA:ENST00000535745-processed_transcript-100-100.00:ENST00000442037-lincRNA-100-100.00:ENST00000422826-lincRNA-100-100.00:ENST00000411754-lincRNA-100-100.00:ENST00000431095-lincRNA-100-100.00:ENST00000446406-lincRNA-100-100.00:ENST00000417089-lincRNA-100-100.00:ENST00000411861-retained_intron-100-100.00:ENST00000439725-lincRNA-100-100.00:ENST00000412788-lincRNA-100-100.00:ENS…	100	100	NR_002196	"Homo sapiens H19, imprinted maternally expressed transcript (non-protein coding) (H19), non-coding RNA"	1789	11	-	2016466	2019027		96.14
RNA40566|RefSeq_2631_1148	0.0402259	0.00458932	2.60842	up	327.203	310.202	486.349	88.5483	73.4726	117.752	-0.904761	-1.62785	-1.36546	-2.62936	-2.90563	-2.51262	Detected	Detected	Detected	Detected	Detected	Detected	0	RNA40566|RefSeq_2631_1148	TTACACTAATAATGATATGTTCAGAGGGGCACTGGCCAGGTCCACACACATCATAAGGTG	2	100	100	ENST00000546604	nonsense_mediated_decay	protein_coding	ENSG00000205323	SARNP	SAP domain containing ribonucleoprotein [Source:HGNC Symbol;Acc:24432]	1	1	N	ENSG00000205323-protein_coding:ENST00000546604-nonsense_mediated_decay-100-100.00:SARNP:SAP domain containing ribonucleoprotein [Source:HGNC Symbol;Acc:24432]	100	100	NM_005811	"Homo sapiens growth differentiation factor 11 (GDF11), mRNA"	1149	12	-	56146246	56211540	97.21	33.19
RNA177271|ENST00000447423	0.0108336	0.000311097	21.2356	up	132.276	244.951	351.452	4.20783	6.32568	12.3046	-2.2114	-1.96857	-1.83413	-7.02468	-6.44355	-5.7711	Detected	Detected	Detected	Not Detected	Not Detected	Not Detected	0	RNA177271|ENST00000447423	CTGAATAACTTCCAACCAGATCCTTCAAAAGGCATCATCTTATCCAGAGTGCTGGCATCA	1	100	100	ENST00000447423	processed_transcript	lincRNA	ENSG00000233251	AC007743.1		1	1	N	ENSG00000233251-lincRNA:ENST00000447423-processed_transcript-100-100.00:AC007743.1:Null					1624	2	-	56402685	56412048
RNA160590|XLOC_011800	0.0797959	0.0146013	6.18691	up	122.604	219.753	77.6462	12.4163	16.4848	11.8866	-2.32094	-2.12518	-4.01247	-5.46358	-5.0617	-5.82096	Detected	Detected	Not Detected	Not Detected	Not Detected	Not Detected	0	RNA160590|XLOC_011800	AGAAACTCTACTTATAGTAAGATCCCACTTTGCAAAAACGGAGAATGGAAGCGTACAGAA	1	100	100	ENST00000501068	lincRNA	lincRNA	ENSG00000245059	RP11-303E16.7		1	1	N	ENSG00000245059-lincRNA:ENST00000501068-lincRNA-100-100.00:RP11-303E16.7:Null					1078	16	+	81110923	81112455
RNA40558|RefSeq_2621_1157	0.00986741	0.000252905	6.75528	up	613.245	1077.57	1409.74	106.144	65.4732	119.765	0.00151539	0.168649	0.169907	-2.36788	-3.07194	-2.48817	Detected	Detected	Detected	Detected	Detected	Detected	0	RNA40558|RefSeq_2621_1157	TTTCTGCACATGTCCATTAGAATTGGAGATGGGGCGTATCTAGTGTTGAATAAAGGCCCG	1	100	100	ENST00000424094	antisense	antisense	ENSG00000235590	GNAS-AS1	GNAS antisense RNA 1 (non-protein coding) [Source:HGNC Symbol;Acc:24872]	1	1	N	ENSG00000235590-antisense:ENST00000424094-antisense-100-100.00:GNAS-AS1:GNAS antisense RNA 1 (non-protein coding) [Source:HGNC Symbol;Acc:24872]	100	100	NR_002785	"Homo sapiens GNAS antisense RNA (non-protein coding) (GNASAS), antisense RNA"	1158	20	-	57393972	57425958	99.91	100
RNA49981|UCSC_9164_1012	0.00675084	8.77123e-05	2.72518	up	283.594	519.036	599.769	104.82	101.935	112.442	-1.11112	-0.885224	-1.06305	-2.38598	-2.43326	-2.5792	Detected	Detected	Detected	Detected	Detected	Detected	0	RNA49981|UCSC_9164_1012	GGATGATTATAGGACAAGTTGTTCATAATCCAGCAGGCCAGAAGACTTCCAGGGAAACTC	3	100	100	ENST00000380759	unprocessed_pseudogene	pseudogene	ENSG00000253203	GUSBP3	"glucuronidase, beta pseudogene 3 [Source:HGNC Symbol;Acc:37301]"	1	1	N	"ENSG00000253203-pseudogene:ENST00000380759-unprocessed_pseudogene-100-100.00:GUSBP3:glucuronidase, beta pseudogene 3 [Source:HGNC Symbol;Acc:37301]"					1013	5	+	70015685	70291803	99.6
RNA58976|asoverlaps_608_1448	0.102295	0.0218102	2.52611	up	125.702	138.666	420.125	40.5525	49.1355	62.7938	-2.28494	-2.78945	-1.57664	-3.75603	-3.48607	-3.41968	Detected	Detected	Detected	Not Detected	Detected	Detected	0	RNA58976|asoverlaps_608_1448	AGCATAACGTTGCCACCTTCAGTTGGAAACGTATCCTTATCTAATAATTAAGCCCTGGAG	1	91.67	100	ENST00000416309	lincRNA	lincRNA	ENSG00000230262	MIRLET7DHG	MIRLET7D host gene (non-protein coding) [Source:HGNC Symbol;Acc:37186]	1	1	N	ENSG00000230262-lincRNA:ENST00000416309-lincRNA-100-91.67:MIRLET7DHG:MIRLET7D host gene (non-protein coding) [Source:HGNC Symbol;Acc:37186]					1449	9	+	96938739	96940174	78.11
RNA174273|ENST00000525610	0.0132351	0.000508766	2.94097	up	812.845	1002.7	1435.39	195.022	208.864	310.978	0.408031	0.0647593	0.195911	-1.49026	-1.39835	-1.11156	Detected	Detected	Detected	Detected	Detected	Detected	0	RNA174273|ENST00000525610	TGCTGGCACTTAAAAGTCATTAGTGCGGTTACTGAGAGAAATGAGGAAAAAATAATTGTT	3	100	100	ENST00000532304	processed_transcript	pseudogene	ENSG00000131797	KIAA0664L3	KIAA0664-like 3 [Source:HGNC Symbol;Acc:28447]	1	3	N	ENSG00000131797-pseudogene:ENST00000532304-processed_transcript-100-100.00:ENST00000525610-processed_transcript-100-100.00:ENST00000254109-processed_transcript-100-100.00:KIAA0664L3:KIAA0664-like 3 [Source:HGNC Symbol;Acc:28447]	100	100	NR_024034	"Homo sapiens chromosome 16 open reading frame 67 (C16orf67), non-coding RNA"	1450	16	+	31711915	31718743		98.76
RNA48150|UCSC_6979_1542	0.0573681	0.00843347	6.43306	up	245.234	379.369	985.645	59.0622	22.9594	69.9585	-1.32079	-1.33746	-0.346387	-3.21359	-4.58376	-3.26381	Detected	Detected	Detected	Detected	Not Detected	Detected	0	RNA48150|UCSC_6979_1542	TAATTTGCACTAAGTCATTTGCACTGGTTGGAGTTGTGGAGACGGCCTTGAGTCTCAGTA	18	100	100	ENST00000535745	processed_transcript	lincRNA	ENSG00000130600	H19	"H19, imprinted maternally expressed transcript (non-protein coding) [Source:HGNC Symbol;Acc:4713]"	1	12	N	"ENSG00000130600-lincRNA:ENST00000535745-processed_transcript-100-100.00:ENST00000442037-lincRNA-100-100.00:ENST00000422826-lincRNA-100-100.00:ENST00000411754-lincRNA-100-100.00:ENST00000431095-lincRNA-100-100.00:ENST00000446406-lincRNA-100-100.00:ENST00000417089-lincRNA-100-100.00:ENST00000411861-retained_intron-100-100.00:ENST00000439725-lincRNA-100-100.00:ENST00000412788-lincRNA-100-100.00:ENS…	100	100	NR_002196	"Homo sapiens H19, imprinted maternally expressed transcript (non-protein coding) (H19), non-coding RNA"	1543	11	-	2016405	2019045		91.63
RNA47483|UCSC_6155_1729	0.0541297	0.00758711	2.5176	up	547.358	902.519	908.701	209.238	227.862	162.509	-0.162463	-0.0871019	-0.46365	-1.38875	-1.27275	-2.04785	Detected	Detected	Detected	Detected	Detected	Detected	0	RNA47483|UCSC_6155_1729	AGGCTCATCGAATACAGGTGAGTTTCAACGCGTCTTGAATATGGCAGCATTTAAAAGTCT	3	100	98	ENST00000463434	processed_transcript	pseudogene	ENSG00000241549	GUSBP2	"glucuronidase, beta pseudogene 2 [Source:HGNC Symbol;Acc:18792]"	2	2	N	"ENSG00000228315-pseudogene:ENST00000417194-processed_transcript-96-100.00:GUSBP11:glucuronidase, beta pseudogene 11 [Source:HGNC Symbol;Acc:42325]|ENSG00000241549-pseudogene:ENST00000463434-processed_transcript-98-100.00:GUSBP2:glucuronidase, beta pseudogene 2 [Source:HGNC Symbol;Acc:18792]"	100	100	XM_002342536	"PREDICTED: Homo sapiens similar to hCG1812916 (LOC100288916), mRNA"	1730					53.27
RNA40008|RefSeq_2033_1721	0.0581818	0.00860816	2.61028	up	45.6895	83.3777	66.2129	17.6344	11.3498	19.5163	-3.74502	-3.52333	-4.24227	-4.95743	-5.60017	-5.10562	Detected	Detected	Detected	Not Detected	Not Detected	Not Detected	0	RNA40008|RefSeq_2033_1721	AGCATCCCGGGTGTGTATTTCAGAACTCCTCCCATCTTATCCACCTGCTGAAGGCCTGGC	1	100	100	ENST00000412122	lincRNA	lincRNA	ENSG00000225194	LINC00092	long intergenic non-protein coding RNA 92 [Source:HGNC Symbol;Acc:31408]	1	1	N	ENSG00000225194-lincRNA:ENST00000412122-lincRNA-100-100.00:LINC00092:long intergenic non-protein coding RNA 92 [Source:HGNC Symbol;Acc:31408]	100	100	NR_024129	"Homo sapiens non-protein coding RNA 92 (NCRNA00092), non-coding RNA"	1722	9	-	98782013	98784037		100
RNA35596|ENCODE_464_1241	0.0267873	0.00218421	12.6193	up	101.62	160.519	119.091	3.28295	7.21779	11.2359	-2.59176	-2.57832	-3.39539	-7.38276	-6.25321	-5.90219	Detected	Detected	Detected	Not Detected	Not Detected	Not Detected	0	RNA35596|ENCODE_464_1241	AACCTTGTGAAGTAGCAGATGCAATGATTACCAATGTACCTTATAAAATGACTTTCAGAG	2	100	100	ENST00000422917	lincRNA	lincRNA	ENSG00000235343	AC005301.8		1	1	N	ENSG00000235343-lincRNA:ENST00000422917-lincRNA-100-100.00:AC005301.8:Null					1242	22	-	17227758	17229535	100
RNA48901|UCSC_7891_1304	0.0416582	0.0048697	5.35186	up	43.3031	42.0155	75.6038	3.62215	6.227	10.9575	-3.82241	-4.51207	-4.05092	-7.2409	-6.46623	-5.93838	Detected	Detected	Detected	Not Detected	Not Detected	Not Detected	0	RNA48901|UCSC_7891_1304	CCAGCATCCTTAACATTTCTTCCTCAAATAAAAGGTAATAAAATGCAACCAACTGACTCA	1	100	100	ENST00000483169	processed_transcript	protein_coding	ENSG00000176124	DLEU1	deleted in lymphocytic leukemia 1 (non-protein coding) [Source:HGNC Symbol;Acc:13747]	1	1	N	ENSG00000176124-protein_coding:ENST00000483169-processed_transcript-100-100.00:DLEU1:deleted in lymphocytic leukemia 1 (non-protein coding) [Source:HGNC Symbol;Acc:13747]					1305	13	+	50975361	50983258	93.02
RNA49850|UCSC_9013_1045	0.0417685	0.00489627	3.91733	up	2329.3	4007.39	2788.41	456.504	361.519	722.602	1.92688	2.06353	1.15392	-0.263269	-0.606842	0.104825	Detected	Detected	Detected	Detected	Detected	Detected	0	RNA49850|UCSC_9013_1045	TCCTTATCAGGGGTGGATGCTGTCAGACTTGCTAATGGTGGAATTTCTGGCATGTGGCAG	2	100	100	ENST00000515627	processed_transcript	lincRNA	ENSG00000251169	AC005355.2		1	1	N	ENSG00000251169-lincRNA:ENST00000515627-processed_transcript-100-100.00:AC005355.2:Null					1046	5	+	133842304	133844920
RNA163065|XLOC_003407	0.105811	0.0230414	4.23894	up	30.1104	69.9852	67.4575	4.53876	5.80001	19.5261	-4.34662	-3.77594	-4.2154	-6.91545	-6.56871	-5.1049	Detected	Detected	Not Detected	Not Detected	Not Detected	Not Detected	0	RNA163065|XLOC_003407	TCACCGTGAAATATCTTCTGAGACACAACAATCTCCCTGAATTAAAACTACAGACTCTAA	1	100	100	ENST00000424493	processed_transcript	lincRNA	ENSG00000236833	AC024560.2		1	1	N	ENSG00000236833-lincRNA:ENST00000424493-processed_transcript-100-100.00:AC024560.2:Null					1472	3	-	197387435	197392628
RNA47331|UCSC_5964_1771	0.0995171	0.0208522	2.90619	up	525.386	950.555	918.013	212.16	212.761	113.967	-0.22157	-0.01229	-0.44894	-1.36874	-1.37168	-2.55976	Detected	Detected	Detected	Detected	Detected	Detected	0	RNA47331|UCSC_5964_1771	AGGCTCATCGAATACAGGTGAGTTTCAACGCGTCTTGAATATGGCAGCATTTAAAAGTCT	3	100	98	ENST00000463434	processed_transcript	pseudogene	ENSG00000241549	GUSBP2	"glucuronidase, beta pseudogene 2 [Source:HGNC Symbol;Acc:18792]"	2	2	N	"ENSG00000228315-pseudogene:ENST00000417194-processed_transcript-96-100.00:GUSBP11:glucuronidase, beta pseudogene 11 [Source:HGNC Symbol;Acc:42325]|ENSG00000241549-pseudogene:ENST00000463434-processed_transcript-98-100.00:GUSBP2:glucuronidase, beta pseudogene 2 [Source:HGNC Symbol;Acc:18792]"	100	100	XM_002342536	"PREDICTED: Homo sapiens similar to hCG1812916 (LOC100288916), mRNA"	1772					66.69
RNA46974|UCSC_5536_1867	0.0994443	0.0208108	7.9124	up	230.346	409.183	968.079	57.7503	12.4398	70.6184	-1.41115	-1.22831	-0.372331	-3.246	-5.46788	-3.25026	Detected	Detected	Detected	Detected	Not Detected	Detected	0	RNA46974|UCSC_5536_1867	TAATTTGCACTAAGTCATTTGCACTGGTTGGAGTTGTGGAGACGGCCTTGAGTCTCAGTA	18	100	100	ENST00000535745	processed_transcript	lincRNA	ENSG00000130600	H19	"H19, imprinted maternally expressed transcript (non-protein coding) [Source:HGNC Symbol;Acc:4713]"	1	12	N	"ENSG00000130600-lincRNA:ENST00000535745-processed_transcript-100-100.00:ENST00000442037-lincRNA-100-100.00:ENST00000422826-lincRNA-100-100.00:ENST00000411754-lincRNA-100-100.00:ENST00000431095-lincRNA-100-100.00:ENST00000446406-lincRNA-100-100.00:ENST00000417089-lincRNA-100-100.00:ENST00000411861-retained_intron-100-100.00:ENST00000439725-lincRNA-100-100.00:ENST00000412788-lincRNA-100-100.00:ENS…	100	100	NR_002196	"Homo sapiens H19, imprinted maternally expressed transcript (non-protein coding) (H19), non-coding RNA"	1868	11	-	2016405	2019045		93.09
RNA47976|UCSC_6763_1589	0.0840215	0.015861	13.6694	up	1835.27	2142.2	7390.59	81.3445	71.7965	536.485	1.58297	1.15996	2.56016	-2.75178	-2.93893	-0.324838	Detected	Detected	Detected	Detected	Detected	Detected	0	RNA47976|UCSC_6763_1589	TTCTGGTGCACTCCTCTCCTGAGAGTGTAGACCAAGGTTGCCTAATAAACTCAAGGGATG	4	100	100	ENST00000536718	processed_transcript	lincRNA	ENSG00000206140	TMEM191C	transmembrane protein 191C [Source:HGNC Symbol;Acc:33601]	3	14	N	ENSG00000206140-lincRNA:ENST00000536718-processed_transcript-100-100.00:ENST00000425458-processed_transcript-100-100.00:ENST00000456153-processed_transcript-100-100.00:ENST00000449424-processed_transcript-100-100.00:ENST00000415764-processed_transcript-100-100.00:ENST00000456303-processed_transcript-100-100.00:ENST00000417708-processed_transcript-100-86.67:ENST00000453397-processed_transcript-100…	100	100	XM_001725851	"PREDICTED: Homo sapiens transmembrane protein 191C (TMEM191C), mRNA"	1590	22	+	20377965	20380438
RNA46932|UCSC_5486_1880	0.0893246	0.0175366	7.2116	up	49.9209	175.662	323.818	6.34174	11.6035	28.3381	-3.61723	-2.44826	-1.95227	-6.43287	-5.56829	-4.56756	Detected	Detected	Detected	Not Detected	Not Detected	Not Detected	0	RNA46932|UCSC_5486_1880	ATAGGATAAATCATTCCAGCATCTTCTGGTTTTGAAAGCAGTTGTGAACTAGAATGTAGT	5	100	100	ENST00000341141	unprocessed_pseudogene	pseudogene	ENSG00000256667	KLRAP1	killer cell lectin-like receptor subfamily A pseudogene 1 [Source:HGNC Symbol;Acc:6372]	1	1	N	ENSG00000256667-pseudogene:ENST00000341141-unprocessed_pseudogene-100-100.00:KLRAP1:killer cell lectin-like receptor subfamily A pseudogene 1 [Source:HGNC Symbol;Acc:6372]	100	100	NR_028045	"Homo sapiens killer cell lectin-like receptor subfamily A, member 1, pseudogene (KLRA1), non-coding RNA"	1881	12	-	10741077	10752434	100	100
RNA178381|ENST00000530778	0.0244376	0.00181423	8.17871	up	214.536	456.265	624.092	40.5311	35.6365	21.2925	-1.51373	-1.07119	-1.0057	-3.7568	-3.94948	-4.97996	Detected	Detected	Detected	Not Detected	Not Detected	Detected	0	RNA178381|ENST00000530778	TATAAATTAGCTACTCAACATATCTGTTATTCTGCCCTGATTGCACTGTAAAGCAAAAGG	1	100	100	ENST00000530778	retained_intron	lincRNA	ENSG00000245149	RP11-383J24.5		1	1	N	ENSG00000245149-lincRNA:ENST00000530778-retained_intron-100-100.00:RP11-383J24.5:Null					1768	8	-	125485050	125486817
RNA58251|CombinedLit_169_1050	0.00426602	1.58478e-05	18.872	up	135.862	275.807	358.739	6.89965	7.2405	11.0263	-2.17281	-1.7974	-1.80452	-6.31123	-6.24868	-5.92936	Detected	Detected	Detected	Not Detected	Not Detected	Not Detected	0	RNA58251|CombinedLit_169_1050	GAGTCGTGCTTGTGAATTTTCATGTGTTACAACAACCAGATTAAATTTCTTCAAGTGGAA	1	100	100	ENST00000470726	processed_transcript	protein_coding	ENSG00000176124	DLEU1	deleted in lymphocytic leukemia 1 (non-protein coding) [Source:HGNC Symbol;Acc:13747]	1	1	N	ENSG00000176124-protein_coding:ENST00000470726-processed_transcript-100-100.00:DLEU1:deleted in lymphocytic leukemia 1 (non-protein coding) [Source:HGNC Symbol;Acc:13747]					1051	13	+	50964333	51298199	89.14
RNA47661|UCSC_6387_1672	0.01964	0.00118006	2.82384	up	109.916	115.457	162.859	28.8407	27.5275	31.8421	-2.47855	-3.05371	-2.94383	-4.24772	-4.32197	-4.39937	Detected	Detected	Detected	Not Detected	Not Detected	Detected	0	RNA47661|UCSC_6387_1672	AATAAACCAATAATCATTACCAGGTACTGAGCCCTTCAATTGAGGTCTAAACCCTCCACC	2	100	100	ENST00000423600	processed_transcript	lincRNA	ENSG00000229178	AC069513.4		1	1	N	ENSG00000229178-lincRNA:ENST00000423600-processed_transcript-100-100.00:AC069513.4:Null					1673	3	-	195382447	195384798
RNA47566|UCSC_6275_1700	0.0210377	0.00136384	6.51313	up	55.206	161.024	121.909	8.14668	12.4803	10.6252	-3.47205	-2.57378	-3.36166	-6.07154	-5.46319	-5.98281	Detected	Detected	Detected	Not Detected	Not Detected	Not Detected	0	RNA47566|UCSC_6275_1700	GTTTGGAACTACTACAAACAGTGCTGTTATGAACATTCTATTACATGTCTTTTGGTGAAC	2	100	100	ENST00000433624	antisense	antisense	ENSG00000224533	RP11-954J6.3		2	2	N	ENSG00000224216-antisense:ENST00000412436-antisense-100-100.00:RP13-228J13.1:Null|ENSG00000224533-antisense:ENST00000433624-antisense-100-100.00:RP11-954J6.3:Null					1701	X	-	154576451	154603823	98.76
RNA46775|UCSC_5302_1922	0.087915	0.017088	3.22358	up	374.47	1186.32	2016.62	191.001	199.614	193.198	-0.710097	0.307364	0.686409	-1.52032	-1.4637	-1.79829	Detected	Detected	Detected	Detected	Detected	Detected	0	RNA46775|UCSC_5302_1922	CTACTTGAGAAATTCTTTCTTTGGAAGTACAGCAGAGGCCTTAGAGTTGATCTCTCTAAT	2	100	100	ENST00000461037	processed_transcript	protein_coding	ENSG00000204790	CBWD6	COBW domain containing 6 [Source:HGNC Symbol;Acc:31978]	3	5	N	ENSG00000172785-protein_coding:ENST00000495302-processed_transcript-98-100.00:CBWD1:COBW domain containing 1 [Source:HGNC Symbol;Acc:17134]|ENSG00000204790-protein_coding:ENST00000461037-processed_transcript-100-100.00:ENST00000466320-processed_transcript-100-100.00:CBWD6:COBW domain containing 6 [Source:HGNC Symbol;Acc:31978]|ENSG00000215126-protein_coding:ENST00000494538-processed_transcript-98…					1923	9	-	69204538	69262593	41.1
RNA48322|UCSC_7187_1487	0.0182525	0.00101647	11.4689	up	86.7547	217.061	442.098	11.1302	8.80784	15.5043	-2.81994	-2.14296	-1.50309	-5.62135	-5.96598	-5.43763	Detected	Detected	Detected	Not Detected	Not Detected	Not Detected	0	RNA48322|UCSC_7187_1487	CCCCATGAAGGACCAAGTGAGCAGATAGAAGTTTCTCCATTTTAACTTTTTCTGAGTCAA	4	100	100	ENST00000470593	processed_transcript	protein_coding	ENSG00000176124	DLEU1	deleted in lymphocytic leukemia 1 (non-protein coding) [Source:HGNC Symbol;Acc:13747]	1	7	N	ENSG00000176124-protein_coding:ENST00000470593-processed_transcript-100-100.00:ENST00000469095-processed_transcript-100-100.00:ENST00000467721-processed_transcript-100-100.00:ENST00000490577-processed_transcript-100-100.00:ENST00000491615-processed_transcript-100-100.00:ENST00000468522-processed_transcript-100-100.00:ENST00000491341-processed_transcript-100-100.00:DLEU1:deleted in lymphocytic leu…					1488	13	+	50975361	51102670	44.92
RNA175829|ENST00000451894	0.0697952	0.011581	5.51227	up	1863.5	2955.9	1551.33	305.401	268.734	171.214	1.60499	1.62447	0.307981	-0.843188	-1.03473	-1.97258	Detected	Detected	Detected	Detected	Detected	Detected	0	RNA175829|ENST00000451894	GGAACTGCCACTGCTTGGAAGTAAAACGTATTTTTCCCATAAGCTTTCACATTTCCCAAA	2	100	100	ENST00000515108	retained_intron	lincRNA	ENSG00000215068	AC025171.1		1	4	N	ENSG00000215068-lincRNA:ENST00000515108-retained_intron-100-100.00:ENST00000508913-retained_intron-100-100.00:ENST00000399543-retained_intron-100-100.00:ENST00000451894-processed_transcript-100-100.00:AC025171.1:Null	100	100	NR_015447	"Homo sapiens hypothetical LOC153684 (LOC153684), non-coding RNA"	1219	5	+	43041676	43045366		75.45
RNA164336|XLOC_005332	0.0425828	0.00506353	3.3614	up	100.39	193.744	123.132	25.7675	24.2485	27.7952	-2.60934	-2.30691	-3.34725	-4.41027	-4.50495	-4.59547	Detected	Detected	Detected	Not Detected	Not Detected	Detected	0	RNA164336|XLOC_005332	GAAAACTTCACGCTGCCAAAATGTCAAGTTTAGAGTATTCCGGGACAGAAAAGGGCACGT	1	100	98	ENST00000562904	lincRNA	lincRNA	ENSG00000261584	RP11-457M11.5		1	1	N	ENSG00000261584-lincRNA:ENST00000562904-lincRNA-98-100.00:RP11-457M11.5:Null					1210	6	+	58182219	58187271
RNA49075|UCSC_8086_1258	0.0122685	0.000419459	3.53946	up	3955.28	7418.43	6789.91	976.916	1120.22	1130.8	2.69076	2.95198	2.43787	0.834339	1.0248	0.75089	Detected	Detected	Detected	Detected	Detected	Detected	0	RNA49075|UCSC_8086_1258	AAGTGCACCAGTTCCTAATGTATAAAGTTCTCTCTCTCTCTCTCTCAATAAACAATGCAG	1	100	100	ENST00000343987	lincRNA	lincRNA	ENSG00000244567	AC096772.6		1	1	N	ENSG00000244567-lincRNA:ENST00000343987-lincRNA-100-100.00:AC096772.6:Null	100	100	NM_001080475	"Homo sapiens pleckstrin homology domain containing, family M, member 3 (PLEKHM3), mRNA"	1259	2	-	208686017	208687493	82.27	82.27
RNA47623|UCSC_6342_1684	0.0181816	0.00100915	5.55357	up	69.79	100.196	81.4764	7.76795	10.8947	10.8252	-3.13386	-3.25824	-3.943	-6.14022	-5.65922	-5.95591	Detected	Detected	Detected	Not Detected	Not Detected	Not Detected	0	RNA47623|UCSC_6342_1684	AATACAGGTACTCAAATACATGTGCTTTCCTCTTTACTCAGACACTTCTAGGGCTGGCAG	1	100	100	ENST00000452284	antisense	antisense	ENSG00000230513	THAP7-AS1	THAP7 antisense RNA 1 (non-protein coding) [Source:HGNC Symbol;Acc:41013]	1	2	N	ENSG00000230513-antisense:ENST00000452284-antisense-100-100.00:ENST00000436079-antisense-100-100.00:THAP7-AS1:THAP7 antisense RNA 1 (non-protein coding) [Source:HGNC Symbol;Acc:41013]	100	100	NR_027051	"Homo sapiens hypothetical LOC439931 (FLJ39582), transcript variant 1, non-coding RNA"	1685	22	+	21356210	21364414	81.35	98.34
RNA49320|UCSC_8383_1186	0.0315771	0.00294422	4.13329	up	163.583	301.386	356.438	57.6537	34.5123	34.4475	-1.90493	-1.66945	-1.8138	-3.24841	-3.99573	-4.2859	Detected	Detected	Detected	Not Detected	Not Detected	Detected	0	RNA49320|UCSC_8383_1186	ATGAAGCAAAAGTTGCGTTTAACTCTGTCCTCACCATTCCTCTCCTGGACCTGTCCTAAA	5	100	100	ENST00000462427	processed_transcript	protein_coding	ENSG00000176124	DLEU1	deleted in lymphocytic leukemia 1 (non-protein coding) [Source:HGNC Symbol;Acc:13747]	1	12	N	ENSG00000176124-protein_coding:ENST00000462427-processed_transcript-100-100.00:ENST00000470593-processed_transcript-100-100.00:ENST00000469095-processed_transcript-100-100.00:ENST00000491482-processed_transcript-100-100.00:ENST00000474630-processed_transcript-100-100.00:ENST00000485007-processed_transcript-100-100.00:ENST00000468168-processed_transcript-100-100.00:ENST00000476738-processed_transc…					1187	13	+	50964333	51107996	82.8
RNA49337|UCSC_8401_1182	0.104696	0.0226527	4.52926	up	54591.6	69665.7	48360.1	12405.6	8930.11	4921.25	6.47759	6.18325	5.27022	4.50095	4.01969	2.87258	Detected	Detected	Detected	Detected	Detected	Detected	0	RNA49337|UCSC_8401_1182	TAGAATTCTCAGCACGTTTTTGCAGAACCTGGGCAACAAGAGCGAAACCCCATCTCAAAA	1	100	100	ENST00000455354	antisense	antisense	ENSG00000235123	DSCAM-AS1	DSCAM antisense RNA 1 (non-protein coding) [Source:HGNC Symbol;Acc:40197]	1	2	N	ENSG00000235123-antisense:ENST00000455354-antisense-100-100.00:ENST00000422749-antisense-100-100.00:DSCAM-AS1:DSCAM antisense RNA 1 (non-protein coding) [Source:HGNC Symbol;Acc:40197]					1183	21	+	41755009	41757282	95.09
RNA48970|UCSC_7969_1287	0.0525986	0.00723457	3.53804	up	1430.99	1997.99	1488.53	249.312	236.933	448.052	1.22399	1.05942	0.248362	-1.13594	-1.21643	-0.584709	Detected	Detected	Detected	Detected	Detected	Detected	0	RNA48970|UCSC_7969_1287	ACCTCGCCCTCTCTCTGCTGTAAGGACTGGTTCCAGAATGAGAGAATTTAAAAGACATTC	1	100	100	ENST00000473970	processed_transcript	protein_coding	ENSG00000120055	C10orf95	chromosome 10 open reading frame 95 [Source:HGNC Symbol;Acc:25880]	1	1	N	ENSG00000120055-protein_coding:ENST00000473970-processed_transcript-100-100.00:C10orf95:chromosome 10 open reading frame 95 [Source:HGNC Symbol;Acc:25880]					1288	10	+	104209594	104216051	95.42
RNA174274|ENST00000532304	0.0415752	0.00485516	2.67514	up	639.014	618.722	1247.39	184.881	153.717	249.664	0.0608978	-0.631768	-0.00661659	-1.5673	-1.84063	-1.42839	Detected	Detected	Detected	Detected	Detected	Detected	0	RNA174274|ENST00000532304	TTGGCAGCACTTGCAGCTTGCTGGCACTTAAAAGTCATTAGTGCGGTTACTGAGAGAAAT	2	100	100	ENST00000532304	processed_transcript	pseudogene	ENSG00000131797	KIAA0664L3	KIAA0664-like 3 [Source:HGNC Symbol;Acc:28447]	1	3	N	ENSG00000131797-pseudogene:ENST00000532304-processed_transcript-100-100.00:ENST00000525610-processed_transcript-100-100.00:ENST00000254109-processed_transcript-100-100.00:KIAA0664L3:KIAA0664-like 3 [Source:HGNC Symbol;Acc:28447]	100	100	NR_024034	"Homo sapiens chromosome 16 open reading frame 67 (C16orf67), non-coding RNA"	1572	16	+	31711955	31718758		99.05
RNA34453|NRED_585_1993	0.0109077	0.00031766	45.1352	up	301.533	661.749	849.018	4.72699	6.50125	16.5127	-1.02263	-0.534776	-0.561661	-6.85683	-6.40405	-5.34673	Detected	Detected	Detected	Not Detected	Not Detected	Not Detected	0	RNA34453|NRED_585_1993	TTCCCCAAGTTTTTTCCTTCAGGATAAATCATCCTTATATAAAGAAAACTACCAACAGCG	1	100	100	ENST00000560518	lincRNA	lincRNA	ENSG00000259577	RP11-430B1.2		1	1	N	ENSG00000259577-lincRNA:ENST00000560518-lincRNA-100-100.00:RP11-430B1.2:Null					1994	15	+	52472413	52498071	98.9
RNA34865|NRED_999_1270	0.0660697	0.0106466	4.35525	up	1428.45	1748.69	1143.26	241.528	225.149	175.083	1.22142	0.867147	-0.13238	-1.1817	-1.29003	-1.94034	Detected	Detected	Detected	Detected	Detected	Detected	0	RNA34865|NRED_999_1270	ATGATTTTAGTGTGTGGTAGCTGGATCGAAAACATAATAAATACTCAGATATGGCGGGGA	1	88.33	100	ENST00000507241	lincRNA	lincRNA	ENSG00000248175	CTC-428G20.3		1	1	N	ENSG00000248175-lincRNA:ENST00000507241-lincRNA-100-88.33:CTC-428G20.3:Null					1271					74.02
RNA49966|UCSC_9149_1014	0.0220278	0.00148534	11.4233	up	503.504	778.175	1077.71	32.559	26.5103	90.391	-0.282947	-0.300964	-0.217554	-4.07277	-4.37629	-2.89413	Detected	Detected	Detected	Detected	Not Detected	Detected	0	RNA49966|UCSC_9149_1014	TAAGCCTTGTTTCTAGAACCAGACAAAGCTGGATTTGAAACCTGGCGAGCCATTGAACAG	1	100	100	ENST00000535643	lincRNA	lincRNA	ENSG00000212694	AC084018.1		1	1	N	ENSG00000212694-lincRNA:ENST00000535643-lincRNA-100-100.00:AC084018.1:Null					1015	12	-	122237077	122240852	100
RNA40373|RefSeq_2422_1369	0.00300266	2.44194e-06	583.227	up	11042.3	11486.1	13332	11.9382	12.4983	15.7335	4.17195	3.58269	3.41129	-5.52024	-5.46111	-5.41647	Detected	Detected	Detected	Not Detected	Not Detected	Not Detected	0	RNA40373|RefSeq_2422_1369	TTGAAATCAGGGAAGCTGAAAGAAAAAATGAAAAATGCTTCTCCGCGCGTCAATCGAGGG	1	100	100	ENST00000418270	lincRNA	lincRNA	ENSG00000232638	RP11-379F12.4		3	4	N	ENSG00000197308-lincRNA:ENST00000355358-processed_transcript-100-80.00:RP11-379F12.7:Null|ENSG00000232638-lincRNA:ENST00000418270-lincRNA-100-100.00:RP11-379F12.4:Null|ENSG00000243350-lincRNA:ENST00000417359-processed_transcript-100-80.00:ENST00000458727-processed_transcript-100-80.00:RP11-379F12.3:Null	100	100	NR_024255	"Homo sapiens hypothetical LOC399717 (FLJ45983), transcript variant 1, non-coding RNA"	1370	10	-	8092412	8095447	28.41	92.62
RNA48267|UCSC_7123_1505	0.140299	0.0367494	2.72276	up	55.2694	91.0903	44.5922	15.2507	12.6317	15.9014	-3.4704	-3.39569	-4.81259	-5.16695	-5.4458	-5.40115	Detected	Detected	Not Detected	Not Detected	Not Detected	Not Detected	0	RNA48267|UCSC_7123_1505	ATGGTGGCAGCCATAGCATGGGAATGCTGGCATATATGTTCTATTCTGTTCCTTACTTTG	1	100	100	ENST00000258909	nonsense_mediated_decay	protein_coding	ENSG00000136404	TM6SF1	transmembrane 6 superfamily member 1 [Source:HGNC Symbol;Acc:11860]	1	1	N	ENSG00000136404-protein_coding:ENST00000258909-nonsense_mediated_decay-100-100.00:TM6SF1:transmembrane 6 superfamily member 1 [Source:HGNC Symbol;Acc:11860]					1506	15	+	83776323	83806110	94.29
RNA47431|UCSC_6093_1739	0.0528255	0.00727777	2.58533	up	139.509	267.127	329.263	39.0243	56.6097	88.5295	-2.13459	-1.84354	-1.92822	-3.81145	-3.28179	-2.92415	Detected	Detected	Detected	Detected	Detected	Detected	0	RNA47431|UCSC_6093_1739	CAGTCCGAGCTCAATACATGTCTTCATGTACCTGTATGTAAATCCCACTTTTATTCTAAA	3	100	100	ENST00000318186	processed_transcript	lincRNA	ENSG00000180769	WDFY3-AS2	WDFY3 antisense RNA 2 (non-protein coding) [Source:HGNC Symbol;Acc:21603]	1	2	N	ENSG00000180769-lincRNA:ENST00000318186-processed_transcript-100-100.00:ENST00000451762-processed_transcript-100-100.00:WDFY3-AS2:WDFY3 antisense RNA 2 (non-protein coding) [Source:HGNC Symbol;Acc:21603]	100	100	NR_015359	"Homo sapiens chromosome 4 open reading frame 12 (C4orf12), non-coding RNA"	1740	4	+	85887970	85928168		83.04
RNA34863|NRED_997_1273	0.157114	0.0440675	2.80002	up	27.7016	91.5383	37.7513	12.2772	9.27072	10.5522	-4.46691	-3.38861	-5.05286	-5.47984	-5.89209	-5.99276	Detected	Detected	Not Detected	Not Detected	Not Detected	Not Detected	0	RNA34863|NRED_997_1273	TACTTTACTTGTCTGTGATGTTGCTCCTCATCTGTAAGATGTAAATGTGGATATGGCTTG	1	100	98	ENST00000444051	antisense	antisense	ENSG00000204623	ZNRD1-AS1	ZNRD1 antisense RNA 1 (non-protein coding) [Source:HGNC Symbol;Acc:13924]	8	8	N	ENSG00000196299-processed_transcript:ENST00000424376-processed_transcript-98-100.00:NCRNA00171:Null|ENSG00000204623-antisense:ENST00000444051-antisense-98-100.00:ZNRD1-AS1:ZNRD1 antisense RNA 1 (non-protein coding) [Source:HGNC Symbol;Acc:13924]|ENSG00000225618-processed_transcript:ENST00000421774-processed_transcript-98-100.00:NCRNA00171:Null|ENSG00000229653-processed_transcript:ENST00000448941-…					1274					100
RNA158682|XLOC_008823	0.0030714	2.86508e-06	353.593	up	4537.89	5121.77	6502.96	11.2465	8.13896	10.287	2.889	2.41751	2.37557	-5.60634	-6.07992	-6.02949	Detected	Detected	Detected	Not Detected	Not Detected	Not Detected	0	RNA158682|XLOC_008823	TGGCCACAACGGCAACCAGTAAAATGACTATTTTTACTGTCTTATCTATTAATGAAGAGG	2	100	100	ENST00000435813	processed_transcript	lincRNA	ENSG00000231131	RP11-346D6.6		1	1	N	ENSG00000231131-lincRNA:ENST00000435813-processed_transcript-100-100.00:RP11-346D6.6:Null					1174	10	-	54210637	54230293
RNA49892|UCSC_9065_1034	0.0562983	0.00815412	10.4133	up	100.89	213.616	397.316	14.7521	5.13106	27.5923	-2.60217	-2.16604	-1.65717	-5.21491	-6.74551	-4.60604	Detected	Detected	Detected	Not Detected	Not Detected	Not Detected	0	RNA49892|UCSC_9065_1034	CCCCATGAAGGACCAAGTGAGCAGATAGAAGTTTCTCCATTTTAACTTTTTCTGAGTCAA	4	100	100	ENST00000470593	processed_transcript	protein_coding	ENSG00000176124	DLEU1	deleted in lymphocytic leukemia 1 (non-protein coding) [Source:HGNC Symbol;Acc:13747]	1	7	N	ENSG00000176124-protein_coding:ENST00000470593-processed_transcript-100-100.00:ENST00000469095-processed_transcript-100-100.00:ENST00000467721-processed_transcript-100-100.00:ENST00000490577-processed_transcript-100-100.00:ENST00000491615-processed_transcript-100-100.00:ENST00000468522-processed_transcript-100-100.00:ENST00000491341-processed_transcript-100-100.00:DLEU1:deleted in lymphocytic leu…					1035	13	+	50656413	51102670	45.55
RNA39981|RefSeq_2005_1739	0.123458	0.0298461	5.57311	up	13.499	79.9098	112.221	3.64601	5.01462	10.5348	-5.50403	-3.58462	-3.48111	-7.23143	-6.77863	-5.99514	Not Detected	Detected	Detected	Not Detected	Not Detected	Not Detected	0	RNA39981|RefSeq_2005_1739	TCTAAATGGATGTAGCCGACTCATTATTGCGAACTCGTCAAGGCGGATAGTGGTCTTTTC	1	100	100	ENST00000560285	processed_transcript	pseudogene	ENSG00000231431	AC131180.4		1	1	N	ENSG00000231431-pseudogene:ENST00000560285-processed_transcript-100-100.00:AC131180.4:Null	100	100	NR_030728	"Homo sapiens hypothetical LOC440910 (LOC440910), non-coding RNA"	1740	2	+	132036862	132057392	94.48	100
RNA177288|ENST00000416263	0.0132982	0.000513708	16.5294	up	1133.14	2579.99	2920.2	55.3761	62.039	151.548	0.887305	1.42823	1.22054	-3.30656	-3.14967	-2.1486	Detected	Detected	Detected	Detected	Detected	Detected	0	RNA177288|ENST00000416263	GTATGGCAAAACTGTGAAAGCATTTAAATTAAAATGTCCCTTCCTCTGCATTGAAATGTC	1	100	100	ENST00000416263	antisense	lincRNA	ENSG00000229980	AC091062.2		1	1	N	ENSG00000229980-lincRNA:ENST00000416263-antisense-100-100.00:AC091062.2:Null					1316	17	+	48944039	48945632
RNA58229|CombinedLit_132_1230	0.142321	0.0376164	3.29685	up	46.6225	48.8126	27.6434	5.59554	8.01722	10.7784	-3.71585	-4.29573	-5.50245	-6.61347	-6.10167	-5.96216	Detected	Detected	Not Detected	Not Detected	Not Detected	Not Detected	0	RNA58229|CombinedLit_132_1230	GGCCGAGCAGTATTTACTGCTAGGAACAAAGGAACGAATAAATGAAGCTATTAAATCTCA	1	100	100	ENST00000439451	antisense	antisense	ENSG00000235914	MACROD2-AS1	MACROD2 antisense RNA 1 (non-protein coding) [Source:HGNC Symbol;Acc:37193]	1	1	N	ENSG00000235914-antisense:ENST00000439451-antisense-100-100.00:MACROD2-AS1:MACROD2 antisense RNA 1 (non-protein coding) [Source:HGNC Symbol;Acc:37193]					1231	20	-	14885586	14910161	96.83
RNA178252|ENST00000418474	0.00903969	0.000204095	11.9658	up	1100.06	1297.13	2236.45	74.4034	56.2732	122.53	0.844556	0.436192	0.835684	-2.88045	-3.29039	-2.45524	Detected	Detected	Detected	Detected	Detected	Detected	0	RNA178252|ENST00000418474	GGGGTAAAATTCTACTGCCTTTCCACGGACAAGTTAAACTGGCTGTAATGTTTATGCACT	1	100	100	ENST00000418474	antisense	antisense	ENSG00000224152	AC009506.1		1	1	N	ENSG00000224152-antisense:ENST00000418474-antisense-100-100.00:AC009506.1:Null	100	100	XR_041309	"PREDICTED: Homo sapiens hypothetical LOC643072 (LOC643072), miscRNA"	1495	2	+	160471806	160473593	65.53
RNA40067|RefSeq_2094_1668	0.078533	0.0141888	2.80159	up	2364.52	2441.03	4177.75	506.601	504.456	1181.83	1.94853	1.34836	1.7372	-0.113047	-0.126184	0.81458	Detected	Detected	Detected	Detected	Detected	Detected	0	RNA40067|RefSeq_2094_1668	GCAGATGACCAAAGCAATTGACTTGGCCAAGAAAAGGTAAGGTAAATAAACATTTTTCAA	2	100	100	ENST00000444232	processed_transcript	lincRNA	ENSG00000170846	AC093323.3		1	2	N	ENSG00000170846-lincRNA:ENST00000444232-processed_transcript-100-100.00:ENST00000307533-processed_transcript-100-100.00:AC093323.3:Null	100	100	NR_015433	"Homo sapiens hypothetical LOC93622 (LOC93622), non-coding RNA"	1669	4	+	6675820	6677774		93.35
RNA175024|ENST00000318186	0.028043	0.00238843	3.5471	up	174.357	268.341	358.321	38.3769	34.8418	77.3764	-1.8129	-1.83699	-1.8062	-3.83559	-3.98202	-3.11841	Detected	Detected	Detected	Detected	Not Detected	Detected	0	RNA175024|ENST00000318186	CAGTCCGAGCTCAATACATGTCTTCATGTACCTGTATGTAAATCCCACTTTTATTCTAAA	3	100	100	ENST00000318186	processed_transcript	lincRNA	ENSG00000180769	WDFY3-AS2	WDFY3 antisense RNA 2 (non-protein coding) [Source:HGNC Symbol;Acc:21603]	1	2	N	ENSG00000180769-lincRNA:ENST00000318186-processed_transcript-100-100.00:ENST00000451762-processed_transcript-100-100.00:WDFY3-AS2:WDFY3 antisense RNA 2 (non-protein coding) [Source:HGNC Symbol;Acc:21603]	100	100	NR_015359	"Homo sapiens chromosome 4 open reading frame 12 (C4orf12), non-coding RNA"	1595	4	+	85887945	85928168		90.53
RNA48252|UCSC_7106_1510	0.0249453	0.00189925	13.0316	up	238.592	777.016	555.414	22.4743	34.5583	16.4994	-1.36041	-0.303115	-1.17389	-4.60755	-3.99381	-5.34789	Detected	Detected	Detected	Not Detected	Detected	Detected	0	RNA48252|UCSC_7106_1510	CAGAAGGGGAATCAACAGCTGAATAAGGTTTGATGAAGCCAGTAGAAGATGTAGCTAAAA	1	100	100	ENST00000582229	nonsense_mediated_decay	protein_coding	ENSG00000154040	CABYR	calcium binding tyrosine-(Y)-phosphorylation regulated [Source:HGNC Symbol;Acc:15569]	1	1	N	ENSG00000154040-protein_coding:ENST00000582229-nonsense_mediated_decay-100-100.00:CABYR:calcium binding tyrosine-(Y)-phosphorylation regulated [Source:HGNC Symbol;Acc:15569]					1511
RNA40470|RefSeq_2527_1263	0.114964	0.0265265	6.07837	up	553.662	760.415	1260.01	49.9365	46.3548	281.058	-0.145944	-0.334272	0.00790978	-3.45573	-3.57012	-1.25751	Detected	Detected	Detected	Detected	Detected	Detected	0	RNA40470|RefSeq_2527_1263	ATTGGCCTCAGAAATGGGAGCTCATTAAAAATCAGAGCTGTGGACCAGTTCCAACACTGT	1	100	100	ENST00000429962	antisense	antisense	ENSG00000230513	THAP7-AS1	THAP7 antisense RNA 1 (non-protein coding) [Source:HGNC Symbol;Acc:41013]	1	1	N	ENSG00000230513-antisense:ENST00000429962-antisense-100-100.00:THAP7-AS1:THAP7 antisense RNA 1 (non-protein coding) [Source:HGNC Symbol;Acc:41013]	100	100	NR_027052	"Homo sapiens hypothetical LOC439931 (FLJ39582), transcript variant 2, non-coding RNA"	1264	22	+	21356210	21357561	97.78	97.78
RNA35415|ENCODE_278_1959	0.130203	0.0325204	3.06691	up	1255.21	1733.65	3703.97	353.593	246.45	883.097	1.03491	0.854677	1.56355	-0.631805	-1.15962	0.394197	Detected	Detected	Detected	Detected	Detected	Detected	0	RNA35415|ENCODE_278_1959	ACAGAAAAACAAAGCCCAGCAGGTACGATGGTGATTATTATTGTTACTGGTGGCGCTCTA	1	100	100	ENST00000419300	processed_transcript	lincRNA	ENSG00000204054	RP11-492E3.1		1	1	N	ENSG00000204054-lincRNA:ENST00000419300-processed_transcript-100-100.00:RP11-492E3.1:Null					1960	9	+	132251378	132267360
RNA177691|ENST00000426615	0.0334331	0.00328026	10.1484	up	342.923	378.011	844.039	48.1016	31.8532	18.8172	-0.837066	-1.34263	-0.570145	-3.50974	-4.1114	-5.15825	Detected	Detected	Detected	Not Detected	Not Detected	Detected	0	RNA177691|ENST00000426615	GAAGTAGGCTAAGACTGCTGTTGAACTTGAAGCTAAACTTGAATGCCATTTAAAATAACA	2	100	100	ENST00000426615	lincRNA	lincRNA	ENSG00000226363	AC009336.24		1	1	N	ENSG00000226363-lincRNA:ENST00000426615-lincRNA-100-100.00:AC009336.24:Null					1123	2	+	177042444	177043737	94.47
RNA34866|NRED_1000_1263	0.00416657	1.24373e-05	7.23433	up	243.063	422.804	444.772	31.9218	27.8499	37.4014	-1.33362	-1.18107	-1.49439	-4.10128	-4.30517	-4.16721	Detected	Detected	Detected	Not Detected	Detected	Detected	0	RNA34866|NRED_1000_1263	TACTCAATGCAGTGGATGAAGGCCCCTCACATTTCTTGGCCTCAGCCACAGCTGCAGCAC	1	100	100	ENST00000505001	processed_pseudogene	pseudogene	ENSG00000215156	RP11-1023L17.2		10	38	N	ENSG00000197284-pseudogene:ENST00000502466-unprocessed_pseudogene-98-100.00:ENST00000502466-unprocessed_pseudogene-98-100.00:ENST00000502466-unprocessed_pseudogene-98-100.00:RP11-589F5.3:Null|ENSG00000205565-pseudogene:ENST00000545024-pseudogene-98-100.00:ENST00000545024-pseudogene-95-100.00:ENST00000512224-unprocessed_pseudogene-98-100.00:ENST00000512224-unprocessed_pseudogene-98-100.00:ENST0000…	100	100	XM_001722873	"PREDICTED: Homo sapiens similar to Putative POM121-like protein 1-like (LOC729915), mRNA"	1264	5	+	34190103	34192988	95.49
RNA39774|RefSeq_1778_1958	0.02476	0.00186215	17.9394	up	102.2	202.375	249.023	3.21346	5.14843	14.8516	-2.58355	-2.24403	-2.33118	-7.41362	-6.74064	-5.49968	Detected	Detected	Detected	Not Detected	Not Detected	Not Detected	0	RNA39774|RefSeq_1778_1958	CTAATTACGGCTCTTTGACACAATTTTCATCAGTGATGGACTAAGTGTGATCCGGCCTGA	1	100	100	ENST00000450925	processed_transcript	lincRNA	ENSG00000226287	TMEM191A	transmembrane protein 191A (pseudogene) [Source:HGNC Symbol;Acc:25317]	3	3	N	ENSG00000206140-lincRNA:ENST00000456303-processed_transcript-100-96.67:TMEM191C:transmembrane protein 191C [Source:HGNC Symbol;Acc:33601]|ENSG00000226287-lincRNA:ENST00000450925-processed_transcript-100-100.00:TMEM191A:transmembrane protein 191A (pseudogene) [Source:HGNC Symbol;Acc:25317]|ENSG00000235704-lincRNA:ENST00000426653-lincRNA-100-96.67:AC023490.2:Null	100	100	NR_026815	"Homo sapiens transmembrane protein 191A (TMEM191A), non-coding RNA"	1959					26.86	96.88
RNA49846|UCSC_9009_1046	0.0653248	0.0104722	7.18886	up	34.0528	156.034	117.729	3.93263	9.69814	12.1592	-4.1691	-2.6192	-3.41198	-7.12226	-5.82706	-5.78826	Detected	Detected	Detected	Not Detected	Not Detected	Not Detected	0	RNA49846|UCSC_9009_1046	CCAGATTTTCTTGTTGTTACAAGGGAAAATTGTCCTGGTTCCTTCTTGAAACTAGTGAGG	1	100	100	ENST00000556474	processed_transcript	protein_coding	ENSG00000092148	HECTD1	HECT domain containing E3 ubiquitin protein ligase 1 [Source:HGNC Symbol;Acc:20157]	1	1	N	ENSG00000092148-protein_coding:ENST00000556474-processed_transcript-100-100.00:HECTD1:HECT domain containing E3 ubiquitin protein ligase 1 [Source:HGNC Symbol;Acc:20157]					1047	14	-	31672276	31676915	91.3
RNA49960|UCSC_9142_1016	0.0214545	0.00141454	5.19351	up	59.5583	84.0848	122.56	14.8797	7.57892	10.701	-3.36257	-3.51114	-3.35397	-5.20248	-6.18278	-5.97256	Detected	Detected	Detected	Not Detected	Not Detected	Not Detected	0	RNA49960|UCSC_9142_1016	TTGAACTTCCATGGTTCTGAAAGCAGAGTTGCCCAAGCCAACTGAAAGAATCTGGAAGAG	1	100	100	ENST00000326605	unitary_pseudogene	pseudogene	ENSG00000154316	TDH	L-threonine dehydrogenase [Source:HGNC Symbol;Acc:15547]	1	3	N	ENSG00000154316-pseudogene:ENST00000326605-unitary_pseudogene-100-100.00:ENST00000534302-processed_transcript-100-100.00:ENST00000525246-processed_transcript-100-100.00:TDH:L-threonine dehydrogenase [Source:HGNC Symbol;Acc:15547]	100	100	NR_001578	"Homo sapiens L-threonine dehydrogenase (TDH), non-coding RNA"	1017	8	+	11213613	11223297	93.6	93.6
RNA46795|UCSC_5322_1917	0.00473623	2.68858e-05	35.9667	up	313.629	474.726	775.279	6.1253	10.1016	11.0432	-0.96589	-1.01396	-0.69274	-6.48297	-5.76825	-5.92715	Detected	Detected	Detected	Not Detected	Not Detected	Not Detected	0	RNA46795|UCSC_5322_1917	GATCCTGTAGCAAAGTCATCCCTTTTGAATTTTGAACATTTGTTTAATGCCTCTTTTCCA	1	100	100	ENST00000358064	nonsense_mediated_decay	protein_coding	ENSG00000197837	HIST4H4	"histone cluster 4, H4 [Source:HGNC Symbol;Acc:20510]"	1	1	N	"ENSG00000197837-protein_coding:ENST00000358064-nonsense_mediated_decay-100-100.00:HIST4H4:histone cluster 4, H4 [Source:HGNC Symbol;Acc:20510]"					1918	12	-	14920933	14924065	97.6
RNA178462|ENST00000417089	0.114348	0.0262489	7.64534	up	227.778	377.852	1035.9	57.9814	12.3055	77.014	-1.42732	-1.34324	-0.274647	-3.24023	-5.48354	-3.12518	Detected	Detected	Detected	Detected	Not Detected	Detected	0	RNA178462|ENST00000417089	TAATTTGCACTAAGTCATTTGCACTGGTTGGAGTTGTGGAGACGGCCTTGAGTCTCAGTA	18	100	100	ENST00000535745	processed_transcript	lincRNA	ENSG00000130600	H19	"H19, imprinted maternally expressed transcript (non-protein coding) [Source:HGNC Symbol;Acc:4713]"	1	12	N	"ENSG00000130600-lincRNA:ENST00000535745-processed_transcript-100-100.00:ENST00000442037-lincRNA-100-100.00:ENST00000422826-lincRNA-100-100.00:ENST00000411754-lincRNA-100-100.00:ENST00000431095-lincRNA-100-100.00:ENST00000446406-lincRNA-100-100.00:ENST00000417089-lincRNA-100-100.00:ENST00000411861-retained_intron-100-100.00:ENST00000439725-lincRNA-100-100.00:ENST00000412788-lincRNA-100-100.00:ENS…	100	100	NR_002196	"Homo sapiens H19, imprinted maternally expressed transcript (non-protein coding) (H19), non-coding RNA"	1445	11	-	2016463	2018255		95.22
RNA49049|UCSC_8055_1267	0.103894	0.0223988	2.52277	up	590.281	628.747	506.114	146.353	142.69	154.296	-0.0535479	-0.60858	-1.30799	-1.90445	-1.94803	-2.12267	Detected	Detected	Detected	Detected	Detected	Detected	0	RNA49049|UCSC_8055_1267	TGTGTGGAAAATCTGAGACAGGAAATGAAGCCTCACCAGGACTGCCAAAAAGAGCAAGAT	1	100	100	ENST00000565370	retained_intron	protein_coding	ENSG00000197912	SPG7	spastic paraplegia 7 (pure and complicated autosomal recessive) [Source:HGNC Symbol;Acc:11237]	1	3	N	ENSG00000197912-protein_coding:ENST00000565370-retained_intron-100-100.00:ENST00000566221-nonsense_mediated_decay-100-100.00:ENST00000569820-nonsense_mediated_decay-100-100.00:SPG7:spastic paraplegia 7 (pure and complicated autosomal recessive) [Source:HGNC Symbol;Acc:11237]					1268	16	+	89607703	89619543	56.59
RNA35579|ENCODE_447_1338	0.0468028	0.00593689	5.56961	up	138.809	222.023	212.235	22.6885	32.6716	14.0663	-2.14185	-2.11035	-2.56179	-4.59386	-4.07481	-5.57806	Detected	Detected	Detected	Not Detected	Detected	Detected	0	RNA35579|ENCODE_447_1338	CCAGAAACACAGTTCTGCTGCATAGTGAAAAAAGGCCAATTTAGATTCTTTTTCATAGAG	1	100	100	ENST00000432361	processed_transcript	lincRNA	ENSG00000185044	BX004987.4		2	2	N	ENSG00000185044-lincRNA:ENST00000432361-processed_transcript-100-100.00:BX004987.4:Null|ENSG00000230850-lincRNA:ENST00000436680-processed_transcript-98-100.00:BX571672.1:Null					1339	1	-	143382244	143467632
RNA178461|ENST00000411861	0.0501764	0.0066942	7.00798	up	237.561	384.481	1008.15	41.052	23.1332	77.594	-1.36665	-1.31815	-0.313814	-3.73837	-4.57288	-3.11436	Detected	Detected	Detected	Detected	Not Detected	Detected	0	RNA178461|ENST00000411861	TAATTTGCACTAAGTCATTTGCACTGGTTGGAGTTGTGGAGACGGCCTTGAGTCTCAGTA	18	100	100	ENST00000535745	processed_transcript	lincRNA	ENSG00000130600	H19	"H19, imprinted maternally expressed transcript (non-protein coding) [Source:HGNC Symbol;Acc:4713]"	1	12	N	"ENSG00000130600-lincRNA:ENST00000535745-processed_transcript-100-100.00:ENST00000442037-lincRNA-100-100.00:ENST00000422826-lincRNA-100-100.00:ENST00000411754-lincRNA-100-100.00:ENST00000431095-lincRNA-100-100.00:ENST00000446406-lincRNA-100-100.00:ENST00000417089-lincRNA-100-100.00:ENST00000411861-retained_intron-100-100.00:ENST00000439725-lincRNA-100-100.00:ENST00000412788-lincRNA-100-100.00:ENS…	100	100	NR_002196	"Homo sapiens H19, imprinted maternally expressed transcript (non-protein coding) (H19), non-coding RNA"	1772	11	-	2016405	2018447		91.87
RNA48298|UCSC_7157_1496	0.0173254	0.00091921	11.8802	up	88.5974	115.196	323.303	8.81594	5.53372	11.11	-2.78961	-3.05696	-1.95457	-5.95764	-6.63652	-5.91845	Detected	Detected	Detected	Not Detected	Not Detected	Not Detected	0	RNA48298|UCSC_7157_1496	TACCAAATTCCTAAGTTATCTGATTCTAAACAGTATTACAGCAAGGCAGCACTGTGTGCT	1	100	100	ENST00000450149	nonsense_mediated_decay	protein_coding	ENSG00000166747	AP1G1	"adaptor-related protein complex 1, gamma 1 subunit [Source:HGNC Symbol;Acc:555]"	1	1	N	"ENSG00000166747-protein_coding:ENST00000450149-nonsense_mediated_decay-100-100.00:AP1G1:adaptor-related protein complex 1, gamma 1 subunit [Source:HGNC Symbol;Acc:555]"					1497	16	-	71792710	71842976	77.94
RNA34694|NRED_826_1613	0.0297401	0.00265028	8.21794	up	172.912	189.475	179.667	19.7508	8.44805	17.5072	-1.82491	-2.33905	-2.80213	-4.79391	-6.02615	-5.26236	Detected	Detected	Detected	Not Detected	Not Detected	Not Detected	0	RNA34694|NRED_826_1613	TATGACAATGGAGACAGAGGAATTGTGGCTCTTGCCAAGGTCACAGGATTGGAATACAGA	2	100	100	ENST00000546186	lincRNA	lincRNA	ENSG00000255571	CTD-2335A18.1		1	7	N	ENSG00000255571-lincRNA:ENST00000546186-lincRNA-100-100.00:ENST00000559235-lincRNA-100-100.00:ENST00000538734-lincRNA-100-100.00:ENST00000560596-lincRNA-100-100.00:ENST00000561327-lincRNA-100-100.00:ENST00000536780-lincRNA-100-100.00:ENST00000558692-lincRNA-100-81.67:CTD-2335A18.1:Null	100	100	NR_015411	"Homo sapiens hypothetical LOC254559 (LOC254559), non-coding RNA"	1614	15	+	89904809	89938553		57.16
RNA165828|XLOC_008015	0.119584	0.0283007	2.95725	up	30.174	27.9759	83.9258	5.68691	11.8047	11.2387	-4.34357	-5.0988	-3.90027	-6.59011	-5.54348	-5.90182	Detected	Not Detected	Detected	Not Detected	Not Detected	Not Detected	0	RNA165828|XLOC_008015	TAGAAAATGTTCTAGAAAGAACCCCAAGTGCAGAGAGATCTTCAGTCAGGAAGCTTCCAG	1	100	100	ENST00000429829	processed_transcript	lincRNA	ENSG00000229807	XIST	X (inactive)-specific transcript (non-protein coding) [Source:HGNC Symbol;Acc:12810]	1	1	N	ENSG00000229807-lincRNA:ENST00000429829-processed_transcript-100-100.00:XIST:X (inactive)-specific transcript (non-protein coding) [Source:HGNC Symbol;Acc:12810]	100	100	NR_001564	"Homo sapiens X (inactive)-specific transcript (non-protein coding) (XIST), non-coding RNA"	1707	X	+	73070669	73072528		82.3
RNA47155|UCSC_5756_1817	0.0461034	0.00578215	5.87517	up	47.8653	38.8203	74.691	3.47955	5.04105	10.7459	-3.6779	-4.62618	-4.06845	-7.29885	-6.77104	-5.96652	Detected	Detected	Not Detected	Not Detected	Not Detected	Not Detected	0	RNA47155|UCSC_5756_1817	GGACAATATACTAGGACATGTTTTCAGGCCAACAGATAAATATACTTCACTTGCATTGAT	2	100	100	ENST00000557526	lincRNA	lincRNA	ENSG00000258819	RP11-7F17.3		2	2	N	ENSG00000246548-lincRNA:ENST00000500215-lincRNA-100-100.00:RP11-7F17.5:Null|ENSG00000258819-lincRNA:ENST00000557526-lincRNA-100-100.00:RP11-7F17.3:Null					1818	14	-	77535522	77542534	97.91
RNA39968|RefSeq_1992_1751	0.0267701	0.00218173	10.2062	up	78.7271	69.6151	245.457	6.89443	4.85266	10.4168	-2.96002	-3.78359	-2.35198	-6.31232	-6.82599	-6.01139	Detected	Detected	Detected	Not Detected	Not Detected	Not Detected	0	RNA39968|RefSeq_1992_1751	GAACGTTCCAGAGACCCATTAGTGCCAAAGGCAAATGAAAACACACCCTGTGAAAATGTC	2	100	100	ENST00000565467	lincRNA	lincRNA	ENSG00000260807	RP11-161M6.2		1	6	N	ENSG00000260807-lincRNA:ENST00000565467-lincRNA-100-100.00:ENST00000568394-lincRNA-100-100.00:ENST00000562570-lincRNA-100-100.00:ENST00000565139-lincRNA-100-100.00:ENST00000567961-lincRNA-100-100.00:ENST00000563863-lincRNA-100-95.00:RP11-161M6.2:Null					1752	16	-	1025760	1031318
RNA33827|lncRNAdb_34_1628	0.05067	0.00678948	2.89099	up	55.8411	49.0181	83.1017	14.4828	10.1036	17.7196	-3.45555	-4.28967	-3.91451	-5.24148	-5.76797	-5.24496	Detected	Detected	Detected	Not Detected	Not Detected	Not Detected	0	RNA33827|lncRNAdb_34_1628	TTACGCTTCTTTCCACAGCCTTTGCAGGCGGAATATCGGAATAAAGTGGGTCCAGGCGCC	4	100	100	ENST00000522674	antisense	antisense	ENSG00000240990	HOXA11-AS	HOXA11 antisense RNA (non-protein coding) [Source:HGNC Symbol;Acc:24957]	1	1	N	ENSG00000240990-antisense:ENST00000522674-antisense-100-100.00:HOXA11-AS:HOXA11 antisense RNA (non-protein coding) [Source:HGNC Symbol;Acc:24957]	100	100	NR_002795	"Homo sapiens HOXA11 antisense RNA (non-protein coding) (HOXA11AS), antisense RNA"	1629	7	+	27225026	27228912	95.15	95.15
RNA48654|UCSC_7583_1386	0.00970197	0.000241403	7.37795	up	327.768	625.507	805.184	40.4047	60.7463	46.1248	-0.902276	-0.616033	-0.638136	-3.7613	-3.18004	-3.86476	Detected	Detected	Detected	Not Detected	Detected	Detected	0	RNA48654|UCSC_7583_1386	CCCAATAAAATTGGTCGTTCTTGGTTTTTTATTTGGAGAGTCTGTGCAAAATGTCACTAA	3	100	100	ENST00000551881	lincRNA	lincRNA	ENSG00000225210	AL589743.1		1	1	N	ENSG00000225210-lincRNA:ENST00000551881-lincRNA-100-100.00:AL589743.1:Null					1387	14	-	19911929	19913315
RNA40561|RefSeq_2625_1155	0.0439532	0.00534649	10.1213	up	157.655	387.601	463.688	13.0922	11.6087	49.5232	-1.95818	-1.30649	-1.4343	-5.38712	-5.56763	-3.7622	Detected	Detected	Detected	Not Detected	Not Detected	Not Detected	0	RNA40561|RefSeq_2625_1155	AAGGGATAAAAAGATGAAGGTGACGCAGTACTCCCCCTTATAGTGCCTACAGGCCTTATA	1	100	100	ENST00000446789	antisense	antisense	ENSG00000235280	MCF2L-AS1	MCF2L antisense RNA 1 (non-protein coding) [Source:HGNC Symbol;Acc:39825]	1	1	N	ENSG00000235280-antisense:ENST00000446789-antisense-100-100.00:MCF2L-AS1:MCF2L antisense RNA 1 (non-protein coding) [Source:HGNC Symbol;Acc:39825]	100	100	XR_078800	"PREDICTED: Homo sapiens similar to hCG1774568 (LOC100134018), miscRNA"	1156	13	-	113621797	113622952	37.14
RNA48929|UCSC_7921_1296	0.00797426	0.000155142	169.703	up	610.216	1956.09	2275.65	3.0464	4.84935	10.3619	-0.00562954	1.02884	0.860752	-7.49065	-6.82698	-6.01902	Detected	Detected	Detected	Not Detected	Not Detected	Not Detected	0	RNA48929|UCSC_7921_1296	GGAGATTCATTCTAACCATCTTAAATATGGTAGGCAAACTTTAAAGTGCGCTTGGAATTT	1	100	100	ENST00000502709	nonsense_mediated_decay	protein_coding	ENSG00000145808	ADAMTS19	"ADAM metallopeptidase with thrombospondin type 1 motif, 19 [Source:HGNC Symbol;Acc:17111]"	1	2	N	"ENSG00000145808-protein_coding:ENST00000502709-nonsense_mediated_decay-100-100.00:ENST00000505791-nonsense_mediated_decay-100-100.00:ADAMTS19:ADAM metallopeptidase with thrombospondin type 1 motif, 19 [Source:HGNC Symbol;Acc:17111]"					1297	5	+	128796794	128864370	45.37
RNA47782|UCSC_6531_1641	0.0513218	0.00694739	31.1172	up	20880.4	66705.8	13647.4	887.816	673.487	290.603	5.09106	6.12061	3.44503	0.696365	0.290737	-1.20932	Detected	Detected	Detected	Detected	Detected	Detected	0	RNA47782|UCSC_6531_1641	AGATGGACAGAGAGACAGGAGATGGTCCTTTATAATGCAGTGTGATCTGTGCTGCAATAG	3	100	100	ENST00000580244	lincRNA	lincRNA	ENSG00000265586	RP11-561O23.5		6	9	N	ENSG00000227917-lincRNA:ENST00000427318-lincRNA-98-100.00:ENST00000435421-lincRNA-98-100.00:RP11-143M1.3:Null|ENSG00000234148-lincRNA:ENST00000449954-lincRNA-100-100.00:AL078621.3:Null|ENSG00000234394-lincRNA:ENST00000414223-lincRNA-100-100.00:ENST00000429953-lincRNA-100-100.00:RP11-561O23.5:Null|ENSG00000240907-processed_transcript:ENST00000423390-processed_transcript-100-100.00:BX255923.3:Null|…	100	100	NR_015361	"Homo sapiens hypothetical LOC440896 (LOC440896), non-coding RNA"	1642	9	-	69174213	69192879	25.66	90.62
RNA178435|ENST00000456153	0.0729608	0.0125058	14.7922	up	2129.45	2085.55	7265.89	78.3921	71.9167	487.05	1.79746	1.12129	2.53561	-2.80511	-2.93651	-0.464306	Detected	Detected	Detected	Detected	Detected	Detected	0	RNA178435|ENST00000456153	TTCTGGTGCACTCCTCTCCTGAGAGTGTAGACCAAGGTTGCCTAATAAACTCAAGGGATG	4	100	100	ENST00000536718	processed_transcript	lincRNA	ENSG00000206140	TMEM191C	transmembrane protein 191C [Source:HGNC Symbol;Acc:33601]	3	14	N	ENSG00000206140-lincRNA:ENST00000536718-processed_transcript-100-100.00:ENST00000425458-processed_transcript-100-100.00:ENST00000456153-processed_transcript-100-100.00:ENST00000449424-processed_transcript-100-100.00:ENST00000415764-processed_transcript-100-100.00:ENST00000456303-processed_transcript-100-100.00:ENST00000417708-processed_transcript-100-86.67:ENST00000453397-processed_transcript-100…	100	100	XM_001725851	"PREDICTED: Homo sapiens transmembrane protein 191C (TMEM191C), mRNA"	1523	22	+	21821680	21824222
RNA49163|UCSC_8188_1233	0.0645097	0.010269	10.0832	up	107.965	204.201	414.513	18.0342	4.97754	27.3509	-2.50438	-2.23107	-1.59604	-4.92509	-6.78934	-4.61872	Detected	Detected	Detected	Not Detected	Not Detected	Detected	0	RNA49163|UCSC_8188_1233	CCCCATGAAGGACCAAGTGAGCAGATAGAAGTTTCTCCATTTTAACTTTTTCTGAGTCAA	4	100	100	ENST00000470593	processed_transcript	protein_coding	ENSG00000176124	DLEU1	deleted in lymphocytic leukemia 1 (non-protein coding) [Source:HGNC Symbol;Acc:13747]	1	7	N	ENSG00000176124-protein_coding:ENST00000470593-processed_transcript-100-100.00:ENST00000469095-processed_transcript-100-100.00:ENST00000467721-processed_transcript-100-100.00:ENST00000490577-processed_transcript-100-100.00:ENST00000491615-processed_transcript-100-100.00:ENST00000468522-processed_transcript-100-100.00:ENST00000491341-processed_transcript-100-100.00:DLEU1:deleted in lymphocytic leu…					1234	13	+	50656413	51102670	54.18
RNA175116|ENST00000527209	0.0792592	0.0144417	4.25776	up	327.599	283.581	221.281	51.8774	34.6919	40.7581	-0.90302	-1.7573	-2.50158	-3.40072	-3.98824	-4.04322	Detected	Detected	Detected	Not Detected	Detected	Detected	0	RNA175116|ENST00000527209	TTTAAGGCTCCGCGTCTGTGCTGTTCGAGTTAACTGCACTGTGACAGTATAAGAAACATC	1	100	100	ENST00000527209	processed_transcript	lincRNA	ENSG00000204666	CTD-2126E3.1		1	1	N	ENSG00000204666-lincRNA:ENST00000527209-processed_transcript-100-100.00:CTD-2126E3.1:Null	100	100	NR_027257	"Homo sapiens FLJ26850 protein (FLJ26850), non-coding RNA"	1526	19	+	50553845	50570050		94.03
RNA47820|UCSC_6575_1633	0.0272556	0.00226462	9.1202	up	116.091	115.463	323.615	13.0248	6.91907	17.4758	-2.3997	-3.05363	-1.95318	-5.39456	-6.31419	-5.26495	Detected	Detected	Detected	Not Detected	Not Detected	Not Detected	0	RNA47820|UCSC_6575_1633	TTTTCGTTAACAAAACCTTTGTGGACTCAGGTGGAGAGACTTATCCAAGAACGTGGCTGG	1	100	100	ENST00000437534	nonsense_mediated_decay	protein_coding	ENSG00000237289	CKMT1B	"creatine kinase, mitochondrial 1B [Source:HGNC Symbol;Acc:1995]"	1	1	N	"ENSG00000237289-protein_coding:ENST00000437534-nonsense_mediated_decay-100-100.00:CKMT1B:creatine kinase, mitochondrial 1B [Source:HGNC Symbol;Acc:1995]"	100	100	XM_002344841	"PREDICTED: Homo sapiens similar to creatine kinase, mitochondrial 1B (LOC100292542), mRNA"	1634	15	+	43887169	43890525	100
RNA175432|ENST00000498989	0.137736	0.0356182	3.15464	up	199.821	808.078	489.312	95.6062	111.595	64.9682	-1.61624	-0.246566	-1.3567	-2.51872	-2.30264	-3.37057	Detected	Detected	Detected	Detected	Detected	Detected	0	RNA175432|ENST00000498989	CAACAGGGAGGCACAATGTTTTTCCCTATGGTAGTAGTTTTCAACCTTTTAAAAAGCATT	2	100	100	ENST00000498989	antisense	processed_transcript	ENSG00000246451	RP11-894P9.1		1	1	N	ENSG00000246451-processed_transcript:ENST00000498989-antisense-100-100.00:RP11-894P9.1:Null					1405	14	-	104148698	104150352
RNA58202|CombinedLit_70_1881	0.123813	0.0299704	3.37939	up	49.6803	43.6427	30.7621	5.61421	8.0889	10.4814	-3.6242	-4.45725	-5.34823	-6.60867	-6.08882	-6.00247	Detected	Detected	Not Detected	Not Detected	Not Detected	Not Detected	0	RNA58202|CombinedLit_70_1881	TTGCACCTCCTTTCCGTATGTGGCCTAAATGCCTAGGTTGGATCAATAGTTTAATTTTTT	4	100	100	ENST00000547946	retained_intron	lincRNA	ENSG00000255794	RMST	rhabdomyosarcoma 2 associated transcript (non-protein coding) [Source:HGNC Symbol;Acc:29893]	1	2	N	ENSG00000255794-lincRNA:ENST00000547946-retained_intron-100-100.00:ENST00000538559-lincRNA-100-100.00:RMST:rhabdomyosarcoma 2 associated transcript (non-protein coding) [Source:HGNC Symbol;Acc:29893]					1882	12	+	97858798	97958796
RNA48757|UCSC_7722_1348	0.0107693	0.000307876	8.26399	up	111.214	191.659	388.934	17.2139	14.1079	16.6591	-2.46162	-2.32252	-1.68793	-4.99225	-5.28633	-5.334	Detected	Detected	Detected	Not Detected	Not Detected	Not Detected	0	RNA48757|UCSC_7722_1348	CATGAAGGACCAAGTGAGCAGATAGAAGTTTCTCCATTTTAACTTTTTCTGAGTCAATTT	3	100	100	ENST00000470593	processed_transcript	protein_coding	ENSG00000176124	DLEU1	deleted in lymphocytic leukemia 1 (non-protein coding) [Source:HGNC Symbol;Acc:13747]	1	7	N	ENSG00000176124-protein_coding:ENST00000470593-processed_transcript-100-100.00:ENST00000469095-processed_transcript-100-100.00:ENST00000467721-processed_transcript-100-100.00:ENST00000490577-processed_transcript-100-100.00:ENST00000491615-processed_transcript-100-100.00:ENST00000468522-processed_transcript-100-100.00:ENST00000491341-processed_transcript-100-100.00:DLEU1:deleted in lymphocytic leu…					1349	13	+	50656413	51102670	49.78
RNA175467|ENST00000424252	0.0418417	0.00491302	7.11388	up	900.405	1707.02	1139.4	141.177	133.148	71.2751	0.555625	0.832347	-0.137249	-1.9564	-2.04788	-3.23691	Detected	Detected	Detected	Detected	Detected	Detected	0	RNA175467|ENST00000424252	AGTGTTCTCACCCACTGTTTCCATGATCACTCTCACAACAGAAAAATAAAATTGACAAGA	2	100	100	ENST00000424252	processed_transcript	lincRNA	ENSG00000197670	RP4-724E16.2		1	1	N	ENSG00000197670-lincRNA:ENST00000424252-processed_transcript-100-100.00:RP4-724E16.2:Null					1948	20	+	52169308	52191847
RNA48140|UCSC_6964_1545	0.125665	0.0307083	4.21608	up	81.5599	174.754	231.997	10.4756	20.656	56.1607	-2.90902	-2.45573	-2.43335	-5.70879	-4.73628	-3.58074	Detected	Detected	Detected	Not Detected	Not Detected	Not Detected	0	RNA48140|UCSC_6964_1545	TTCCATCTGGTAAACCAACATACTCATGATTTAGTGGAAAGAGCCCTGGAGTGGCACAGA	1	100	100	ENST00000476049	nonsense_mediated_decay	protein_coding	ENSG00000264058	RP5-1028K7.3	keratin-like protein KRT222 [Source:RefSeq peptide;Acc:NP_689562]	1	1	N	ENSG00000264058-protein_coding:ENST00000476049-nonsense_mediated_decay-100-100.00:RP5-1028K7.3:keratin-like protein KRT222 [Source:RefSeq peptide;Acc:NP_689562]	100	100	XM_002345017	"PREDICTED: Homo sapiens hypothetical protein LOC100292833 (LOC100292833), mRNA"	1546	17	-	38804828	38821416	98.51
RNA35431|ENCODE_295_1887	0.152151	0.0417823	4.90687	up	1094.56	2804.27	4517.62	156.291	213.656	968.068	0.837327	1.5485	1.85003	-1.80966	-1.36562	0.526733	Detected	Detected	Detected	Detected	Detected	Detected	0	RNA35431|ENCODE_295_1887	AATGTAGTGTCTTTAGACCGTGCAATGTTGTGCTCCTGTTAGTCTGATATCAGGGGCTTG	3	100	100	ENST00000419300	processed_transcript	lincRNA	ENSG00000204054	RP11-492E3.1		1	3	N	ENSG00000204054-lincRNA:ENST00000419300-processed_transcript-100-100.00:ENST00000444184-processed_transcript-100-100.00:ENST00000454968-processed_transcript-100-100.00:RP11-492E3.1:Null					1888	9	+	132250823	132266553
RNA47054|UCSC_5633_1845	0.144587	0.0386132	8.84316	up	503.914	743.621	326.048	93.2279	37.8956	13.7731	-0.281772	-0.366492	-1.94237	-2.55506	-3.86081	-5.60845	Detected	Detected	Detected	Not Detected	Detected	Detected	0	RNA47054|UCSC_5633_1845	ATCACTAATGCAGTTTTTGACCGTCTTGTCCAGAAGCTGCAAAACAGACAACAGAAGCCA	1	100	100	ENST00000380330	antisense	antisense	ENSG00000205488	RP11-116G8.4		1	3	N	ENSG00000205488-antisense:ENST00000380330-antisense-100-100.00:ENST00000542093-antisense-100-100.00:ENST00000543008-antisense-100-100.00:RP11-116G8.4:Null					1846	10	-	5558892	5565140	97.07
RNA40224|RefSeq_2262_1521	0.0160631	0.000796559	5.21738	up	3396.2	3345.27	3872.46	431.203	389.018	508.63	2.4709	1.80299	1.62772	-0.34553	-0.501076	-0.401759	Detected	Detected	Detected	Detected	Detected	Detected	0	RNA40224|RefSeq_2262_1521	GTGGAAGGAGCAGAACGTGAGGGTGTAACTTACAAAAAGCTTGATCTTCTAGACTCCATG	1	100	100	ENST00000429892	lincRNA	lincRNA	ENSG00000212694	AC084018.1		1	1	N	ENSG00000212694-lincRNA:ENST00000429892-lincRNA-100-100.00:AC084018.1:Null	100	100	NR_002809	"Homo sapiens hypothetical LOC338799 (LOC338799), non-coding RNA"	1522	12	-	122233172	122241390	100	100
RNA47085|UCSC_5673_1836	0.0183259	0.00103012	6.85841	up	99.4234	182.617	275.515	10.7372	14.7436	26.9779	-2.62329	-2.39224	-2.18532	-5.6732	-5.22275	-4.63852	Detected	Detected	Detected	Not Detected	Not Detected	Not Detected	0	RNA47085|UCSC_5673_1836	CTTTAAACATTAACTAAGGGCTTACTCTTCTGAGTGCCCATCTGAAGGTACCTGAACGTG	1	100	100	ENST00000446880	antisense	antisense	ENSG00000225855	RUSC1-AS1	RUSC1 antisense RNA 1 (non-protein coding) [Source:HGNC Symbol;Acc:26680]	1	1	N	ENSG00000225855-antisense:ENST00000446880-antisense-100-100.00:RUSC1-AS1:RUSC1 antisense RNA 1 (non-protein coding) [Source:HGNC Symbol;Acc:26680]					1837	1	-	155286653	155291335	98.69
RNA49973|UCSC_9156_1013	0.0622544	0.00968099	4.30145	up	607.797	1172.08	1381.29	115.46	93.7031	314.751	-0.0113592	0.289937	0.140488	-2.2465	-2.55474	-1.09416	Detected	Detected	Detected	Detected	Detected	Detected	0	RNA49973|UCSC_9156_1013	CATAGGCCATATTTATGACCCATTTACTAACAGGCAACAAGCTAAGAAGTATAGAAATGC	1	100	100	ENST00000576932	nonsense_mediated_decay	protein_coding	ENSG00000141198	TOM1L1	target of myb1 (chicken)-like 1 [Source:HGNC Symbol;Acc:11983]	1	1	N	ENSG00000141198-protein_coding:ENST00000576932-nonsense_mediated_decay-100-100.00:TOM1L1:target of myb1 (chicken)-like 1 [Source:HGNC Symbol;Acc:11983]					1014	17	+	52991108	53024673
RNA47735|UCSC_6472_1652	0.0205833	0.00130168	15.437	up	114.5	204.343	135.177	3.61436	5.81629	11.2643	-2.4196	-2.23007	-3.2126	-7.24401	-6.56467	-5.89855	Detected	Detected	Detected	Not Detected	Not Detected	Not Detected	0	RNA47735|UCSC_6472_1652	GAACTGACAAAAGCTAAAACTACACAAAGTGAGATTTGCTCATGCATTAATGTAAACAGG	1	100	100	ENST00000484869	processed_transcript	protein_coding	ENSG00000176124	DLEU1	deleted in lymphocytic leukemia 1 (non-protein coding) [Source:HGNC Symbol;Acc:13747]	1	1	N	ENSG00000176124-protein_coding:ENST00000484869-processed_transcript-100-100.00:DLEU1:deleted in lymphocytic leukemia 1 (non-protein coding) [Source:HGNC Symbol;Acc:13747]					1653	13	+	50975361	51205735	100
RNA47094|UCSC_5683_1834	0.00650232	7.78047e-05	32.9586	up	2666.25	2580.28	3037.19	61.5692	42.3139	61.7	2.12179	1.4284	1.27721	-3.15361	-3.70171	-3.44503	Detected	Detected	Detected	Not Detected	Detected	Detected	0	RNA47094|UCSC_5683_1834	TCAAAGACTTCCAGAAGCCACTCCAGTGACCATAAGATAAATGTCAGAATCGCATAACCC	1	100	100	ENST00000526429	retained_intron	protein_coding	ENSG00000197261	C6orf141	chromosome 6 open reading frame 141 [Source:HGNC Symbol;Acc:21351]	1	3	N	ENSG00000197261-protein_coding:ENST00000526429-retained_intron-100-100.00:ENST00000371194-nonsense_mediated_decay-100-100.00:ENST00000414696-nonsense_mediated_decay-100-100.00:C6orf141:chromosome 6 open reading frame 141 [Source:HGNC Symbol;Acc:21351]					1835	6	+	49518378	49529625	21.1
RNA59000|asoverlaps_636_1375	0.0149735	0.000682802	22.301	up	299.613	511.186	629.26	10.9705	7.69301	28.358	-1.03185	-0.907212	-0.993799	-5.6422	-6.16122	-4.56655	Detected	Detected	Detected	Not Detected	Not Detected	Not Detected	0	RNA59000|asoverlaps_636_1375	GTCCATCACTGATGAAAATTGTGTCAAAGAGCCGTAATTGGATCAATGAAAGGTTAATAA	1	100	100	ENST00000456303	processed_transcript	lincRNA	ENSG00000206140	TMEM191C	transmembrane protein 191C [Source:HGNC Symbol;Acc:33601]	3	3	N	ENSG00000206140-lincRNA:ENST00000456303-processed_transcript-100-100.00:TMEM191C:transmembrane protein 191C [Source:HGNC Symbol;Acc:33601]|ENSG00000226287-lincRNA:ENST00000450925-processed_transcript-98-96.67:TMEM191A:transmembrane protein 191A (pseudogene) [Source:HGNC Symbol;Acc:25317]|ENSG00000235704-lincRNA:ENST00000426653-lincRNA-100-100.00:AC023490.2:Null	100	100	XM_001725851	"PREDICTED: Homo sapiens transmembrane protein 191C (TMEM191C), mRNA"	1376	22	-	21821485	21822855	48.29
RNA40179|RefSeq_2210_1574	0.0647616	0.0103292	4.12629	up	840.622	887.259	938.878	137.26	198.744	100.633	0.456508	-0.111704	-0.416517	-1.99698	-1.47	-2.73927	Detected	Detected	Detected	Detected	Detected	Detected	0	RNA40179|RefSeq_2210_1574	CACGCATATGTCTTCAAGATGACCACAATTTATTTTGCAGTCATTCTTTGCACCAGTTCC	2	100	100	ENST00000445000	processed_transcript	processed_transcript	ENSG00000244041	RP1-90J20.7		1	1	N	ENSG00000244041-processed_transcript:ENST00000445000-processed_transcript-100-100.00:RP1-90J20.7:Null	100	100	NR_026856	"Homo sapiens hypothetical LOC401232 (DKFZP686I15217), transcript variant 2, non-coding RNA"	1575	6	+	2988200	2991405	99.68	100
RNA35582|ENCODE_450_1319	0.168402	0.0488566	3.31276	up	637.228	1281.57	1499.79	288.889	310.304	103.508	0.0568609	0.418777	0.25923	-0.92338	-0.827229	-2.69863	Detected	Detected	Detected	Detected	Detected	Detected	0	RNA35582|ENCODE_450_1319	GAGAAGACCCTTATTGGCATGACATGTCAGAAACCACAATGAAAGAATTATTTTAACTTG	3	100	100	ENST00000495576	lincRNA	lincRNA	ENSG00000239945	RP11-34P13.8		3	3	N	ENSG00000228463-processed_transcript:ENST00000424587-processed_transcript-98-100.00:AP006222.2:Null|ENSG00000238009-antisense:ENST00000466430-antisense-100-100.00:RP11-34P13.7:Null|ENSG00000239945-lincRNA:ENST00000495576-lincRNA-100-100.00:RP11-34P13.8:Null	100	100	XM_001719073	"PREDICTED: Homo sapiens hypothetical LOC100132826 (LOC100132826), mRNA"	1320	1	-	236111	237433	100
RNA35585|ENCODE_453_1305	0.128194	0.0317282	3.90403	up	630.718	1236.11	1007.29	232.109	196.068	79.8746	0.0420465	0.366673	-0.315043	-1.23909	-1.48956	-3.07257	Detected	Detected	Detected	Detected	Detected	Detected	0	RNA35585|ENCODE_453_1305	TAATCTTGGCTGCTTTCTGCACTTGAACATAAAGTCCTCCTCAAGAAAGCCTGTGGTCTG	1	100	100	ENST00000436326	processed_transcript	lincRNA	ENSG00000185044	BX004987.4		2	2	N	ENSG00000185044-lincRNA:ENST00000436326-processed_transcript-100-100.00:BX004987.4:Null|ENSG00000230850-lincRNA:ENST00000454861-processed_transcript-96-100.00:BX571672.1:Null					1306	1	-	143429871	143467644
RNA178460|ENST00000439725	0.0279456	0.0023766	5.72632	up	239.268	377.233	978.329	43.4695	41.3846	71.9996	-1.35632	-1.3456	-0.357135	-3.65582	-3.73375	-3.22232	Detected	Detected	Detected	Detected	Not Detected	Detected	0	RNA178460|ENST00000439725	TAATTTGCACTAAGTCATTTGCACTGGTTGGAGTTGTGGAGACGGCCTTGAGTCTCAGTA	18	100	100	ENST00000535745	processed_transcript	lincRNA	ENSG00000130600	H19	"H19, imprinted maternally expressed transcript (non-protein coding) [Source:HGNC Symbol;Acc:4713]"	1	12	N	"ENSG00000130600-lincRNA:ENST00000535745-processed_transcript-100-100.00:ENST00000442037-lincRNA-100-100.00:ENST00000422826-lincRNA-100-100.00:ENST00000411754-lincRNA-100-100.00:ENST00000431095-lincRNA-100-100.00:ENST00000446406-lincRNA-100-100.00:ENST00000417089-lincRNA-100-100.00:ENST00000411861-retained_intron-100-100.00:ENST00000439725-lincRNA-100-100.00:ENST00000412788-lincRNA-100-100.00:ENS…	100	100	NR_002196	"Homo sapiens H19, imprinted maternally expressed transcript (non-protein coding) (H19), non-coding RNA"	1930	11	-	2016405	2018690		96.42
RNA35600|ENCODE_468_1230	0.0562734	0.00814394	5.35664	up	539.441	1149.53	848.46	146.437	100.645	63.9701	-0.183485	0.261912	-0.562609	-1.90362	-2.45164	-3.39291	Detected	Detected	Detected	Detected	Detected	Detected	0	RNA35600|ENCODE_468_1230	TAATCTTGGCTGCTTTCTGCACTTGAACATAAAGTCCTCCTCAAGACAGCCTGTGTTCTG	1	100	100	ENST00000454861	processed_transcript	lincRNA	ENSG00000230850	BX571672.1		3	3	N	ENSG00000185044-lincRNA:ENST00000436326-processed_transcript-96-100.00:BX004987.4:Null|ENSG00000230850-lincRNA:ENST00000454861-processed_transcript-100-100.00:BX571672.1:Null|ENSG00000257931-lincRNA:ENST00000547399-lincRNA-96-86.67:CTD-2311B13.7:Null					1231	1	+	143119060	143158077
RNA49604|UCSC_8717_1112	0.041087	0.00476251	5.89962	up	29.3747	50.7523	96.1242	3.32212	5.41608	10.6829	-4.3823	-4.23951	-3.70448	-7.36565	-6.66752	-5.975	Detected	Detected	Detected	Not Detected	Not Detected	Not Detected	0	RNA49604|UCSC_8717_1112	AGACCTGATTTATCATGTGCAATATCTCACACATCTGTCATTTCTATTCTACCGCAATTC	2	100	100	ENST00000510165	processed_transcript	lincRNA	ENSG00000250337	RP11-46C20.1		1	1	N	ENSG00000250337-lincRNA:ENST00000510165-processed_transcript-100-100.00:RP11-46C20.1:Null					1113	5	+	27472390	27496506
RNA58869|asoverlaps_469_1771	0.0278552	0.00236136	2.98175	up	181.129	235.848	399.351	49.058	43.0279	83.965	-1.75793	-2.0232	-1.6498	-3.48134	-3.67757	-3.00052	Detected	Detected	Detected	Detected	Detected	Detected	0	RNA58869|asoverlaps_469_1771	GAAAAACGACGGCAAATGTTTTTCAAGAGGAAGTCTCCAGCCACTTGTGACCTGGGAAAT	1	100	100	ENST00000580139	processed_transcript	processed_transcript	ENSG00000265399	RP13-270P17.2		1	1	N	ENSG00000265399-processed_transcript:ENST00000580139-processed_transcript-100-100.00:RP13-270P17.2:Null					1772	18	+	3190394	3247275
RNA40182|RefSeq_2214_1569	0.0362183	0.00383078	3.32782	up	141.639	272.877	370.423	43.195	32.7531	75.6275	-2.11273	-1.81281	-1.75828	-3.66496	-4.07121	-3.15139	Detected	Detected	Detected	Detected	Not Detected	Detected	0	RNA40182|RefSeq_2214_1569	CAGTCCGAGCTCAATACATGTCTTCATGTACCTGTATGTAAATCCCACTTTTATTCTAAA	3	100	100	ENST00000318186	processed_transcript	lincRNA	ENSG00000180769	WDFY3-AS2	WDFY3 antisense RNA 2 (non-protein coding) [Source:HGNC Symbol;Acc:21603]	1	2	N	ENSG00000180769-lincRNA:ENST00000318186-processed_transcript-100-100.00:ENST00000451762-processed_transcript-100-100.00:WDFY3-AS2:WDFY3 antisense RNA 2 (non-protein coding) [Source:HGNC Symbol;Acc:21603]	100	100	NR_015359	"Homo sapiens chromosome 4 open reading frame 12 (C4orf12), non-coding RNA"	1570	4	+	85887970	85928168		91.97
RNA161089|XLOC_012925	0.00570235	5.21166e-05	217.782	up	2005.58	2592.32	2076.49	4.48523	5.67552	11.3084	1.711	1.43511	0.728617	-6.93257	-6.60002	-5.89291	Detected	Detected	Detected	Not Detected	Not Detected	Not Detected	0	RNA161089|XLOC_012925	ATTTGCATACTGTTTGTTAAATGTCAAAACACCCTGAAAATGCTTTCTCCCACCTCCACC	1	100	100	ENST00000448587	processed_transcript	lincRNA	ENSG00000223573	PLAC2	placenta-specific 2 (non-protein coding) [Source:HGNC Symbol;Acc:14607]	1	1	N	ENSG00000223573-lincRNA:ENST00000448587-processed_transcript-100-100.00:PLAC2:placenta-specific 2 (non-protein coding) [Source:HGNC Symbol;Acc:14607]	100	100	NR_027064	"Homo sapiens placenta-specific 2 (non-protein coding) (PLAC2), non-coding RNA"	1208	19	+	5558184	5559384		86.74
RNA59043|asoverlaps_697_1212	0.0349229	0.00358533	2.85156	up	104.058	151.428	195.944	36.3769	22.2165	45.3801	-2.55756	-2.66243	-2.67702	-3.9128	-4.63121	-3.88824	Detected	Detected	Detected	Not Detected	Not Detected	Detected	0	RNA59043|asoverlaps_697_1212	GAAAAGGTGGCTTTGCATGGAATTAGAGAGATGAGCATGCTTATTAGAAAGAAACAGCTA	1	100	100	ENST00000574100	retained_intron	processed_transcript	ENSG00000262401	AC083884.8		2	2	N	ENSG00000232729-processed_transcript:ENST00000434256-retained_intron-100-100.00:AC083884.8:Null|ENSG00000262401-processed_transcript:ENST00000574100-retained_intron-100-100.00:AC083884.8:Null					1213	7	-	74113789	74143187	97.52
RNA165827|XLOC_008014	0.114886	0.0264912	11.4016	up	246.278	462.578	365.644	14.988	6.27001	82.3681	-1.31466	-1.05136	-1.77702	-5.19202	-6.4563	-3.02822	Detected	Detected	Detected	Detected	Not Detected	Not Detected	0	RNA165827|XLOC_008014	AGTTCTGGGTTTTACTGCAGTCTAGGGCCTTGTTTTGGTCTTGGATCATCTCACATGACA	1	95	100	ENST00000540864	processed_transcript	lincRNA	ENSG00000229807	XIST	X (inactive)-specific transcript (non-protein coding) [Source:HGNC Symbol;Acc:12810]	1	2	N	ENSG00000229807-lincRNA:ENST00000540864-processed_transcript-100-95.00:ENST00000429829-processed_transcript-100-95.00:XIST:X (inactive)-specific transcript (non-protein coding) [Source:HGNC Symbol;Acc:12810]	95	100	NR_001564	"Homo sapiens X (inactive)-specific transcript (non-protein coding) (XIST), non-coding RNA"	1774	X	+	73045949	73047819		92.1
RNA48348|UCSC_7217_1479	0.0148516	0.000673344	5.74658	up	847.163	1298.37	1380.85	143.888	144.081	106.329	0.46769	0.437572	0.140026	-1.92895	-1.93403	-2.65984	Detected	Detected	Detected	Detected	Detected	Detected	0	RNA48348|UCSC_7217_1479	AGATGGCAAAAAGACAGAACCCTGCCTCTGATCTTCAATGCCTTTCTCACTTGTGGATGT	1	100	100	ENST00000583709	processed_transcript	protein_coding	ENSG00000265228	PRPF3	PRP3 pre-mRNA processing factor 3 homolog (S. cerevisiae) [Source:HGNC Symbol;Acc:17348]	2	2	N	ENSG00000117360-protein_coding:ENST00000467329-processed_transcript-100-100.00:PRPF3:PRP3 pre-mRNA processing factor 3 homolog (S. cerevisiae) [Source:HGNC Symbol;Acc:17348]|ENSG00000265228-protein_coding:ENST00000583709-processed_transcript-100-100.00:PRPF3:PRP3 pre-mRNA processing factor 3 homolog (S. cerevisiae) [Source:HGNC Symbol;Acc:17348]					1480	1	+	150305449	150318612	88.71
RNA49835|UCSC_8996_1047	0.0272563	0.00226679	4.54623	up	108.076	191.901	426.992	23.3976	29.6533	37.4136	-2.5029	-2.3207	-1.55325	-4.54946	-4.21465	-4.16674	Detected	Detected	Detected	Not Detected	Not Detected	Detected	0	RNA49835|UCSC_8996_1047	ACAGTGTCTCTTGATCTCAGTACTCATTCCTTTCTGCTTTTCCATCAGTGTGCAGCTGAC	1	100	100	ENST00000519704	nonsense_mediated_decay	protein_coding	ENSG00000187735	TCEA1	"transcription elongation factor A (SII), 1 [Source:HGNC Symbol;Acc:11612]"	1	2	N	"ENSG00000187735-protein_coding:ENST00000519704-nonsense_mediated_decay-100-100.00:ENST00000521086-processed_transcript-100-100.00:TCEA1:transcription elongation factor A (SII), 1 [Source:HGNC Symbol;Acc:11612]"					1048	8	-	54899528	54935008	49.57
RNA46948|UCSC_5503_1874	0.016111	0.000800618	4.89671	up	38.2154	86.2064	127.869	11.1745	8.44877	10.4666	-4.00272	-3.47519	-3.29279	-5.61561	-6.02603	-6.00451	Detected	Detected	Detected	Not Detected	Not Detected	Not Detected	0	RNA46948|UCSC_5503_1874	TAAAAGCAACTTCTTGTCATCACTTGGTATTTTGCTAAATCCACGGTGAGCTGGAGCTCC	4	100	100	ENST00000395539	processed_transcript	lincRNA	ENSG00000224281	SLC25A5-AS1	SLC25A5 antisense RNA 1 (non-protein coding) [Source:HGNC Symbol;Acc:43438]	1	2	N	ENSG00000224281-lincRNA:ENST00000395539-processed_transcript-100-100.00:ENST00000446986-processed_transcript-100-100.00:SLC25A5-AS1:SLC25A5 antisense RNA 1 (non-protein coding) [Source:HGNC Symbol;Acc:43438]	100	100	NR_028443	"Homo sapiens hypothetical LOC100303728 (LOC100303728), non-coding RNA"	1875	X	-	118599996	118602225		100
RNA40101|RefSeq_2129_1638	0.0379229	0.00416356	2.92641	up	1948.62	3059.83	3026.37	483.165	450.549	910.967	1.66943	1.67432	1.27206	-0.181378	-0.289228	0.439023	Detected	Detected	Detected	Detected	Detected	Detected	0	RNA40101|RefSeq_2129_1638	CCAGTTCGGTTCTCTCCCACAGCCAGAGCTGGTGGAACGTCTCATTGCTGTAGATATCAG	1	100	100	ENST00000572181	retained_intron	protein_coding	ENSG00000262947	ABHD11	abhydrolase domain containing 11 [Source:HGNC Symbol;Acc:16407]	2	4	N	ENSG00000106077-protein_coding:ENST00000462381-retained_intron-100-100.00:ENST00000497897-retained_intron-100-100.00:ABHD11:abhydrolase domain containing 11 [Source:HGNC Symbol;Acc:16407]|ENSG00000262947-protein_coding:ENST00000572181-retained_intron-100-100.00:ENST00000573012-retained_intron-100-100.00:ABHD11:abhydrolase domain containing 11 [Source:HGNC Symbol;Acc:16407]	100	100	NR_026912	"Homo sapiens abhydrolase domain containing 11 (ABHD11), transcript variant 4, transcribed RNA"	1639	7	-	73150426	73153190	28.33	98.84
RNA40460|RefSeq_2516_1279	0.0222731	0.00151897	6.88316	up	38.7026	111.696	154.395	8.69294	5.97811	10.8472	-3.98445	-3.10148	-3.02083	-5.97791	-6.52508	-5.95298	Detected	Detected	Detected	Not Detected	Not Detected	Not Detected	0	RNA40460|RefSeq_2516_1279	TAAAATGAAACAATTGCTCAACTGATCTCCTGGGATCTCTACTAAGATGTTGGCAGCCCG	1	100	100	ENST00000578285	lincRNA	lincRNA	ENSG00000265787	CYP4F35P	"cytochrome P450, family 4, subfamily F, polypeptide 35, pseudogene [Source:HGNC Symbol;Acc:39954]"	2	3	N	"ENSG00000228314-pseudogene:ENST00000428301-processed_transcript-100-100.00:CYP4F29P:cytochrome P450, family 4, subfamily F, polypeptide 29, pseudogene [Source:HGNC Symbol;Acc:2647]|ENSG00000265787-lincRNA:ENST00000578285-lincRNA-100-100.00:ENST00000582957-lincRNA-100-100.00:CYP4F35P:cytochrome P450, family 4, subfamily F, polypeptide 35, pseudogene [Source:HGNC Symbol;Acc:39954]"	100	100	NR_026756	"Homo sapiens hypothetical LOC284233 (LOC284233), non-coding RNA"	1280	21	-	15215453	15220685	100	95.23
RNA48506|UCSC_7404_1430	0.0272503	0.00226311	3.95335	up	515.23	1275.4	1798.76	178.518	131.854	223.847	-0.249733	0.411823	0.521476	-1.61783	-2.06197	-1.58586	Detected	Detected	Detected	Detected	Detected	Detected	0	RNA48506|UCSC_7404_1430	AGAAAATAGTGCCAATAATTCTTCATGGAGATGCACCTCTCTCAAGTCTTGAACAATGTT	2	100	100	ENST00000523995	retained_intron	lincRNA	ENSG00000251136	RP11-37B2.1		1	3	N	ENSG00000251136-lincRNA:ENST00000523995-retained_intron-100-100.00:ENST00000521996-processed_transcript-100-100.00:ENST00000504145-processed_transcript-100-100.00:RP11-37B2.1:Null					1431	8	-	90729655	90769797
RNA35549|ENCODE_416_1454	0.122788	0.029519	4.18416	up	69.8326	54.7797	36.8252	9.14997	5.26612	10.9923	-3.13298	-4.12935	-5.08869	-5.90399	-6.70803	-5.93381	Detected	Detected	Not Detected	Not Detected	Not Detected	Not Detected	0	RNA35549|ENCODE_416_1454	CAGGAATGACCATGTCTGAACTTTCATTTGAGGGGAAAAAGGATAATTAACACCATTGAA	1	100	100	ENST00000429530	antisense	antisense	ENSG00000236345	RP11-59D5__B.2		1	1	N	ENSG00000236345-antisense:ENST00000429530-antisense-100-100.00:RP11-59D5__B.2:Null					1455	6	+	64516728	64532535	98.69
RNA159171|XLOC_009299	0.0330966	0.00321519	5.95409	up	31.5916	48.8793	83.0318	3.32551	4.87909	10.3109	-4.27734	-4.29376	-3.91572	-7.36418	-6.81816	-6.02613	Detected	Detected	Detected	Not Detected	Not Detected	Not Detected	0	RNA159171|XLOC_009299	ATATTAATGCCCTGTACATCCTGAGTACATGTTTCCAGAAAGAGGTGATCCAGGAGGCTG	1	100	100	ENST00000533253	antisense	antisense	ENSG00000254854	CTD-2523D13.2		1	1	N	ENSG00000254854-antisense:ENST00000533253-antisense-100-100.00:CTD-2523D13.2:Null					1573	11	+	119600108	119610354	33.52
RNA47500|UCSC_6176_1723	0.023984	0.00174161	8.248	up	84.1924	141.442	389.26	12.177	15.0011	12.4561	-2.86319	-2.76085	-1.68672	-5.49166	-5.19777	-5.75345	Detected	Detected	Detected	Not Detected	Not Detected	Not Detected	0	RNA47500|UCSC_6176_1723	GGACCATGTTATTCCTCTTGAAGTTAACTTTGTGACACTTACCACCTTAGAATAACTATA	1	100	100	ENST00000460982	processed_transcript	protein_coding	ENSG00000133083	DCLK1	doublecortin-like kinase 1 [Source:HGNC Symbol;Acc:2700]	1	1	N	ENSG00000133083-protein_coding:ENST00000460982-processed_transcript-100-100.00:DCLK1:doublecortin-like kinase 1 [Source:HGNC Symbol;Acc:2700]					1724	13	-	36420037	36421760	100
RNA49759|UCSC_8900_1070	0.0245872	0.00183771	22.8085	up	257.772	508.486	914.611	17.9298	6.0129	25.8109	-1.24885	-0.914851	-0.454297	-4.93346	-6.51671	-4.70232	Detected	Detected	Detected	Not Detected	Not Detected	Not Detected	0	RNA49759|UCSC_8900_1070	AAACCACAAAATGGGTAATATACTATAGGAGGCAGAGTTTGAGATCGACGTCCCCCTGCA	1	100	100	ENST00000570835	processed_transcript	pseudogene	ENSG00000262943	ALOX12P2	arachidonate 12-lipoxygenase pseudogene 2 [Source:HGNC Symbol;Acc:432]	1	3	N	ENSG00000262943-pseudogene:ENST00000570835-processed_transcript-100-100.00:ENST00000574271-processed_transcript-100-100.00:ENST00000574727-processed_transcript-100-100.00:ALOX12P2:arachidonate 12-lipoxygenase pseudogene 2 [Source:HGNC Symbol;Acc:432]	100	100	NR_002710	"Homo sapiens arachidonate 12-lipoxygenase pseudogene 2 (ALOX12P2), non-coding RNA"	1071	17	+	6756894	6798101		91.4
RNA157779|XLOC_000670	0.150747	0.0411978	3.66185	up	871.081	787.629	1085.61	223.956	225.707	82.6498	0.507858	-0.283544	-0.207026	-1.29068	-1.28646	-3.02329	Detected	Detected	Detected	Detected	Detected	Detected	0	RNA157779|XLOC_000670	CTTAGGGCAGACCCCGACTTCAGAATTTATACAAATAAATGCAATGAAAAGTGCTGGCAA	2	100	100	ENST00000417705	processed_transcript	processed_transcript	ENSG00000223764	RP11-54O7.3		1	1	N	ENSG00000223764-processed_transcript:ENST00000417705-processed_transcript-100-100.00:RP11-54O7.3:Null					1814	1	-	852249	855072	77.05
RNA47599|UCSC_6313_1690	0.00483604	3.01e-05	606.621	up	11867	13281.3	17886.2	24.2661	9.27208	15.4585	4.27586	3.79219	3.83525	-4.49688	-5.89188	-5.44191	Detected	Detected	Detected	Not Detected	Not Detected	Detected	0	RNA47599|UCSC_6313_1690	AGGATACAAGCTGAAAGAAAAAATGAAAAATGCTTCTCCGCGCGTCAATCGAGGGGTGGA	3	100	100	ENST00000417359	processed_transcript	lincRNA	ENSG00000243350	RP11-379F12.3		3	4	N	ENSG00000197308-lincRNA:ENST00000355358-processed_transcript-100-100.00:RP11-379F12.7:Null|ENSG00000232638-lincRNA:ENST00000418270-lincRNA-100-88.33:RP11-379F12.4:Null|ENSG00000243350-lincRNA:ENST00000417359-processed_transcript-100-100.00:ENST00000458727-processed_transcript-100-100.00:RP11-379F12.3:Null	100	100	NR_024256	"Homo sapiens hypothetical LOC399717 (FLJ45983), transcript variant 2, non-coding RNA"	1691	10	-	8092412	8095447	20.18	93.37
RNA34696|NRED_828_1611	0.0525986	0.00723632	6.54717	up	79.0366	194.7	164.658	24.9723	9.39281	10.6014	-2.95436	-2.29981	-2.92798	-4.45549	-5.87321	-5.98605	Detected	Detected	Detected	Not Detected	Not Detected	Detected	0	RNA34696|NRED_828_1611	TATGACAATGGAGACAGAGGAATTGTGGCTCTTGCCAAGGTCACAGGATTGGAATACAGA	2	100	100	ENST00000546186	lincRNA	lincRNA	ENSG00000255571	CTD-2335A18.1		1	7	N	ENSG00000255571-lincRNA:ENST00000546186-lincRNA-100-100.00:ENST00000559235-lincRNA-100-100.00:ENST00000538734-lincRNA-100-100.00:ENST00000560596-lincRNA-100-100.00:ENST00000561327-lincRNA-100-100.00:ENST00000536780-lincRNA-100-100.00:ENST00000558692-lincRNA-100-81.67:CTD-2335A18.1:Null	100	100	NR_015411	"Homo sapiens hypothetical LOC254559 (LOC254559), non-coding RNA"	1612	15	+	89904809	89938551		57.11
RNA47275|UCSC_5898_1785	0.158835	0.0447989	4.74263	up	20.6543	123.284	170.637	16.8251	6.38849	10.4371	-4.89043	-2.95907	-2.87652	-5.02521	-6.42929	-6.00859	Not Detected	Detected	Detected	Not Detected	Not Detected	Not Detected	0	RNA47275|UCSC_5898_1785	AAGGAGTCAAGTATTGTATAGGTCAGAGACCACTATTGTAAGATCATATAAATCCTGTGT	1	100	100	ENST00000511184	nonsense_mediated_decay	protein_coding	ENSG00000109381	ELF2	E74-like factor 2 (ets domain transcription factor) [Source:HGNC Symbol;Acc:3317]	1	1	N	ENSG00000109381-protein_coding:ENST00000511184-nonsense_mediated_decay-100-100.00:ELF2:E74-like factor 2 (ets domain transcription factor) [Source:HGNC Symbol;Acc:3317]					1786	4	-	140022744	140098372	94.68
RNA34901|NRED_1035_1180	0.0188919	0.00109869	5.26165	up	622.52	1518.03	1696.95	119	182.54	139.582	0.0231705	0.663066	0.437419	-2.20294	-1.5927	-2.26726	Detected	Detected	Detected	Detected	Detected	Detected	0	RNA34901|NRED_1035_1180	TACTGTCCAATGCAAAATCATCATACCAGTTTTTGCATTTTATACCAGTGTTAGCATGGA	2	100	100	ENST00000461048	processed_transcript	protein_coding	ENSG00000168385	2-Sep	septin 2 [Source:HGNC Symbol;Acc:7729]	1	1	N	ENSG00000168385-protein_coding:ENST00000461048-processed_transcript-100-100.00:SEPT2:septin 2 [Source:HGNC Symbol;Acc:7729]					1181	2	+	242255308	242264659	95.34
RNA49932|UCSC_9110_1023	0.0356804	0.00373013	2.50584	up	547.227	564.774	1078.21	189.407	170.332	180.799	-0.162808	-0.763385	-0.216893	-1.53241	-1.69256	-1.89399	Detected	Detected	Detected	Detected	Detected	Detected	0	RNA49932|UCSC_9110_1023	AAAGTCGTGTAGGCTGTTAAGCAGTAGTTGATCATGGATACTTACACTGAAGTGTTATTG	1	100	100	ENST00000507787	retained_intron	pseudogene	ENSG00000206149	HERC2P9	hect domain and RLD 2 pseudogene 9 [Source:HGNC Symbol;Acc:30495]	2	2	N	ENSG00000206149-pseudogene:ENST00000507787-retained_intron-100-100.00:HERC2P9:hect domain and RLD 2 pseudogene 9 [Source:HGNC Symbol;Acc:30495]|ENSG00000262080-pseudogene:ENST00000573996-retained_intron-100-100.00:RP11-578F21.1:Null					1024	15	+	28834637	28836269	100
RNA176865|ENST00000427953	0.0201799	0.0012504	21.9084	up	150.877	473.055	281.773	4.23699	10.2799	12.0936	-2.02158	-1.01905	-2.15292	-7.01471	-5.74302	-5.79606	Detected	Detected	Detected	Not Detected	Not Detected	Not Detected	0	RNA176865|ENST00000427953	GGGAAGTTTATTTCCCTAGAGAACTAGGGTTACCAAAAATGTTCGATCCCACAAGGCAGT	2	100	100	ENST00000427953	processed_transcript	lincRNA	ENSG00000235527	RP5-1073O3.7		1	1	N	ENSG00000235527-lincRNA:ENST00000427953-processed_transcript-100-100.00:RP5-1073O3.7:Null					1322	1	-	114466622	114471854
RNA40192|RefSeq_2224_1559	0.0754627	0.0132473	19.4485	up	676.66	1869.93	959.818	71.244	56.3301	11.3303	0.143483	0.963855	-0.384694	-2.94306	-3.28894	-5.89012	Detected	Detected	Detected	Not Detected	Detected	Detected	0	RNA40192|RefSeq_2224_1559	GTATAAATTTATGGGGTACAAGAGTAATTTTGTTAGCATGCATAGACATGCATAGACTGC	3	100	100	ENST00000412553	processed_transcript	lincRNA	ENSG00000179935	RP5-1068E13.3		1	1	N	ENSG00000179935-lincRNA:ENST00000412553-processed_transcript-100-100.00:RP5-1068E13.3:Null	100	100	NR_026884	"Homo sapiens hypothetical LOC29075 (HSPC072), transcript variant 2, non-coding RNA"	1560	20	-	18768614	18775228		72.55
RNA49441|UCSC_8523_1152	0.106652	0.0233753	2.81228	up	22.5709	73.5834	56.8918	12.537	6.78684	13.7513	-4.76241	-3.70361	-4.46116	-5.44964	-6.34203	-5.61074	Detected	Detected	Not Detected	Not Detected	Not Detected	Not Detected	0	RNA49441|UCSC_8523_1152	GCTCAGGATGGATATTGAGATATTATAGATAACTAGCAGACTGTTAGAAGCTCTTATCAT	1	100	100	ENST00000487672	nonsense_mediated_decay	protein_coding	ENSG00000175066	GK5	glycerol kinase 5 (putative) [Source:HGNC Symbol;Acc:28635]	1	2	N	ENSG00000175066-protein_coding:ENST00000487672-nonsense_mediated_decay-100-100.00:ENST00000466685-nonsense_mediated_decay-100-100.00:GK5:glycerol kinase 5 (putative) [Source:HGNC Symbol;Acc:28635]					1153	3	-	141917643	141944428	95.23
RNA48668|UCSC_7600_1382	0.0517341	0.00705027	6.00158	up	107.047	236.146	181.196	21.8394	24.3395	10.9787	-2.51671	-2.02138	-2.78991	-4.64889	-4.49954	-5.93559	Detected	Detected	Detected	Not Detected	Not Detected	Not Detected	0	RNA48668|UCSC_7600_1382	AAGAGTAGAGATCTGATTTCTCCAAGGATCATCGCTTTTTGACACGGGATTATTAGAAGC	3	100	100	ENST00000446281	processed_transcript	lincRNA	ENSG00000227110	AC087859.1		1	5	N	ENSG00000227110-lincRNA:ENST00000446281-processed_transcript-100-100.00:ENST00000439407-processed_transcript-100-100.00:ENST00000455811-processed_transcript-100-100.00:ENST00000452802-processed_transcript-100-100.00:ENST00000420095-processed_transcript-100-100.00:AC087859.1:Null	100	100	XM_002345633	"PREDICTED: Homo sapiens hypothetical protein LOC100293699 (LOC100293699), mRNA"	1383	3	-	8235940	8543332
RNA35524|ENCODE_388_1558	0.143557	0.0381516	2.52868	up	35.6456	53.9247	47.5929	15.9385	6.43317	15.1977	-4.10315	-4.15204	-4.71864	-5.1033	-6.41924	-5.46645	Detected	Detected	Not Detected	Not Detected	Not Detected	Not Detected	0	RNA35524|ENCODE_388_1558	GCTGTTTCTCCAGACTCCCTTTGATGTTAAAGGATGAAATCCAATTATATTCCTTTAAGT	1	100	100	ENST00000420171	processed_transcript	processed_transcript	ENSG00000230736	RP1-149A16.3		1	1	N	ENSG00000230736-processed_transcript:ENST00000420171-processed_transcript-100-100.00:RP1-149A16.3:Null					1559	22	+	32772650	32780330	97.56
RNA48281|UCSC_7139_1501	0.118776	0.0279782	4.05913	up	126.587	580.203	755.878	55.3533	83.8059	49.2838	-2.27482	-0.724502	-0.729302	-3.30715	-2.71579	-3.76919	Detected	Detected	Detected	Not Detected	Detected	Detected	0	RNA48281|UCSC_7139_1501	TTGAAAGGAGTTCCATTTTAAAGTCTCCTTGGTGATCAGTTCTCCTGTAGTTGTGTATAT	1	100	100	ENST00000464604	retained_intron	protein_coding	ENSG00000125676	THOC2	THO complex 2 [Source:HGNC Symbol;Acc:19073]	1	3	N	ENSG00000125676-protein_coding:ENST00000464604-retained_intron-100-100.00:ENST00000464992-processed_transcript-100-100.00:ENST00000432353-nonsense_mediated_decay-100-100.00:THOC2:THO complex 2 [Source:HGNC Symbol;Acc:19073]					1502	X	-	122745290	122755438	41.11
RNA35677|ENCODE_545_1017	0.00532127	4.38343e-05	79.8539	up	849.241	1259.77	1151.71	11.1955	5.85168	10.1731	0.471225	0.394025	-0.121746	-5.61291	-6.55592	-6.04554	Detected	Detected	Detected	Not Detected	Not Detected	Not Detected	0	RNA35677|ENCODE_545_1017	AATTCTTGCGAGGATGAACTCAAGATACAAAATATGCTTGGCAACTCACCCCTGAGTGGC	1	100	100	ENST00000437648	lincRNA	lincRNA	ENSG00000234261	RP11-146I2.1		1	1	N	ENSG00000234261-lincRNA:ENST00000437648-lincRNA-100-100.00:RP11-146I2.1:Null					1018	6	-	14977018	15090234	100
RNA49825|UCSC_8985_1051	0.0586489	0.00872314	15.8082	up	209.704	590.077	692.309	24.8588	5.77262	41.6211	-1.54659	-0.700156	-0.856039	-4.46207	-6.57554	-4.01299	Detected	Detected	Detected	Not Detected	Not Detected	Detected	0	RNA49825|UCSC_8985_1051	TTCTCAGAATGCCGACTCTATGCTAATGATGGAAATTTGAATGCTGGGGCTCAGTGGAAC	1	100	100	ENST00000468522	processed_transcript	protein_coding	ENSG00000176124	DLEU1	deleted in lymphocytic leukemia 1 (non-protein coding) [Source:HGNC Symbol;Acc:13747]	1	1	N	ENSG00000176124-protein_coding:ENST00000468522-processed_transcript-100-100.00:DLEU1:deleted in lymphocytic leukemia 1 (non-protein coding) [Source:HGNC Symbol;Acc:13747]					1052	13	+	50656413	51102670	100
RNA49630|UCSC_8750_1102	0.115665	0.0267797	2.57995	up	898.682	837.26	1339.65	184.91	189.929	460.333	0.552861	-0.195383	0.0963326	-1.56707	-1.53545	-0.545697	Detected	Detected	Detected	Detected	Detected	Detected	0	RNA49630|UCSC_8750_1102	AATAGTGTCCAACTGTTACCACCATCTCCCTTTTTTCCCCGATTTTCCTGTTGGTGGCTT	1	100	100	ENST00000448371	antisense	antisense	ENSG00000226332	RP11-157P1.4		1	2	N	ENSG00000226332-antisense:ENST00000448371-antisense-100-100.00:ENST00000414042-antisense-100-100.00:RP11-157P1.4:Null					1103	20	+	60880361	60881790	22.78
RNA47943|UCSC_6721_1599	0.0382584	0.00421077	5.79467	up	1973.44	2427.89	1763.66	270.677	235.196	187.889	1.68769	1.34057	0.493046	-1.01732	-1.22705	-1.8385	Detected	Detected	Detected	Detected	Detected	Detected	0	RNA47943|UCSC_6721_1599	GTATTGGATTTAAGAATAGACTGAACCTGGGCTCCCCACTGCACAAGATAAAAAACTGAT	1	100	100	ENST00000486913	antisense	antisense	ENSG00000241956	CTC-340A15.2		1	1	N	ENSG00000241956-antisense:ENST00000486913-antisense-100-100.00:CTC-340A15.2:Null					1600	5	+	163781145	164029421	100
RNA49376|UCSC_8448_1173	0.0196688	0.00118657	6.11899	up	638.217	764.745	773.711	95.6232	70.3502	67.4835	0.0590992	-0.32608	-0.69566	-2.51846	-2.96829	-3.31577	Detected	Detected	Detected	Detected	Detected	Detected	0	RNA49376|UCSC_8448_1173	CAAAGACAGCTGAGGGTCACCTGCATCAGAACCCTTGGAAATACTTGTAAAACAAGTGCT	1	100	100	ENST00000578678	processed_transcript	protein_coding	ENSG00000263074	ARSG	arylsulfatase G [Source:HGNC Symbol;Acc:24102]	2	2	N	ENSG00000141337-protein_coding:ENST00000578554-processed_transcript-100-100.00:ARSG:arylsulfatase G [Source:HGNC Symbol;Acc:24102]|ENSG00000263074-protein_coding:ENST00000578678-processed_transcript-100-100.00:ARSG:arylsulfatase G [Source:HGNC Symbol;Acc:24102]					1174
RNA40207|RefSeq_2242_1543	0.00619285	7.14721e-05	9.903	up	459.405	1023.51	1240.06	57.9097	43.9682	64.9447	-0.415182	0.0943994	-0.0151138	-3.24202	-3.64638	-3.37109	Detected	Detected	Detected	Detected	Detected	Detected	0	RNA40207|RefSeq_2242_1543	ATCGAGAATCCCAGTGAATATATTGCCACCATCTTGGAGCTCAGTGCCCTCATAGTGTAA	1	91.67	100	ENST00000453998	processed_transcript	processed_transcript	ENSG00000233244	RP11-399F4.4		7	7	N	"ENSG00000223564-pseudogene:ENST00000426492-unprocessed_pseudogene-98-91.67:CYP4F32P:cytochrome P450, family 4, subfamily F, polypeptide 32, pseudogene [Source:HGNC Symbol;Acc:39951]|ENSG00000223839-processed_transcript:ENST00000455995-processed_transcript-100-91.67:FAM95B1:family with sequence similarity 95, member B1 [Source:HGNC Symbol;Acc:32318]|ENSG00000224106-pseudogene:ENST00000446871-unpr…	100	100	NR_026759	"Homo sapiens family with sequence similarity 95, member B1 (FAM95B1), non-coding RNA"	1544					17.43	100
RNA35507|ENCODE_371_1641	0.131695	0.0330491	3.92009	up	69.0609	118.058	224.686	34.6288	22.3737	10.8104	-3.14901	-3.02157	-2.47954	-3.98385	-4.62104	-5.95789	Detected	Detected	Detected	Not Detected	Not Detected	Detected	0	RNA35507|ENCODE_371_1641	TGAGGACATTTTACATCAATCACTGAACTGCACGAAAGATGGAAATCCAGCAAGGGACCC	1	100	100	ENST00000366424	lincRNA	lincRNA	ENSG00000203635	AC144450.2		1	1	N	ENSG00000203635-lincRNA:ENST00000366424-lincRNA-100-100.00:AC144450.2:Null					1642	2	-	1624281	1629191	98.29
RNA49458|UCSC_8542_1148	0.0613875	0.00944525	2.97747	up	177.115	155.926	383.754	41.1291	38.9069	69.1049	-1.79026	-2.6202	-1.70727	-3.73566	-3.82281	-3.28152	Detected	Detected	Detected	Not Detected	Detected	Detected	0	RNA49458|UCSC_8542_1148	GCGGAGCCAAAATGTATTCCTGCCAAAACGGGCATTTCCCAAAAGAAAATATTGTTTTAG	1	100	100	ENST00000454482	lincRNA	lincRNA	ENSG00000230366	DSCR9	Down syndrome critical region gene 9 (non-protein coding) [Source:HGNC Symbol;Acc:16301]	1	1	N	ENSG00000230366-lincRNA:ENST00000454482-lincRNA-100-100.00:DSCR9:Down syndrome critical region gene 9 (non-protein coding) [Source:HGNC Symbol;Acc:16301]					1149	21	+	38592888	38594036
RNA47740|UCSC_6480_1652	0.0858014	0.016413	5.51906	up	218.139	372.177	1013.18	53.8475	25.2913	98.9545	-1.4897	-1.36507	-0.306641	-3.34694	-4.4442	-2.76354	Detected	Detected	Detected	Detected	Not Detected	Detected	0	RNA47740|UCSC_6480_1652	TAATTTGCACTAAGTCATTTGCACTGGTTGGAGTTGTGGAGACGGCCTTGAGTCTCAGTA	18	100	100	ENST00000535745	processed_transcript	lincRNA	ENSG00000130600	H19	"H19, imprinted maternally expressed transcript (non-protein coding) [Source:HGNC Symbol;Acc:4713]"	1	12	N	"ENSG00000130600-lincRNA:ENST00000535745-processed_transcript-100-100.00:ENST00000442037-lincRNA-100-100.00:ENST00000422826-lincRNA-100-100.00:ENST00000411754-lincRNA-100-100.00:ENST00000431095-lincRNA-100-100.00:ENST00000446406-lincRNA-100-100.00:ENST00000417089-lincRNA-100-100.00:ENST00000411861-retained_intron-100-100.00:ENST00000439725-lincRNA-100-100.00:ENST00000412788-lincRNA-100-100.00:ENS…	100	100	NR_002196	"Homo sapiens H19, imprinted maternally expressed transcript (non-protein coding) (H19), non-coding RNA"	1653	11	-	2016405	2019057		91.46
RNA49390|UCSC_8465_1168	0.0118154	0.000387642	19.1269	up	272.51	353.552	503.399	19.0629	7.86379	12.7348	-1.16864	-1.43914	-1.31575	-4.84506	-6.12954	-5.72153	Detected	Detected	Detected	Not Detected	Not Detected	Not Detected	0	RNA49390|UCSC_8465_1168	TCGCCCGCTTTCTCTCGGAAACGTGAAGTGTGGCCTCAGCTGAAAGTGAGGTGGGCCTCA	1	100	100	ENST00000426452	retained_intron	lincRNA	ENSG00000224271	RP11-191L9.4		1	2	N	ENSG00000224271-lincRNA:ENST00000426452-retained_intron-100-100.00:ENST00000423737-processed_transcript-100-100.00:RP11-191L9.4:Null					1169	22	+	48027451	48038543
RNA35575|ENCODE_443_1344	0.0295087	0.00261409	4.60674	up	459.476	644.476	611.729	96.7336	83.3344	63.3061	-0.41496	-0.572932	-1.03456	-2.50181	-2.72393	-3.40796	Detected	Detected	Detected	Not Detected	Detected	Detected	0	RNA35575|ENCODE_443_1344	CTCCAATTGCCTTCTGGTCTTACAGACGGGAGAATAAAGGAAAAATGGCATCGTTTCCAC	2	100	100	ENST00000399543	retained_intron	lincRNA	ENSG00000215068	AC025171.1		1	1	N	ENSG00000215068-lincRNA:ENST00000399543-retained_intron-100-100.00:AC025171.1:Null					1345	5	+	43041676	43045492
RNA47865|UCSC_6627_1620	0.0838039	0.0157813	4.73014	up	39.4715	33.6458	77.0159	3.81116	4.95967	14.0819	-3.95607	-4.83256	-4.02423	-7.16752	-6.79452	-5.57646	Detected	Detected	Detected	Not Detected	Not Detected	Not Detected	0	RNA47865|UCSC_6627_1620	TGCATTTGTTCTCCTTTTATTTCCCTTGCTTACCAAATGGTGGAGGTCCTAATGAACAAT	1	100	100	ENST00000523577	retained_intron	protein_coding	ENSG00000188343	FAM92A1	"family with sequence similarity 92, member A1 [Source:HGNC Symbol;Acc:30452]"	1	1	N	"ENSG00000188343-protein_coding:ENST00000523577-retained_intron-100-100.00:FAM92A1:family with sequence similarity 92, member A1 [Source:HGNC Symbol;Acc:30452]"					1621	8	+	94712772	94717238	99.51
RNA46763|UCSC_5290_1926	0.0067758	8.8955e-05	8.00404	up	65.6976	92.4137	171.798	6.60188	8.53998	9.93691	-3.22104	-3.37488	-2.86674	-6.37488	-6.01054	-6.07943	Detected	Detected	Detected	Not Detected	Not Detected	Not Detected	0	RNA46763|UCSC_5290_1926	TAGGCTCCTGTCAGAGCCAGTTTATTATTTCCAGTCACTCATTACTGGGATTCTCCTCTC	1	100	100	ENST00000464497	nonsense_mediated_decay	protein_coding	ENSG00000122705	CLTA	"clathrin, light chain A [Source:HGNC Symbol;Acc:2090]"	1	1	N	"ENSG00000122705-protein_coding:ENST00000464497-nonsense_mediated_decay-100-100.00:CLTA:clathrin, light chain A [Source:HGNC Symbol;Acc:2090]"					1927	9	+	36190891	36304778	98.13
RNA47172|UCSC_5776_1814	0.0552145	0.00785988	6.89026	up	4638.72	7672.53	12369.5	427.549	492.564	1760.08	2.92071	3.00057	3.30318	-0.357806	-0.160601	1.38919	Detected	Detected	Detected	Detected	Detected	Detected	0	RNA47172|UCSC_5776_1814	AATAAACGGATCACATGGCCGAGGAGCCCTTCACCTTCGCCATGGAGCTGGATGACCTAC	1	100	100	ENST00000490298	nonsense_mediated_decay	protein_coding	ENSG00000102882	MAPK3	mitogen-activated protein kinase 3 [Source:HGNC Symbol;Acc:6877]	1	1	N	ENSG00000102882-protein_coding:ENST00000490298-nonsense_mediated_decay-100-100.00:MAPK3:mitogen-activated protein kinase 3 [Source:HGNC Symbol;Acc:6877]					1815	16	-	30125426	30134630	89.36
RNA35681|ENCODE_549_1016	0.0382009	0.00420211	29.9471	up	154.499	566.435	638.415	3.54387	6.4241	25.1666	-1.98735	-0.75915	-0.972959	-7.27242	-6.42127	-4.73879	Detected	Detected	Detected	Not Detected	Not Detected	Not Detected	0	RNA35681|ENCODE_549_1016	GCTCACTTCCTAAACAGTTAAATCCGGAGAAGTCTAATAGATAATAGTTGGTGATCATAA	1	100	100	ENST00000447250	processed_transcript	lincRNA	ENSG00000228412	RP4-625H18.2		1	1	N	ENSG00000228412-lincRNA:ENST00000447250-processed_transcript-100-100.00:RP4-625H18.2:Null					1017	6	-	19803601	19804877
RNA48659|UCSC_7589_1385	0.0792592	0.0144415	10.1089	up	39.2073	197.109	308.782	5.00496	6.27218	20.2675	-3.96576	-2.28207	-2.02087	-6.77439	-6.4558	-5.05114	Detected	Detected	Detected	Not Detected	Not Detected	Not Detected	0	RNA48659|UCSC_7589_1385	GCTTACACCATTAGTCATAGATTCAGTGTCAGCTATGACAATTGAAAATAAGCTGTTTTG	1	100	98	ENST00000548057	lincRNA	lincRNA	ENSG00000244306	CTD-2314B22.3		2	2	N	ENSG00000225210-lincRNA:ENST00000551881-lincRNA-98-100.00:AL589743.1:Null|ENSG00000244306-lincRNA:ENST00000548057-lincRNA-98-100.00:CTD-2314B22.3:Null					1386	14	-	19911929	19913315
RNA48327|UCSC_7193_1485	0.0132045	0.000504973	8.03263	up	83.542	78.5301	136.705	5.52807	8.17172	10.5503	-2.87438	-3.60974	-3.19639	-6.63098	-6.07413	-5.99302	Detected	Detected	Detected	Not Detected	Not Detected	Not Detected	0	RNA48327|UCSC_7193_1485	CACTTACAACCATGGTTGACCTCGATGGAGCTTATGTTGAGAAATAAAGTTTATATTCTT	1	100	100	ENST00000521326	lincRNA	lincRNA	ENSG00000254231	CTD-2284J15.1		1	1	N	ENSG00000254231-lincRNA:ENST00000521326-lincRNA-100-100.00:CTD-2284J15.1:Null					1486	8	-	87345503	87355543
RNA48162|UCSC_6995_1537	0.0242946	0.00178856	3.03059	up	158.564	249.74	355.854	57.6585	36.2913	66.6369	-1.94988	-1.94063	-1.81617	-3.24829	-3.92322	-3.33398	Detected	Detected	Detected	Not Detected	Not Detected	Detected	0	RNA48162|UCSC_6995_1537	ACACTTCGTCCTTTAAATATCTTTGTGAGCGCTGCTGTGTGAGAACCATGCTTGGCACTT	1	100	100	ENST00000530070	processed_transcript	protein_coding	ENSG00000126457	PRMT1	protein arginine methyltransferase 1 [Source:HGNC Symbol;Acc:5187]	1	1	N	ENSG00000126457-protein_coding:ENST00000530070-processed_transcript-100-100.00:PRMT1:protein arginine methyltransferase 1 [Source:HGNC Symbol;Acc:5187]					1538	19	+	50183395	50189500	88.68
RNA35587|ENCODE_455_1287	0.0282435	0.0024111	3.14274	up	41.1758	113.623	117.202	15.8647	16.7898	18.2659	-3.89508	-3.0768	-3.41846	-5.11001	-5.03525	-5.20115	Detected	Detected	Detected	Not Detected	Not Detected	Not Detected	0	RNA35587|ENCODE_455_1287	GGTCCTCTATGAAGATTTCCTGAAGGCTACTTACTTTCTCTACTCATTAAAATTTTTGCT	1	100	100	ENST00000416309	lincRNA	lincRNA	ENSG00000230262	MIRLET7DHG	MIRLET7D host gene (non-protein coding) [Source:HGNC Symbol;Acc:37186]	1	1	N	ENSG00000230262-lincRNA:ENST00000416309-lincRNA-100-100.00:MIRLET7DHG:MIRLET7D host gene (non-protein coding) [Source:HGNC Symbol;Acc:37186]					1288	9	-	96938883	96966818	100
RNA49011|UCSC_8013_1277	0.132924	0.0336009	2.89326	up	1384.15	1528.61	2379.57	511.807	479.422	233.342	1.17598	0.673091	0.925175	-0.0982952	-0.199617	-1.52593	Detected	Detected	Detected	Detected	Detected	Detected	0	RNA49011|UCSC_8013_1277	TTTCATCGCCAGATTTACACTGGTCCCCCTTACATTAAAGGCAGGTCCTCCATCTTTAAG	2	100	100	ENST00000427658	retained_intron	pseudogene	ENSG00000223959	AFG3L1P	"AFG3 ATPase family gene 3-like 1 (S. cerevisiae), pseudogene [Source:HGNC Symbol;Acc:314]"	1	8	N	"ENSG00000223959-pseudogene:ENST00000427658-retained_intron-100-100.00:ENST00000355531-retained_intron-100-100.00:ENST00000388970-processed_transcript-100-100.00:ENST00000557444-unitary_pseudogene-100-100.00:ENST00000437774-processed_transcript-100-100.00:ENST00000436447-processed_transcript-100-100.00:ENST00000457926-processed_transcript-100-100.00:ENST00000418696-processed_transcript-100-100.00…	100	100	NR_003228	"Homo sapiens AFG3 ATPase family gene 3-like 1 (S. cerevisiae) (AFG3L1), transcript variant 3, non-coding RNA"	1278	16	+	90055189	90067195	29.29	94.52
RNA40310|RefSeq_2353_1430	0.0113621	0.00035094	10.7391	up	69.1711	128.21	227.253	6.62537	5.70487	11.8576	-3.14671	-2.90255	-2.46316	-6.36975	-6.59257	-5.82449	Detected	Detected	Detected	Not Detected	Not Detected	Not Detected	0	RNA40310|RefSeq_2353_1430	TTCTGGATTCCAGAAGGGAACAACACTACAGTCGCCCGTAGTTTTGTTTCTGTTCAGTCT	1	100	100	ENST00000400593	lincRNA	lincRNA	ENSG00000100181	TPTEP1	transmembrane phosphatase with tensin homology pseudogene 1 [Source:HGNC Symbol;Acc:43648]	1	1	N	ENSG00000100181-lincRNA:ENST00000400593-lincRNA-100-100.00:TPTEP1:transmembrane phosphatase with tensin homology pseudogene 1 [Source:HGNC Symbol;Acc:43648]	100	100	NR_001591	"Homo sapiens TPTE pseudogene (psiTPTE22), non-coding RNA"	1431	22	+	17082800	17129720		95.59
RNA40511|RefSeq_2570_1210	0.0249186	0.00189336	10.5727	up	139.772	549.069	458.989	26.8873	17.2512	17.698	-2.13187	-0.804073	-1.449	-4.3489	-4.99614	-5.24672	Detected	Detected	Detected	Not Detected	Not Detected	Detected	0	RNA40511|RefSeq_2570_1210	CGAAATGCCAGCTATGTAAGAGGAGATTAAAAGTACTAAGAACTGTAAGTACTGCATTGA	2	100	100	ENST00000561287	processed_transcript	pseudogene	ENSG00000259429	UBE2Q2P3	ubiquitin-conjugating enzyme E2Q family member 2 pseudogene 3 [Source:HGNC Symbol;Acc:37669]	2	2	N	ENSG00000225273-pseudogene:ENST00000560062-processed_transcript-100-100.00:UBE2Q2P2:ubiquitin-conjugating enzyme E2Q family member 2 pseudogene 2 [Source:HGNC Symbol;Acc:37440]|ENSG00000259429-pseudogene:ENST00000561287-processed_transcript-100-100.00:UBE2Q2P3:ubiquitin-conjugating enzyme E2Q family member 2 pseudogene 3 [Source:HGNC Symbol;Acc:37669]	100	100	NR_024474	"Homo sapiens hypothetical protein LOC100133144 (LOC100133144), non-coding RNA"	1211	15	+	82647285	82708204	49.26	94.71
RNA40445|RefSeq_2500_1296	0.103537	0.0222835	2.60252	up	147.979	179.127	138.15	40.6334	27.9667	50.3508	-2.04956	-2.42007	-3.18122	-3.75316	-4.29913	-3.73829	Detected	Detected	Detected	Not Detected	Not Detected	Detected	0	RNA40445|RefSeq_2500_1296	AGCCCAGAAATGCTGAGTCTCAGGTGAAGAAAAAGGCTGATGCCAATAAATGCTGGAAAG	1	100	100	ENST00000481718	processed_transcript	protein_coding	ENSG00000044446	PHKA2	"phosphorylase kinase, alpha 2 (liver) [Source:HGNC Symbol;Acc:8926]"	1	1	N	"ENSG00000044446-protein_coding:ENST00000481718-processed_transcript-100-100.00:PHKA2:phosphorylase kinase, alpha 2 (liver) [Source:HGNC Symbol;Acc:8926]"	100	100	NR_029379	"Homo sapiens hypothetical LOC100132163 (LOC100132163), non-coding RNA"	1297	X	+	18908413	18913093	70.29	98.69
RNA49940|UCSC_9121_1021	0.0127336	0.000463358	2.92403	up	399.805	490.643	660.452	118.757	94.5734	127.08	-0.615651	-0.966387	-0.924002	-2.20588	-2.54141	-2.40263	Detected	Detected	Detected	Detected	Detected	Detected	0	RNA49940|UCSC_9121_1021	GGATGATTATAGGACAAGTTGTTCATAATCCAGCAGGCCAGAAGACTTCCAGGGAAACTC	3	100	100	ENST00000380759	unprocessed_pseudogene	pseudogene	ENSG00000253203	GUSBP3	"glucuronidase, beta pseudogene 3 [Source:HGNC Symbol;Acc:37301]"	1	1	N	"ENSG00000253203-pseudogene:ENST00000380759-unprocessed_pseudogene-100-100.00:GUSBP3:glucuronidase, beta pseudogene 3 [Source:HGNC Symbol;Acc:37301]"					1022	5	-	69777166	69881629	98.73
RNA178017|ENST00000446537	0.139753	0.0364915	4.18745	up	34.361	198.166	149.744	17.1961	8.68862	25.5985	-4.1561	-2.27435	-3.06496	-4.99374	-5.98564	-4.71425	Detected	Detected	Detected	Not Detected	Not Detected	Not Detected	0	RNA178017|ENST00000446537	GGCAGGAACATATGTATGAATTTCTGTGTGAATCAGAGCAGAATTCTCTCACATTAAATT	1	100	100	ENST00000446537	processed_transcript	lincRNA	ENSG00000235958	RP5-1187M17.7		1	1	N	ENSG00000235958-lincRNA:ENST00000446537-processed_transcript-100-100.00:RP5-1187M17.7:Null					1793	20	+	3087558	3131513
RNA49187|UCSC_8215_1226	0.0990062	0.0206662	4.66732	up	1186.43	1105.57	1188	194.922	236.944	91.3979	0.953605	0.205657	-0.0769901	-1.491	-1.21637	-2.87814	Detected	Detected	Detected	Detected	Detected	Detected	0	RNA49187|UCSC_8215_1226	GACGTTGTTGAGTTCCAAACAGGTGAGGTATTGCACACTAGCAAACACATGAGAAGAAGG	1	100	100	ENST00000539535	nonsense_mediated_decay	protein_coding	ENSG00000255896	U47924.19	Uncharacterized protein [Source:UniProtKB/TrEMBL;Acc:H3BUT4]	1	2	N	ENSG00000255896-protein_coding:ENST00000539535-nonsense_mediated_decay-100-100.00:ENST00000564245-processed_transcript-100-100.00:U47924.19:Uncharacterized protein [Source:UniProtKB/TrEMBL;Acc:H3BUT4]					1227	12	+	7079943	7105520	32.54
RNA34693|NRED_825_1614	0.100212	0.0210771	16.8573	up	146.585	284.073	599.38	3.91456	6.70324	54.6875	-2.06321	-1.7548	-1.06398	-7.1289	-6.35991	-3.61909	Detected	Detected	Detected	Not Detected	Not Detected	Not Detected	0	RNA34693|NRED_825_1614	CCAATTAGTGTATTGGCAATCATGCAGTTAACATTTGAAAGTGCAGTGTAAATTTGAAGC	1	90	100	ENST00000429829	processed_transcript	lincRNA	ENSG00000229807	XIST	X (inactive)-specific transcript (non-protein coding) [Source:HGNC Symbol;Acc:12810]	1	1	N	ENSG00000229807-lincRNA:ENST00000429829-processed_transcript-100-90.00:XIST:X (inactive)-specific transcript (non-protein coding) [Source:HGNC Symbol;Acc:12810]	90	100	NR_001564	"Homo sapiens X (inactive)-specific transcript (non-protein coding) (XIST), non-coding RNA"	1615						97.89
RNA164619|XLOC_005566	0.0366398	0.00389782	6.91085	up	2678.67	4858.46	4746.76	415.286	534.547	232.213	2.1285	2.34137	1.92141	-0.399792	-0.0425949	-1.53293	Detected	Detected	Detected	Detected	Detected	Detected	0	RNA164619|XLOC_005566	TAAGCAACAATGAAACAGAACAGAGTGAATCTGCTGTAGCTCAAGAGAGGACGTAGCTGC	3	100	100	ENST00000417636	lincRNA	lincRNA	ENSG00000231709	RP5-857K21.1		7	8	N	ENSG00000220804-pseudogene:ENST00000453598-unprocessed_pseudogene-100-93.33:AC093642.5:Null|ENSG00000228463-processed_transcript:ENST00000424587-processed_transcript-100-93.33:ENST00000448958-processed_transcript-100-93.33:AP006222.2:Null|ENSG00000230423-lincRNA:ENST00000426839-lincRNA-100-100.00:XX-C2158C6.1:Null|ENSG00000231709-lincRNA:ENST00000417636-lincRNA-100-100.00:RP5-857K21.1:Null|ENSG00…	100	100	NR_029406	"Homo sapiens ribosomal protein L23a pseudogene (FLJ43681), non-coding RNA"	1224	1	+	446061	461948	27.31	27.31
RNA47319|UCSC_5950_1774	0.0207586	0.00132907	11.4591	up	183.243	518.962	347.213	13.3036	14.0595	32.3122	-1.74119	-0.88543	-1.85163	-5.36401	-5.29129	-4.37822	Detected	Detected	Detected	Not Detected	Not Detected	Not Detected	0	RNA47319|UCSC_5950_1774	AAGGCAATGGGGCATTATATTCTGTGCCTTAGCATCTGGAAAACATGATGAAATTGGAAA	1	100	100	ENST00000492852	processed_transcript	protein_coding	ENSG00000137869	CYP19A1	"cytochrome P450, family 19, subfamily A, polypeptide 1 [Source:HGNC Symbol;Acc:2594]"	1	1	N	"ENSG00000137869-protein_coding:ENST00000492852-processed_transcript-100-100.00:CYP19A1:cytochrome P450, family 19, subfamily A, polypeptide 1 [Source:HGNC Symbol;Acc:2594]"					1775	15	-	51604424	51630795	99.04
RNA177020|ENST00000446136	0.0409798	0.00473961	2.7487	up	147.393	387.829	320.701	63.7347	61.2415	62.2892	-2.05528	-1.30564	-1.96623	-3.10374	-3.16833	-3.43132	Detected	Detected	Detected	Detected	Detected	Detected	0	RNA177020|ENST00000446136	CCCAATTAATTGTAGCCTCAGGCTAAACTTTGGTTTCTGTCTTTAATTTTTGTCAGAAGA	2	100	100	ENST00000446136	lincRNA	lincRNA	ENSG00000230368	FAM41C	"family with sequence similarity 41, member C [Source:HGNC Symbol;Acc:27635]"	2	2	N	"ENSG00000184319-pseudogene:ENST00000494075-processed_transcript-98-100.00:AC002055.4:Null|ENSG00000230368-lincRNA:ENST00000446136-lincRNA-100-100.00:FAM41C:family with sequence similarity 41, member C [Source:HGNC Symbol;Acc:27635]"	100	100	NR_027055	"Homo sapiens family with sequence similarity 41, member C (FAM41C), non-coding RNA"	1808					24.13	88.16
RNA48503|UCSC_7401_1431	0.131886	0.0331222	2.98818	up	30.2446	56.0989	40.881	5.34363	7.48272	17.9063	-4.3402	-4.09502	-4.93795	-6.67993	-6.20121	-5.22984	Detected	Detected	Not Detected	Not Detected	Not Detected	Not Detected	0	RNA48503|UCSC_7401_1431	AGTCACAACTCGAGGAGAGTCATGGATTTTGACGAACGTGAATCACCTTTAACATTTTTA	1	100	100	ENST00000467309	processed_transcript	protein_coding	ENSG00000147133	TAF1	"TAF1 RNA polymerase II, TATA box binding protein (TBP)-associated factor, 250kDa [Source:HGNC Symbol;Acc:11535]"	1	1	N	"ENSG00000147133-protein_coding:ENST00000467309-processed_transcript-100-100.00:TAF1:TAF1 RNA polymerase II, TATA box binding protein (TBP)-associated factor, 250kDa [Source:HGNC Symbol;Acc:11535]"					1432	X	+	70679401	70752224	90.22
RNA162877|XLOC_003263	0.110984	0.024918	9.60364	up	21.5549	234.053	179.137	3.41697	8.1878	10.0445	-4.82886	-2.03422	-2.80639	-7.32503	-6.07129	-6.06389	Not Detected	Detected	Detected	Not Detected	Not Detected	Not Detected	0	RNA162877|XLOC_003263	TTCATCAAGCCTGAAGTTTTCTGACTCTATCTTTCTTTTCCCGTGGCCACTGTTACCTCT	1	100	100	ENST00000466206	lincRNA	lincRNA	ENSG00000240086	RP11-657O9.1		1	1	N	ENSG00000240086-lincRNA:ENST00000466206-lincRNA-100-100.00:RP11-657O9.1:Null					1122	3	-	134979869	135158671
RNA47439|UCSC_6102_1738	0.109882	0.0245282	3.90594	up	50.1412	129.498	117.844	27.5089	13.0107	9.8813	-3.61088	-2.88814	-3.41058	-4.31592	-5.40315	-6.08753	Detected	Detected	Detected	Not Detected	Not Detected	Detected	0	RNA47439|UCSC_6102_1738	CAGAGTTTGAAAAGGTTAAAGCATTAATTGTGTTGCTATTCCCCTAAAAAGCACTGGTTA	1	100	100	ENST00000506871	nonsense_mediated_decay	protein_coding	ENSG00000123552	USP45	ubiquitin specific peptidase 45 [Source:HGNC Symbol;Acc:20080]	1	1	N	ENSG00000123552-protein_coding:ENST00000506871-nonsense_mediated_decay-100-100.00:USP45:ubiquitin specific peptidase 45 [Source:HGNC Symbol;Acc:20080]					1739	6	-	99910342	99958106	100
RNA160768|XLOC_012503	0.0437898	0.00531421	5.0437	up	348.285	558.623	521.28	45.3634	40.5475	118.361	-0.814682	-0.779185	-1.2654	-3.59429	-3.76323	-2.50519	Detected	Detected	Detected	Detected	Detected	Detected	0	RNA160768|XLOC_012503	GCAGATTAAGTACTTTCACTGCATATAATAAACGTACACCAGCAAACCACTCATGGAATT	1	100	100	ENST00000578660	retained_intron	processed_transcript	ENSG00000263412	RP5-890E16.2		1	1	N	ENSG00000263412-processed_transcript:ENST00000578660-retained_intron-100-100.00:RP5-890E16.2:Null	100	100	XM_001725052	"PREDICTED: Homo sapiens hypothetical LOC100133487 (LOC100133487), mRNA"	1038	17	-	46124253	46125435
RNA159882|XLOC_010722	0.126927	0.0312254	4.54153	up	57.4092	75.0104	34.8962	4.33033	7.56602	13.4861	-3.4156	-3.6759	-5.16631	-6.98327	-6.18523	-5.63883	Detected	Detected	Not Detected	Not Detected	Not Detected	Not Detected	0	RNA159882|XLOC_010722	TAAACTTTCCTAACCTGGGCTCAACCTTGGTTTCGTCTCTCAGTCTTAATTTTGCTTCAG	1	100	100	ENST00000569854	lincRNA	lincRNA	ENSG00000259831	RP11-120J20.4		1	1	N	ENSG00000259831-lincRNA:ENST00000569854-lincRNA-100-100.00:RP11-120J20.4:Null	100	100	XM_002347410	"PREDICTED: Homo sapiens hypothetical protein LOC283486 (LOC283486), mRNA"	1262	13	-	111463058	111465705
RNA58889|asoverlaps_490_1733	0.0086529	0.000189072	41.2357	up	3900.31	4399.91	4985.55	93.6283	71.7175	50.05	2.67057	2.19834	1.99223	-2.54888	-2.94051	-3.74694	Detected	Detected	Detected	Not Detected	Detected	Detected	0	RNA58889|asoverlaps_490_1733	AACAAGATCCCACAAGGTAGCAGATCTCATAATAAAAAGAGTGCTGAGGCATCCAAACCG	2	100	100	ENST00000419536	processed_transcript	lincRNA	ENSG00000226167	RP5-1073O3.5		1	1	N	ENSG00000226167-lincRNA:ENST00000419536-processed_transcript-100-100.00:RP5-1073O3.5:Null					1734	1	+	114399256	114443859
RNA48122|UCSC_6933_1552	0.006082	6.32117e-05	6.68729	up	121.196	204.567	209.426	18.4065	15.0893	17.2172	-2.33761	-2.22849	-2.58101	-4.89561	-5.18931	-5.28645	Detected	Detected	Detected	Not Detected	Not Detected	Not Detected	0	RNA48122|UCSC_6933_1552	CAGCCAATTTTTCAAGAAACCCTATTACCTTTTAATGTTTCCTTCAATGAGATCAAGAGC	1	100	100	ENST00000490945	processed_transcript	protein_coding	ENSG00000120742	SERP1	stress-associated endoplasmic reticulum protein 1 [Source:HGNC Symbol;Acc:10759]	1	2	N	ENSG00000120742-protein_coding:ENST00000490945-processed_transcript-100-100.00:ENST00000463647-processed_transcript-100-83.33:SERP1:stress-associated endoplasmic reticulum protein 1 [Source:HGNC Symbol;Acc:10759]					1553	3	-	150283626	150321015	100
RNA40628|RefSeq_2700_1089	0.0891961	0.0174886	6.85837	up	503.427	944.395	961.641	106.719	115.896	31.5596	-0.283166	-0.0216694	-0.381956	-2.36008	-2.24808	-4.41222	Detected	Detected	Detected	Not Detected	Detected	Detected	0	RNA40628|RefSeq_2700_1089	TGACAGAAAAGACATCTGAGAAACAAAACAAGCAAATTTGTTTTCCTTTTTGCACCTGCC	1	100	100	ENST00000344693	processed_transcript	pseudogene	ENSG00000215559	ANKRD20A11P	"ankyrin repeat domain 20 family, member A11, pseudogene [Source:HGNC Symbol;Acc:42024]"	6	9	N	"ENSG00000132498-protein_coding:ENST00000485255-processed_transcript-96-100.00:ENST00000492311-processed_transcript-96-100.00:ANKRD20A3:ankyrin repeat domain 20 family, member A3 [Source:HGNC Symbol;Acc:31981]|ENSG00000183148-protein_coding:ENST00000477139-processed_transcript-96-100.00:ANKRD20A2:ankyrin repeat domain 20 family, member A2 [Source:HGNC Symbol;Acc:31979]|ENSG00000186481-pseudogene:…	100	100	NR_027270	"Homo sapiens chromosome 21 open reading frame 81 (C21orf81), non-coding RNA"	1090	21	-	15316095	15352765	90.73	91.37
RNA34513|NRED_645_1885	0.0141923	0.000606013	2.92467	up	446.858	702.244	892.432	168.828	121.598	150.187	-0.455132	-0.449087	-0.489713	-1.69834	-2.1788	-2.16162	Detected	Detected	Detected	Detected	Detected	Detected	0	RNA34513|NRED_645_1885	TTGTGAAGAGTGTGACTGATTGACACTTTTTTGCCTTGGTTGCTGGGAAGCTCAGATCTC	4	100	100	ENST00000558334	antisense	processed_transcript	ENSG00000259291	RP11-617F23.1		1	1	N	ENSG00000259291-processed_transcript:ENST00000558334-antisense-100-100.00:RP11-617F23.1:Null					1886	15	-	90617746	90619617	21.33
RNA35430|ENCODE_294_1887	0.105389	0.0228827	5.07131	up	573.434	731.369	913.166	146.299	125.772	43.9527	-0.0953207	-0.39046	-0.456578	-1.90498	-2.1301	-3.93435	Detected	Detected	Detected	Not Detected	Detected	Detected	0	RNA35430|ENCODE_294_1887	ACAGTAGCAATCGTGAACTAAATCATACTATGAATGCCTAAACTACTGCTGTAACTTTTG	2	100	100	ENST00000433980	lincRNA	lincRNA	ENSG00000238261	BX004987.5		2	2	N	ENSG00000232274-lincRNA:ENST00000437267-lincRNA-100-100.00:BX571672.2:Null|ENSG00000238261-lincRNA:ENST00000433980-lincRNA-100-100.00:BX004987.5:Null					1888	1	+	143394093	143404415	100
RNA49506|UCSC_8598_1135	0.120678	0.0287189	5.69412	up	96.2287	254.209	352.968	17.7286	10.7262	67.7377	-2.67041	-1.91504	-1.82792	-4.94974	-5.6817	-3.31034	Detected	Detected	Detected	Detected	Not Detected	Not Detected	0	RNA49506|UCSC_8598_1135	CTCCACAACCAGCTTTTGAAAAGAAAAATCTGAAAAAATTTGACCTCAGTTAAACTGGTC	1	100	100	ENST00000427985	unprocessed_pseudogene	pseudogene	ENSG00000235944	ZNF815P	"zinc finger protein 815, pseudogene [Source:HGNC Symbol;Acc:22029]"	1	3	N	"ENSG00000235944-pseudogene:ENST00000427985-unprocessed_pseudogene-100-100.00:ENST00000422825-processed_transcript-100-100.00:ENST00000434898-transcribed_unprocessed_pseudogene-100-100.00:ZNF815P:zinc finger protein 815, pseudogene [Source:HGNC Symbol;Acc:22029]"	100	100	NR_023382	"Homo sapiens zinc finger protein 815 (ZNF815), non-coding RNA"	1136	7	+	5862790	5894066	83.08	89.16
RNA49796|UCSC_8948_1061	0.011369	0.000354582	2.66702	up	274.301	487.44	639.322	107.894	86.5529	132.896	-1.15919	-0.975835	-0.970913	-2.34428	-2.66926	-2.33808	Detected	Detected	Detected	Detected	Detected	Detected	0	RNA49796|UCSC_8948_1061	GGATGATTATAGGACAAGTTGTTCATAATCCAGCAGGCCAGAAGACTTCCAGGGAAACTC	3	100	100	ENST00000380759	unprocessed_pseudogene	pseudogene	ENSG00000253203	GUSBP3	"glucuronidase, beta pseudogene 3 [Source:HGNC Symbol;Acc:37301]"	1	1	N	"ENSG00000253203-pseudogene:ENST00000380759-unprocessed_pseudogene-100-100.00:GUSBP3:glucuronidase, beta pseudogene 3 [Source:HGNC Symbol;Acc:37301]"					1062	5	+	70015685	70291803	95.29
RNA176863|ENST00000419536	0.0100074	0.000261108	53.3083	up	2958.76	4552.38	4758.7	69.7497	55.5953	30.0519	2.27197	2.24749	1.92504	-2.97364	-3.30788	-4.48285	Detected	Detected	Detected	Not Detected	Detected	Detected	0	RNA176863|ENST00000419536	AACAAGATCCCACAAGGTAGCAGATCTCATAATAAAAAGAGTGCTGAGGCATCCAAACCG	2	100	100	ENST00000419536	processed_transcript	lincRNA	ENSG00000226167	RP5-1073O3.5		1	1	N	ENSG00000226167-lincRNA:ENST00000419536-processed_transcript-100-100.00:RP5-1073O3.5:Null					1735	1	+	114399256	114443859
RNA35648|ENCODE_516_1103	0.0698576	0.0115951	4.96237	up	121.622	99.8502	89.7526	12.0177	9.04731	22.5942	-2.33255	-3.26322	-3.80343	-5.51066	-5.92728	-4.89435	Detected	Detected	Detected	Not Detected	Not Detected	Not Detected	0	RNA35648|ENCODE_516_1103	CACCAACCATTCCCAGCTGAACTGTATCCATGAGAATAAATTATTGTGGTTTTTCAGGCA	1	100	100	ENST00000439259	lincRNA	lincRNA	ENSG00000229494	AC012494.1		1	1	N	ENSG00000229494-lincRNA:ENST00000439259-lincRNA-100-100.00:AC012494.1:Null					1104	2	+	78315855	78354932	100
RNA35451|ENCODE_315_1832	0.0551722	0.00784129	17.0198	up	1273.32	2890.17	687.944	75.1315	48.5585	38.767	1.05557	1.59202	-0.865164	-2.86641	-3.50312	-4.11547	Detected	Detected	Detected	Not Detected	Not Detected	Detected	0	RNA35451|ENCODE_315_1832	CCCTCCTTGGTTTACCTCCATCATTAAAAAACAACAATGACAACGACAACAAAAAACAAA	1	100	100	ENST00000573162	processed_transcript	pseudogene	ENSG00000263349	AC145141.1		3	5	N	"ENSG00000168967-pseudogene:ENST00000430902-processed_transcript-100-100.00:ENST00000423301-processed_transcript-100-100.00:ENST00000418902-processed_transcript-100-100.00:PMCHL1:pro-melanin-concentrating hormone-like 1, pseudogene [Source:HGNC Symbol;Acc:9110]|ENSG00000169040-pseudogene:ENST00000450213-processed_transcript-100-100.00:PMCHL2:pro-melanin-concentrating hormone-like 2, pseudogene [S…	100	100	NR_003921	"Homo sapiens pro-melanin-concentrating hormone-like 1 (PMCHL1), non-coding RNA"	1833	5	+	70671612	70681536	95.41	28.55
RNA48763|UCSC_7729_1346	0.0459544	0.00575063	5.79957	up	70.8814	162.725	275.362	24.4036	15.5375	11.8268	-3.11147	-2.55862	-2.18612	-4.48873	-5.14708	-5.82825	Detected	Detected	Detected	Not Detected	Not Detected	Detected	0	RNA48763|UCSC_7729_1346	TTTCTCTGGCACACCCCTTTTTGGGTTGATGATAGAAGAGCTGCTTAGGTGTTCCATGAA	1	100	100	ENST00000560063	retained_intron	protein_coding	ENSG00000140395	WDR61	WD repeat domain 61 [Source:HGNC Symbol;Acc:30300]	1	1	N	ENSG00000140395-protein_coding:ENST00000560063-retained_intron-100-100.00:WDR61:WD repeat domain 61 [Source:HGNC Symbol;Acc:30300]					1347	15	-	78584103	78591940	100
RNA47122|UCSC_5718_1826	0.129025	0.0320015	5.14107	up	188.324	502.921	119.802	30.0075	26.1462	29.3137	-1.70173	-0.930728	-3.3868	-4.1905	-4.39624	-4.51873	Detected	Detected	Detected	Not Detected	Not Detected	Detected	0	RNA47122|UCSC_5718_1826	GTCTGTCTCTGGTATGACTTCCTCATCTATTAGTAGCCTCCTAATAAATTTGAACAAATG	1	100	100	ENST00000511755	antisense	antisense	ENSG00000204832	RP11-414K1.3		1	2	N	ENSG00000204832-antisense:ENST00000511755-antisense-100-100.00:ENST00000377597-antisense-100-100.00:RP11-414K1.3:Null					1827	10	+	17428934	17452630	90.91
RNA34944|NRED_1084_1065	0.0392091	0.00438449	2.68679	up	153.067	231.105	240.612	49.8045	34.7516	69.8337	-2.00078	-2.05251	-2.38074	-3.45955	-3.98576	-3.26638	Detected	Detected	Detected	Detected	Not Detected	Detected	0	RNA34944|NRED_1084_1065	TTCAACTGCTGGAGGACTTAAACAATGTTCTTCAAATGAGGTGCTCGTGCTCAAGGACAG	1	100	95	ENST00000442179	antisense	antisense	ENSG00000236772	RP5-1184F4.5		1	1	N	ENSG00000236772-antisense:ENST00000442179-antisense-95-100.00:RP5-1184F4.5:Null					1066					92.58
RNA40141|RefSeq_2170_1608	0.0894172	0.0175583	9.16984	up	369.455	502.109	363.954	46.9871	44.1204	11.6333	-0.729548	-0.93306	-1.7837	-3.54356	-3.6414	-5.85204	Detected	Detected	Detected	Not Detected	Detected	Detected	0	RNA40141|RefSeq_2170_1608	GCAAGTTCTTTCCCATTTCGAATGAAGTACCATTAAACTCTGTCACCTAGTGAAAAATAA	1	100	100	ENST00000333083	nonsense_mediated_decay	protein_coding	ENSG00000183977	PP2D1	protein phosphatase 2C-like domain containing 1 [Source:HGNC Symbol;Acc:28406]	1	1	N	ENSG00000183977-protein_coding:ENST00000333083-nonsense_mediated_decay-100-100.00:PP2D1:protein phosphatase 2C-like domain containing 1 [Source:HGNC Symbol;Acc:28406]	100	100	NR_027694	"Homo sapiens chromosome 3 open reading frame 48 (C3orf48), non-coding RNA"	1609	3	-	20021452	20053765	99.63	100
RNA35645|ENCODE_513_1109	0.126558	0.0310955	4.59501	up	838.675	1628.51	1641.74	289.796	259.853	84.5295	0.453162	0.764421	0.389696	-0.918859	-1.08322	-2.99085	Detected	Detected	Detected	Detected	Detected	Detected	0	RNA35645|ENCODE_513_1109	CGTGAAGGACCATTTTCTAGATGAGAGGCACATCTCAACACAGCTCACTGATCAGATTCA	1	100	100	ENST00000433980	lincRNA	lincRNA	ENSG00000238261	BX004987.5		3	5	N	ENSG00000232274-lincRNA:ENST00000413897-lincRNA-100-100.00:ENST00000437267-lincRNA-100-100.00:BX571672.2:Null|ENSG00000238261-lincRNA:ENST00000433980-lincRNA-100-100.00:ENST00000448844-lincRNA-100-100.00:BX004987.5:Null|ENSG00000264222-lincRNA:ENST00000580200-lincRNA-98-90.00:RP11-757O6.1:Null					1110	1	+	143391567	143401533	34.9
RNA48505|UCSC_7403_1431	0.0369218	0.00395756	2.8253	up	946.706	941.108	1659.4	246.066	201.983	363.282	0.627967	-0.0267	0.405136	-1.15485	-1.44668	-0.887284	Detected	Detected	Detected	Detected	Detected	Detected	0	RNA48505|UCSC_7403_1431	TGCTGGCACTTAAAAGTCATTAGTGCGGTTACTGAGAGAAATGAGGAAAAAATAATTGTT	3	100	100	ENST00000532304	processed_transcript	pseudogene	ENSG00000131797	KIAA0664L3	KIAA0664-like 3 [Source:HGNC Symbol;Acc:28447]	1	3	N	ENSG00000131797-pseudogene:ENST00000532304-processed_transcript-100-100.00:ENST00000525610-processed_transcript-100-100.00:ENST00000254109-processed_transcript-100-100.00:KIAA0664L3:KIAA0664-like 3 [Source:HGNC Symbol;Acc:28447]	100	100	NR_024034	"Homo sapiens chromosome 16 open reading frame 67 (C16orf67), non-coding RNA"	1432	16	+	31711933	31718743		100
RNA47351|UCSC_5986_1766	0.0236875	0.00169937	4.09556	up	256.534	332.099	551.729	66.7858	60.562	46.5923	-1.2558	-1.52945	-1.1835	-3.03628	-3.18443	-3.85021	Detected	Detected	Detected	Not Detected	Detected	Detected	0	RNA47351|UCSC_5986_1766	AGAGCAAGTGGGAAGTTCCTTTCATTTCCAGCCAGTGAAAAATGGTCAAGGTGTCAGCAA	1	100	100	ENST00000548410	3prime_overlapping_ncrna	3prime_overlapping_ncrna	ENSG00000257499	RP11-571M6.8		1	1	N	ENSG00000257499-3prime_overlapping_ncrna:ENST00000548410-3prime_overlapping_ncrna-100-100.00:RP11-571M6.8:Null					1767	12	-	58117572	58119448	96.55
RNA58919|asoverlaps_534_1635	0.0217271	0.00145818	6.98338	up	85.4321	117.379	143.605	15.4116	6.75028	11.1947	-2.8421	-3.02988	-3.12535	-5.15181	-6.34982	-5.90749	Detected	Detected	Detected	Not Detected	Not Detected	Not Detected	0	RNA58919|asoverlaps_534_1635	TCCCTGTTGCACTTTGTAGCCCTCAGTATGATTAAAGTGTTTACCATGTACATAAATTAT	1	100	100	ENST00000423246	antisense	antisense	ENSG00000225083	GRTP1-AS1	GRTP1 antisense RNA 1 (non-protein coding) [Source:HGNC Symbol;Acc:39917]	1	1	N	ENSG00000225083-antisense:ENST00000423246-antisense-100-100.00:GRTP1-AS1:GRTP1 antisense RNA 1 (non-protein coding) [Source:HGNC Symbol;Acc:39917]	100	100	XM_002347400	"PREDICTED: Homo sapiens hypothetical protein LOC100291387 (LOC100291387), mRNA"	1636	13	+	114005987	114016183	28.2
RNA40700|RefSeq_2778_1030	0.0777234	0.0139392	3.55662	up	22.372	58.7755	41.6101	4.2968	6.52085	11.9547	-4.77518	-4.02777	-4.91245	-6.99449	-6.39971	-5.81273	Detected	Detected	Not Detected	Not Detected	Not Detected	Not Detected	0	RNA40700|RefSeq_2778_1030	GCACGGATAGGACCTCTGTTTGTCTTTCGATCATTGTAAATATCTGTATGCAATTTGCTA	3	100	100	ENST00000421868	processed_transcript	pseudogene	ENSG00000178836	AC114812.5		2	2	N	"ENSG00000178836-pseudogene:ENST00000421868-processed_transcript-100-100.00:AC114812.5:Null|ENSG00000227802-pseudogene:ENST00000449667-processed_transcript-95-98.33:DNAJB3:DnaJ (Hsp40) homolog, subfamily B, member 3 [Source:HGNC Symbol;Acc:32397]"	100	100	XR_078946	"PREDICTED: Homo sapiens similar to DnaJ homolog subfamily B member 3 (LOC100292756), miscRNA"	1031	2	-	234662961	234663991	66.02
[truncated: 6 more columns]
