# Supplementary material for: Analysis of the miRNA–mRNA–lncRNA networks in ER+ and ER− breast cancer cell lines
Source: J Cell Mol Med. 2015 Sep 28;19(12):2874–87. doi: 10.1111/jcmm.12681 (PMC4687702; doi:10.1111/jcmm.12681)
Supplement: Supplementary file 13 — Table S7 The details of the down‐regulated lncRNAs in MCF‐7 cell compared with that in MDA‐MB‐231 cell. [file JCMM-19-2874-s013.xls]

## Sheet: Sheet1
ProbeName	p (Corrected)	p	FC (absolute)	Regulation	MCF-7(1):gProcessedSignal(raw)	MCF-7(2):gProcessedSignal(raw)	MCF-7(3):gProcessedSignal(raw)	MDA-MB-231(1):gProcessedSignal(raw)	MDA-MB-231(2):gProcessedSignal(raw)	MDA-MB-231(3):gProcessedSignal(raw)	MCF-7(1):gProcessedSignal(normalized)	MCF-7(2):gProcessedSignal(normalized)	MCF-7(3):gProcessedSignal(normalized)	MDA-MB-231(1):gProcessedSignal(normalized)	MDA-MB-231(2):gProcessedSignal(normalized)	MDA-MB-231(3):gProcessedSignal(normalized)	MCF-7(1):gFEFlags	MCF-7(2):gFEFlags	MCF-7(3):gFEFlags	MDA-MB-231(3):gFEFlags	MDA-MB-231(2):gFEFlags	MDA-MB-231(1):gFEFlags	ControlType	lncRNA_ProbeName	Probe Sequence	#Probe_repeats	Aligned Percent(%)_Ensemble	Aligned Identity(%)_Ensemble	Transcripts_Ensemble_68	Biotype-Transcripts_Ensemble_68	Biotype-Gene_Ensemble_68	Gene_Ensemble_68	Name_Ensemble_68	Description_Ensemble_68	# of Matched Gene	# of Matched Transcripts	Match Protein Coding Transcripts?	all_Info	Aligned Percent(%)_NCBI	Aligned Identity(%)_NCBI	Gene_NCBI	Annotation_NCBI	Lnc-Length	Chrosome	Strand	Start	End	lncRNA blast To Ensembl	lncRNA blast To Refseq
RNA40463|RefSeq_2519_1272	0.0861249	0.0165282	14.1937	down	4.09845	12.2002	20.8478	33.7925	72.4815	335.19	-7.22373	-6.29608	-5.90949	-4.01912	-2.92523	-1.0034	Not Detected	Not Detected	Not Detected	Detected	Not Detected	Detected	0	RNA40463|RefSeq_2519_1272	CTATTGAATAGTCCTCTTCTCTACCCATGGACTTGGCATTTTTATATTCGATTTTAAGGA	4	100	100	ENST00000453335	processed_transcript	processed_transcript	ENSG00000234365	XXbac-BPG246D15.8		8	16	N	ENSG00000204261-processed_transcript:ENST00000429600-processed_transcript-100-100.00:ENST00000453426-processed_transcript-100-100.00:XXbac-BPG246D15.8:Null|ENSG00000206232-processed_transcript:ENST00000438856-processed_transcript-100-100.00:ENST00000421382-processed_transcript-100-100.00:XXbac-BPG246D15.8:Null|ENSG00000206296-processed_transcript:ENST00000457136-processed_transcript-100-100.00:EN…					1273					73.51
RNA46845|UCSC_5379_1905	0.0590235	0.0088357	2.80141	down	45.2653	71.1687	172.05	150.878	123.186	180.572	-3.75847	-3.75175	-2.86463	-1.86051	-2.16007	-1.8958	Detected	Detected	Detected	Detected	Detected	Detected	0	RNA46845|UCSC_5379_1905	AACCTGCTGTTTAACATCACAGTGACTACATTGAACCCAGTATGCCAGTTGGCACCAGAT	1	100	100	ENST00000466808	processed_transcript	pseudogene	ENSG00000124549	BTN2A3P	"butyrophilin, subfamily 2, member A3, pseudogene [Source:HGNC Symbol;Acc:13229]"	1	1	N	"ENSG00000124549-pseudogene:ENST00000466808-processed_transcript-100-100.00:BTN2A3P:butyrophilin, subfamily 2, member A3, pseudogene [Source:HGNC Symbol;Acc:13229]"					1906	6	+	26422316	26431927	93.81
RNA49926|UCSC_9103_1026	0.0129037	0.000481283	11.2975	down	4.28873	5.95236	13.4803	34.8106	54.6025	71.9023	-7.15825	-7.33145	-6.53853	-3.9763	-3.33387	-3.22427	Not Detected	Not Detected	Not Detected	Not Detected	Detected	Detected	0	RNA49926|UCSC_9103_1026	AAGCGATAAAGGGGACATTGTCCTCAACAATAACCCTATAATAAACACGTTTTGGACAAT	1	100	100	ENST00000438699	processed_transcript	lincRNA	ENSG00000234665	RP11-262H14.3		1	2	N	ENSG00000234665-lincRNA:ENST00000438699-processed_transcript-100-100.00:ENST00000445604-processed_transcript-100-100.00:RP11-262H14.3:Null					1027	9	-	66523815	66553911
RNA47683|UCSC_6412_1668	0.113124	0.0257467	2.71616	down	35.9399	64.666	50.7684	108.318	98.6876	60.9184	-4.09129	-3.88998	-4.62545	-2.33862	-2.47997	-3.46343	Detected	Detected	Not Detected	Detected	Detected	Detected	0	RNA47683|UCSC_6412_1668	GAGCACTGCAGGCCATCAAGGTCAAACATTTGAAACAGAATTAAACTAAATTATAAGGAG	2	100	100	ENST00000484368	processed_transcript	protein_coding	ENSG00000135845	PIGC	"phosphatidylinositol glycan anchor biosynthesis, class C [Source:HGNC Symbol;Acc:8960]"	1	1	N	"ENSG00000135845-protein_coding:ENST00000484368-processed_transcript-100-100.00:PIGC:phosphatidylinositol glycan anchor biosynthesis, class C [Source:HGNC Symbol;Acc:8960]"					1669	1	-	172362273	172413230	99.58
RNA47217|UCSC_5825_1804	0.0132705	0.000511095	4.44601	down	125.352	148.211	164.581	398.898	347.83	533.425	-2.28897	-2.6934	-2.92866	-0.457874	-0.662531	-0.333091	Detected	Detected	Detected	Detected	Detected	Detected	0	RNA47217|UCSC_5825_1804	TTGGAAAGTCAAGCCTTCTCTTGGCTGCCGGCTTAAATAAAGGACTCTTAATTCGTCTCG	2	100	100	ENST00000500836	processed_transcript	protein_coding	ENSG00000141971	FAM125A	"family with sequence similarity 125, member A [Source:HGNC Symbol;Acc:25153]"	1	1	N	"ENSG00000141971-protein_coding:ENST00000500836-processed_transcript-100-100.00:FAM125A:family with sequence similarity 125, member A [Source:HGNC Symbol;Acc:25153]"					1805	19	+	17516551	17526545	92.35
RNA58953|asoverlaps_584_1509	0.066763	0.0108165	8.57132	down	5.17046	13.0458	12.4825	29.818	32.682	149.85	-6.88851	-6.1994	-6.64948	-4.19964	-4.07435	-2.16485	Not Detected	Not Detected	Not Detected	Detected	Not Detected	Detected	0	RNA58953|asoverlaps_584_1509	CCTTCCCTGATTTCAAAAAATAAAAATAAAAATGCTTCGGTTCTGAGGAGTAACTCTCCA	2	100	100	ENST00000469196	processed_transcript	lincRNA	ENSG00000241544	RP11-6F2.5		1	1	N	ENSG00000241544-lincRNA:ENST00000469196-processed_transcript-100-100.00:RP11-6F2.5:Null					1510	3	+	156799629	156806336
RNA46921|UCSC_5472_1883	0.169014	0.0491744	4.03986	down	4.84817	14.2587	13.7709	34.9434	42.1841	11.7275	-6.98136	-6.07114	-6.50776	-3.9708	-3.70614	-5.84041	Not Detected	Not Detected	Not Detected	Not Detected	Detected	Detected	0	RNA46921|UCSC_5472_1883	CATTGTTCTTGGAAACTAGGTATTACAGATGGTTGTAAATTACAAAAAGTAGGGCAGTAG	1	100	100	ENST00000423607	nonsense_mediated_decay	protein_coding	ENSG00000163738	MTHFD2L	methylenetetrahydrofolate dehydrogenase (NADP+ dependent) 2-like [Source:HGNC Symbol;Acc:31865]	1	1	N	ENSG00000163738-protein_coding:ENST00000423607-nonsense_mediated_decay-100-100.00:MTHFD2L:methylenetetrahydrofolate dehydrogenase (NADP+ dependent) 2-like [Source:HGNC Symbol;Acc:31865]					1884	4	+	75023828	75049528	97.98
RNA48629|UCSC_7552_1395	0.0644672	0.0102598	12.708	down	4.15488	5.02417	12.8281	49.3332	123.61	24.8212	-7.204	-7.57603	-6.61007	-3.47326	-2.15512	-4.75873	Not Detected	Not Detected	Not Detected	Not Detected	Detected	Detected	0	RNA48629|UCSC_7552_1395	ACTGTTTTACTCTTTTATCTGGAATGTTGTTTTAGCTGCTATGGCTCCAACAGGGTGAAC	3	100	100	ENST00000502759	processed_transcript	processed_transcript	ENSG00000248698	RP11-341G5.3		1	2	N	ENSG00000248698-processed_transcript:ENST00000502759-processed_transcript-100-100.00:ENST00000506739-processed_transcript-100-100.00:RP11-341G5.3:Null					1396	4	+	14113613	14141109	100
RNA34915|NRED_1049_1145	0.00840851	0.00017742	12.4281	down	5.11033	5.58856	12.8009	54.578	46.0329	76.9338	-6.90539	-7.42244	-6.61314	-3.3275	-3.58018	-3.12669	Not Detected	Not Detected	Not Detected	Not Detected	Detected	Detected	0	RNA34915|NRED_1049_1145	ACCCTCATACCCTGGTCCTATCCAGGGTTATATTCCCTACTTTAGAAGAATTAATTATTT	4	100	100	ENST00000508269	processed_transcript	lincRNA	ENSG00000248890	RP11-291L15.2		1	1	N	ENSG00000248890-lincRNA:ENST00000508269-processed_transcript-100-100.00:RP11-291L15.2:Null	100	100	XR_041423	"PREDICTED: Homo sapiens hypothetical LOC646576 (LOC646576), miscRNA"	1146	4	-	145564073	145567174
RNA48862|UCSC_7843_1317	0.0105504	0.000292701	12.3483	down	3.99836	5.00469	13.258	52.3146	46.3866	56.6943	-7.2594	-7.58164	-6.56252	-3.38861	-3.56913	-3.5671	Not Detected	Not Detected	Not Detected	Not Detected	Detected	Detected	0	RNA48862|UCSC_7843_1317	TTACCTAAGAGCTACCCATTTTGATTTATCTGATGCGCAGTTTTCATTGCTGGAATCATA	1	100	100	ENST00000525389	processed_transcript	protein_coding	ENSG00000136573	BLK	B lymphoid tyrosine kinase [Source:HGNC Symbol;Acc:1057]	1	1	N	ENSG00000136573-protein_coding:ENST00000525389-processed_transcript-100-100.00:BLK:B lymphoid tyrosine kinase [Source:HGNC Symbol;Acc:1057]					1318	8	+	11351520	11367395	88.08
RNA35416|ENCODE_279_1958	0.0340136	0.00341708	32.6082	down	16.7646	67.83	18.6076	534.069	984.212	384.416	-5.19146	-3.82107	-6.07349	-0.0368691	0.838057	-0.805707	Not Detected	Detected	Not Detected	Detected	Detected	Detected	0	RNA35416|ENCODE_279_1958	TTCATATTTAGTACCTGTTGGCTTTGCTTCTTAAGATAAATTCCAAATGGGGTTGCTGAA	1	100	100	ENST00000457033	lincRNA	lincRNA	ENSG00000237870	AC073130.1		1	1	N	ENSG00000237870-lincRNA:ENST00000457033-lincRNA-100-100.00:AC073130.1:Null					1959	7	-	115915659	115926718
RNA48041|UCSC_6839_1573	0.100765	0.0212771	5.75685	down	3.90089	4.95802	12.9755	35.5742	32.3131	11.4719	-7.295	-7.59515	-6.59359	-3.94499	-4.09072	-5.8722	Not Detected	Not Detected	Not Detected	Not Detected	Detected	Detected	0	RNA48041|UCSC_6839_1573	AGTAGGCTGTTTCATTGAACTGAAATGCAAAAGTAAACCGGAGATGTAAGTTGTCACAAG	1	100	100	ENST00000412349	antisense	antisense	ENSG00000223949	RP11-24J23.2		1	1	N	ENSG00000223949-antisense:ENST00000412349-antisense-100-100.00:RP11-24J23.2:Null					1574	1	-	64560125	64577888	94.6
RNA47914|UCSC_6689_1605	0.0967213	0.0199132	3.17981	down	12.7672	42.5779	51.0282	40.2324	64.1672	95.149	-5.58444	-4.49288	-4.61809	-3.76747	-3.101	-2.82012	Not Detected	Detected	Not Detected	Detected	Detected	Detected	0	RNA47914|UCSC_6689_1605	CTTCAGCTACCTTTTATTCAGCAGGAAGATGGACAATTAAGGACTTTCTGAGCCCCAGTT	1	100	100	ENST00000468843	nonsense_mediated_decay	protein_coding	ENSG00000170222	C17orf48	chromosome 17 open reading frame 48 [Source:HGNC Symbol;Acc:30925]	1	1	N	ENSG00000170222-protein_coding:ENST00000468843-nonsense_mediated_decay-100-100.00:C17orf48:chromosome 17 open reading frame 48 [Source:HGNC Symbol;Acc:30925]					1606	17	+	10600926	10614874	77.38
RNA47016|UCSC_5590_1853	0.0251736	0.00194296	63.9569	down	4.2187	9.31444	13.6326	494.753	612.722	127.328	-7.18201	-6.68545	-6.52232	-0.147187	0.15432	-2.39982	Not Detected	Not Detected	Not Detected	Detected	Detected	Detected	0	RNA47016|UCSC_5590_1853	GTCGTTTTCAGTGAGAGGATTGGCATGAAGAATCCTTGGGACACAGGAATCAATCAAGAC	1	98.33	100	ENST00000477392	processed_transcript	lincRNA	ENSG00000242258	RP11-511P7.2		1	1	N	ENSG00000242258-lincRNA:ENST00000477392-processed_transcript-100-98.33:RP11-511P7.2:Null					1854	7	+	150130741	150145228
RNA40171|RefSeq_2201_1589	0.0332724	0.00324539	5.31194	down	13.6612	16.2006	20.1265	43.8915	39.6357	105.702	-5.48679	-5.88694	-5.96029	-3.64188	-3.79604	-2.66838	Not Detected	Not Detected	Not Detected	Detected	Detected	Detected	0	RNA40171|RefSeq_2201_1589	ATGCACAAGAGGCTTCCTTTACACAAATCTCTTGTGATCCTGGTTTTAAGTGGGGGTGCA	1	100	100	ENST00000451564	antisense	antisense	ENSG00000233338	TLR8-AS1	TLR8 antisense RNA 1 (non-protein coding) [Source:HGNC Symbol;Acc:40720]	1	1	N	ENSG00000233338-antisense:ENST00000451564-antisense-100-100.00:TLR8-AS1:TLR8 antisense RNA 1 (non-protein coding) [Source:HGNC Symbol;Acc:40720]	100	100	NR_030727	"Homo sapiens hypothetical LOC349408 (LOC349408), non-coding RNA"	1590	X	-	12920935	12961419	81.31	96.41
RNA49226|UCSC_8261_1213	0.055826	0.00803022	12.0798	down	4.07646	5.02517	12.9966	46.2276	107.498	26.0103	-7.23149	-7.57574	-6.59125	-3.56707	-2.3566	-4.69122	Not Detected	Not Detected	Not Detected	Not Detected	Detected	Detected	0	RNA49226|UCSC_8261_1213	ACTGTTTTACTCTTTTATCTGGAATGTTGTTTTAGCTGCTATGGCTCCAACAGGGTGAAC	3	100	100	ENST00000502759	processed_transcript	processed_transcript	ENSG00000248698	RP11-341G5.3		1	2	N	ENSG00000248698-processed_transcript:ENST00000502759-processed_transcript-100-100.00:ENST00000506739-processed_transcript-100-100.00:RP11-341G5.3:Null					1214	4	+	14113613	14141109	84.58
RNA34483|NRED_615_1932	0.024769	0.00186377	266.682	down	3.87468	4.8455	12.1909	2124.34	2034.8	276.596	-7.30473	-7.62827	-6.68357	1.95505	1.8859	-1.2806	Not Detected	Not Detected	Not Detected	Detected	Detected	Detected	0	RNA34483|NRED_615_1932	CATGTATCCATTTAACTGACTCAAAAATACTTCAGCCACAGAAAGCTAAAACTGAGCAAA	1	100	98	ENST00000528986	sense_overlapping	processed_transcript	ENSG00000255248	RP11-166D19.1		1	4	N	ENSG00000255248-processed_transcript:ENST00000528986-sense_overlapping-98-100.00:ENST00000524376-sense_overlapping-98-100.00:ENST00000529823-sense_overlapping-98-100.00:ENST00000531381-sense_overlapping-98-100.00:RP11-166D19.1:Null	100	98	NR_024430	"Homo sapiens hypothetical LOC399959 (LOC399959), non-coding RNA"	1933	11	-	121959812	122051108		99.17
RNA164672|XLOC_006364	0.0398333	0.00452109	44.9539	down	5.63134	5.11674	13.2707	359.767	383.903	69.2724	-6.76533	-7.54969	-6.56113	-0.606831	-0.520172	-3.27802	Not Detected	Not Detected	Not Detected	Detected	Detected	Detected	0	RNA164672|XLOC_006364	GGGCCATAAGACTTTTAATACTTCTTTCATTGAGATAAGATGAGAGTAAACATTCGACAG	1	100	100	ENST00000564613	sense_overlapping	sense_overlapping	ENSG00000260214	GS1-465N13.1		1	1	N	ENSG00000260214-sense_overlapping:ENST00000564613-sense_overlapping-100-100.00:GS1-465N13.1:Null					1903	7	-	19039115	19095789
RNA40489|RefSeq_2548_1231	0.00512438	3.89183e-05	2.83048	down	798.433	1363.27	1571.59	2003.48	1966.48	2711.85	0.382223	0.507935	0.326701	1.87054	1.83663	2.01283	Detected	Detected	Detected	Detected	Detected	Detected	0	RNA40489|RefSeq_2548_1231	GATCACCTAAACTGAGTCCAGCTGGCTAACTCTAAATATATGTGTATCTTTTCAGCATAA	3	100	100	ENST00000448958	processed_transcript	processed_transcript	ENSG00000228463	AP006222.2		5	10	N	ENSG00000184319-pseudogene:ENST00000480246-processed_transcript-100-100.00:ENST00000462238-processed_transcript-100-100.00:ENST00000467796-processed_transcript-100-100.00:AC002055.4:Null|ENSG00000213753-pseudogene:ENST00000473164-processed_transcript-100-100.00:ENST00000487264-processed_transcript-100-100.00:AC016629.2:Null|ENSG00000228463-processed_transcript:ENST00000448958-processed_transcript…	100	100	NR_029406	"Homo sapiens ribosomal protein L23a pseudogene (FLJ43681), non-coding RNA"	1232	1	+	249230778	249231789	81.8	72.06
RNA40354|RefSeq_2400_1388	0.0153691	0.000734728	2.64324	down	818.697	1427.62	1583.55	1702.19	1929.56	2866.24	0.41838	0.574483	0.337638	1.63543	1.80929	2.09271	Detected	Detected	Detected	Detected	Detected	Detected	0	RNA40354|RefSeq_2400_1388	GATCACCTAAACTGAGTCCAGCTGGCTAACTCTAAATATATGTGTATCTTTTCAGCATAA	3	100	100	ENST00000448958	processed_transcript	processed_transcript	ENSG00000228463	AP006222.2		5	10	N	ENSG00000184319-pseudogene:ENST00000480246-processed_transcript-100-100.00:ENST00000462238-processed_transcript-100-100.00:ENST00000467796-processed_transcript-100-100.00:AC002055.4:Null|ENSG00000213753-pseudogene:ENST00000473164-processed_transcript-100-100.00:ENST00000487264-processed_transcript-100-100.00:AC016629.2:Null|ENSG00000228463-processed_transcript:ENST00000448958-processed_transcript…	100	100	NR_029406	"Homo sapiens ribosomal protein L23a pseudogene (FLJ43681), non-coding RNA"	1389	1	+	249230778	249231789	72.55	63.9
RNA162936|XLOC_002891	0.0339651	0.00340587	13.1414	down	7.31804	5.37511	12.2844	36.1212	57.3654	145.765	-6.38735	-7.47862	-6.67255	-3.92298	-3.26266	-2.20473	Not Detected	Not Detected	Not Detected	Detected	Detected	Detected	0	RNA162936|XLOC_002891	CCTTCCCTGATTTCAAAAAATAAAAATAAAAATGCTTCGGTTCTGAGGAGTAACTCTCCA	2	100	100	ENST00000469196	processed_transcript	lincRNA	ENSG00000241544	RP11-6F2.5		1	1	N	ENSG00000241544-lincRNA:ENST00000469196-processed_transcript-100-100.00:RP11-6F2.5:Null					1498	3	+	156799629	156806336
RNA175326|ENST00000542980	0.0148995	0.000675964	5.78753	down	60.331	53.7627	83.2162	258.222	230.725	241.893	-3.34398	-4.15638	-3.91252	-1.08529	-1.25474	-1.47401	Detected	Detected	Detected	Detected	Detected	Detected	0	RNA175326|ENST00000542980	AAATCTCTTGAAGTTGCTTTGGATGAGCTGAGGAAATGACATCATCACCCCTTGCTGGCT	2	100	100	ENST00000536673	lincRNA	lincRNA	ENSG00000256151	RP11-76C10.5		1	2	N	ENSG00000256151-lincRNA:ENST00000536673-lincRNA-100-100.00:ENST00000542980-lincRNA-100-100.00:RP11-76C10.5:Null					1278	12	-	131474682	131478521	81.36
RNA48779|UCSC_7749_1342	0.0435848	0.00527636	8.38203	down	3.86984	6.19502	12.3469	34.5854	62.617	22.1695	-7.30653	-7.27381	-6.66524	-3.98566	-3.13629	-4.92173	Not Detected	Not Detected	Not Detected	Not Detected	Detected	Detected	0	RNA48779|UCSC_7749_1342	AAGAGGAAATTCAATCAGGAAGAATTCGGGAGCAGAGTACTAGCTGCCTGTGGCAATAAG	1	100	100	ENST00000476388	processed_transcript	protein_coding	ENSG00000144681	STAC	SH3 and cysteine rich domain [Source:HGNC Symbol;Acc:11353]	1	1	N	ENSG00000144681-protein_coding:ENST00000476388-processed_transcript-100-100.00:STAC:SH3 and cysteine rich domain [Source:HGNC Symbol;Acc:11353]					1343	3	+	36422096	36547326	91.65
RNA49757|UCSC_8898_1071	0.00374582	5.87506e-06	19.0732	down	6.45082	13.8733	15.6081	127.164	133.697	157.009	-6.56932	-6.11067	-6.32709	-2.1072	-2.04195	-2.09752	Not Detected	Not Detected	Not Detected	Detected	Detected	Detected	0	RNA49757|UCSC_8898_1071	GAATGCTTCAGTAACTGCATCCCAGGAATTACCAAATTAGCCAAAGCTCATGCAGAGCCA	1	100	100	ENST00000422269	processed_transcript	protein_coding	ENSG00000143933	CALM2	"calmodulin 2 (phosphorylase kinase, delta) [Source:HGNC Symbol;Acc:1445]"	1	2	N	"ENSG00000143933-protein_coding:ENST00000422269-processed_transcript-100-100.00:ENST00000464527-processed_transcript-100-100.00:CALM2:calmodulin 2 (phosphorylase kinase, delta) [Source:HGNC Symbol;Acc:1445]"					1072	2	-	47293081	47403740	91.6
RNA58866|asoverlaps_465_1777	0.0144826	0.000637139	65.4271	down	4.26102	6.71278	12.9963	293.961	576.043	169.342	-7.16761	-7.15801	-6.59128	-0.898273	0.0652637	-1.98843	Not Detected	Not Detected	Not Detected	Detected	Detected	Detected	0	RNA58866|asoverlaps_465_1777	CCAGAACATCCTTTTCTCCTTCACAACAGGGAAGTTGGAAGGTAAAAGTTATTTTCTACC	1	100	100	ENST00000568686	lincRNA	lincRNA	ENSG00000261786	RP4-555D20.2		1	1	N	ENSG00000261786-lincRNA:ENST00000568686-lincRNA-100-100.00:RP4-555D20.2:Null					1778	3	-	44157311	44158979
RNA40716|RefSeq_2796_1011	0.0134142	0.000524773	6.40218	down	8.25085	11.5261	12.7965	43.3158	54.0305	37.581	-6.21426	-6.37809	-6.61363	-3.66093	-3.34907	-4.1603	Not Detected	Not Detected	Not Detected	Not Detected	Detected	Detected	0	RNA40716|RefSeq_2796_1011	CTGAAACCACCTGTGAACACACTTATGCATTCAAATAGATGCATACTGTTCATGCTTATA	2	100	100	ENST00000417883	lincRNA	lincRNA	ENSG00000225269	RP11-117P22.2		1	1	N	ENSG00000225269-lincRNA:ENST00000417883-lincRNA-100-100.00:RP11-117P22.2:Null	100	100	NR_015425	"Homo sapiens hypothetical LOC338588 (LOC338588), non-coding RNA"	1012	10	+	4698347	4704606	100	100
RNA47855|UCSC_6617_1623	0.0267874	0.00218875	2.90069	down	298.6	287.661	509.24	615.914	568.026	840.444	-1.03673	-1.73669	-1.29911	0.168835	0.0450439	0.322777	Detected	Detected	Detected	Detected	Detected	Detected	0	RNA47855|UCSC_6617_1623	GCTAAATACCAGCAGCAATCATGTCCTAGAGTTAAATCCCAGAAAAATTGCCATATTATA	1	100	100	ENST00000471496	processed_transcript	pseudogene	ENSG00000240024	RP11-393B14.1		1	1	N	ENSG00000240024-pseudogene:ENST00000471496-processed_transcript-100-100.00:RP11-393B14.1:Null					1624	3	+	183165438	183173795	84.23
RNA177396|ENST00000501079	0.0188116	0.0010873	5.91459	down	1929.4	2994.31	2726.99	6659.03	9090.89	14830.6	1.65513	1.64309	1.12178	3.60334	4.04544	4.46406	Detected	Detected	Detected	Detected	Detected	Detected	0	RNA177396|ENST00000501079	GTGCTTTAACACCAAATCTGAAAATTGTTCAGAAGAGAAACATTGAGCATGAACACCATC	2	100	100	ENST00000501079	processed_transcript	lincRNA	ENSG00000247271	CTD-2003C8.1		1	1	N	ENSG00000247271-lincRNA:ENST00000501079-processed_transcript-100-100.00:CTD-2003C8.1:Null					1072	11	+	10879805	10900823
RNA35572|ENCODE_440_1351	0.0457098	0.00570355	25.7728	down	3.89311	6.61436	12.7639	63.9994	56.9812	424.958	-7.29788	-7.17931	-6.61731	-3.09777	-3.27235	-0.661056	Not Detected	Not Detected	Not Detected	Detected	Detected	Detected	0	RNA35572|ENCODE_440_1351	GAGTTGCTTATTTCAGTCTCTCTTTGATATATCTGCCTTTTTAGTGCTGACTCTATCATG	1	100	100	ENST00000437232	antisense	antisense	ENSG00000229124	RP11-124N14.4		1	1	N	ENSG00000229124-antisense:ENST00000437232-antisense-100-100.00:RP11-124N14.4:Null					1352	10	-	17256237	17268897	88.82
RNA158527|XLOC_008362	0.00774195	0.000141119	8.82316	down	6.01647	6.88558	12.3024	37.045	39.8093	65.3779	-6.66989	-7.12134	-6.67044	-3.88654	-3.78973	-3.3615	Not Detected	Not Detected	Not Detected	Detected	Detected	Detected	0	RNA158527|XLOC_008362	CTGAAACCACCTGTGAACACACTTATGCATTCAAATAGATGCATACTGTTCATGCTTATA	2	100	100	ENST00000417883	lincRNA	lincRNA	ENSG00000225269	RP11-117P22.2		1	1	N	ENSG00000225269-lincRNA:ENST00000417883-lincRNA-100-100.00:RP11-117P22.2:Null	100	100	NR_015425	"Homo sapiens hypothetical LOC338588 (LOC338588), non-coding RNA"	1010	10	+	4698347	4704604	100	100
RNA48912|UCSC_7902_1300	0.0627527	0.00980344	10.4491	down	4.48562	5.05972	12.8522	87.6763	48.5024	21.5537	-7.0935	-7.56586	-6.60736	-2.64364	-3.50478	-4.96237	Not Detected	Not Detected	Not Detected	Not Detected	Detected	Detected	0	RNA48912|UCSC_7902_1300	TTTCCAGAAAGTGACACCTTCTTTTTGGGTTTGCGTATAATAATAAATCTAGGGGATAAG	1	100	100	ENST00000418665	antisense	antisense	ENSG00000225437	RP1-257A15.1		1	2	N	ENSG00000225437-antisense:ENST00000418665-antisense-100-100.00:ENST00000433489-antisense-100-100.00:RP1-257A15.1:Null					1301	6	-	163464011	163475193	100
RNA40533|RefSeq_2593_1186	0.0161927	0.000807692	3.96919	down	374.137	565.432	746.823	1559.35	1475.17	1182.9	-0.711382	-0.761706	-0.746689	1.50898	1.42189	0.815886	Detected	Detected	Detected	Detected	Detected	Detected	0	RNA40533|RefSeq_2593_1186	CTTTTGGAGATGGCGTTTCTGTTTTCAGAAATTAACGTAAAATCAAGAAGCAAGATTCCA	1	100	100	ENST00000522287	processed_transcript	pseudogene	ENSG00000243775	OSTCP1	oligosaccharyltransferase complex subunit pseudogene 1 [Source:HGNC Symbol;Acc:30530]	1	1	N	ENSG00000243775-pseudogene:ENST00000522287-processed_transcript-100-100.00:OSTCP1:oligosaccharyltransferase complex subunit pseudogene 1 [Source:HGNC Symbol;Acc:30530]	100	100	NR_028496	"Homo sapiens oligosaccharyltransferase complex subunit-like (OSTCL), non-coding RNA"	1187	6	-	159262157	159278664	100	100
RNA49962|UCSC_9145_1015	0.102249	0.0217965	2.77339	down	667.487	2034.94	2273.89	1666.99	3102.81	3508.4	0.12379	1.08586	0.859637	1.60528	2.49459	2.38436	Detected	Detected	Detected	Detected	Detected	Detected	0	RNA49962|UCSC_9145_1015	CTTCAGGGATTACATAAACCTGTGTACCATGCACTGACTACCCAGGTGGATTTAGACAAG	1	100	100	ENST00000520677	retained_intron	protein_coding	ENSG00000172172	MRPL13	mitochondrial ribosomal protein L13 [Source:HGNC Symbol;Acc:14278]	1	2	N	ENSG00000172172-protein_coding:ENST00000520677-retained_intron-100-100.00:ENST00000518696-nonsense_mediated_decay-100-100.00:MRPL13:mitochondrial ribosomal protein L13 [Source:HGNC Symbol;Acc:14278]					1016	8	-	121408083	121457647	29.95
RNA48195|UCSC_7034_1527	0.0588522	0.00879068	23.02	down	6.82491	16.6409	15.0137	324.279	311.563	56.7039	-6.488	-5.84825	-6.38311	-0.756659	-0.821389	-3.56686	Not Detected	Not Detected	Not Detected	Not Detected	Detected	Detected	0	RNA48195|UCSC_7034_1527	ACATAAAGCTTGTCATCTGAACAGGACTATAAGCATCTCGAGGTGGTTGCTAATGAAGAG	1	100	100	ENST00000537429	nonsense_mediated_decay	protein_coding	ENSG00000149948	HMGA2	high mobility group AT-hook 2 [Source:HGNC Symbol;Acc:5009]	1	1	N	ENSG00000149948-protein_coding:ENST00000537429-nonsense_mediated_decay-100-100.00:HMGA2:high mobility group AT-hook 2 [Source:HGNC Symbol;Acc:5009]					1528	12	+	66218239	66275670	86.12
RNA47681|UCSC_6410_1668	0.0359186	0.00377589	4.46072	down	15.4265	21.1249	27.6099	64.1462	79.5484	43.1061	-5.31146	-5.50404	-5.5042	-3.09446	-2.79101	-3.96241	Not Detected	Not Detected	Not Detected	Not Detected	Detected	Detected	0	RNA47681|UCSC_6410_1668	GCTTGTGGATAGACATCCACTGACAGAATCATTTAAGAGCAGTTTTTATTTATGAAACCA	4	100	100	ENST00000370105	processed_transcript	protein_coding	ENSG00000117543	DPH5	DPH5 homolog (S. cerevisiae) [Source:HGNC Symbol;Acc:24270]	1	1	N	ENSG00000117543-protein_coding:ENST00000370105-processed_transcript-100-100.00:DPH5:DPH5 homolog (S. cerevisiae) [Source:HGNC Symbol;Acc:24270]	100	100	NM_001077395	"Homo sapiens DPH5 homolog (S. cerevisiae) (DPH5), transcript variant 3, mRNA"	1669	1	-	101455179	101491362	97.36	100
RNA49115|UCSC_8131_1247	0.0955753	0.019531	3.25934	down	40.0325	59.5545	34.8442	104.013	96.0128	79.3294	-3.9357	-4.00878	-5.16846	-2.39714	-2.51961	-3.08245	Detected	Detected	Not Detected	Detected	Detected	Detected	0	RNA49115|UCSC_8131_1247	GCAGAGCACTCAGCAATGAGGTCTGTTGGTCATTGTGAAAAAATTATAAAGTATTATTCA	1	100	100	ENST00000465407	nonsense_mediated_decay	protein_coding	ENSG00000172671	ZFAND4	"zinc finger, AN1-type domain 4 [Source:HGNC Symbol;Acc:23504]"	1	1	N	"ENSG00000172671-protein_coding:ENST00000465407-nonsense_mediated_decay-100-100.00:ZFAND4:zinc finger, AN1-type domain 4 [Source:HGNC Symbol;Acc:23504]"					1248	10	-	46135156	46168251	96.71
RNA34858|NRED_992_1278	0.0556633	0.00797269	6.81351	down	100.553	141.685	115.87	727.852	660.269	299.252	-2.607	-2.75837	-3.43495	0.40975	0.262142	-1.16702	Detected	Detected	Detected	Detected	Detected	Detected	0	RNA34858|NRED_992_1278	TGTGCTCCAGGAACCTACGCACTATATATATAAATAAAGCTTAAGTAAACATCACTGCGA	1	96.67	100	ENST00000581174	lincRNA	lincRNA	ENSG00000265177	AC058791.2		2	6	N	ENSG00000231721-lincRNA:ENST00000433079-lincRNA-100-96.67:ENST00000451786-lincRNA-100-88.33:ENST00000443623-processed_transcript-100-86.67:AC058791.2:Null|ENSG00000265177-lincRNA:ENST00000581174-lincRNA-100-96.67:ENST00000582465-lincRNA-100-88.33:ENST00000580522-processed_transcript-100-86.67:AC058791.2:Null	96.67	100	NR_024153	"Homo sapiens hypothetical LOC378805 (FLJ43663), transcript variant 2, non-coding RNA"	1279	7	-	130628920	130791789		93.82
RNA49564|UCSC_8671_1121	0.0140933	0.000591301	79.6667	down	3.5473	4.98198	12.6685	466.766	405.101	164.89	-7.43208	-7.5882	-6.62813	-0.231195	-0.442631	-2.02687	Not Detected	Not Detected	Not Detected	Detected	Detected	Detected	0	RNA49564|UCSC_8671_1121	TCAGTGGCCCCAATAAAAATAACACCAGAATCTTCCAGATACTTTCTCCATAAGGCGAAA	1	100	100	ENST00000430416	processed_transcript	processed_transcript	ENSG00000213963	AC074286.1		1	2	N	ENSG00000213963-processed_transcript:ENST00000430416-processed_transcript-100-100.00:ENST00000456746-processed_transcript-100-100.00:AC074286.1:Null					1122	2	-	178148241	178188124	79.3
RNA40246|RefSeq_2285_1498	0.0230505	0.00160948	26.0007	down	4.97654	12.4971	12.6502	70.0504	155.438	349.801	-6.94366	-6.2614	-6.63022	-2.96743	-1.82458	-0.94184	Not Detected	Not Detected	Not Detected	Detected	Detected	Detected	0	RNA40246|RefSeq_2285_1498	CTATTGAATAGTCCTCTTCTCTACCCATGGACTTGGCATTTTTATATTCGATTTTAAGGA	4	100	100	ENST00000453335	processed_transcript	processed_transcript	ENSG00000234365	XXbac-BPG246D15.8		8	16	N	ENSG00000204261-processed_transcript:ENST00000429600-processed_transcript-100-100.00:ENST00000453426-processed_transcript-100-100.00:XXbac-BPG246D15.8:Null|ENSG00000206232-processed_transcript:ENST00000438856-processed_transcript-100-100.00:ENST00000421382-processed_transcript-100-100.00:XXbac-BPG246D15.8:Null|ENSG00000206296-processed_transcript:ENST00000457136-processed_transcript-100-100.00:EN…					1499					66.69
RNA40011|RefSeq_2036_1718	0.0939917	0.0190201	6.95301	down	7.88749	4.97339	12.9495	63.6683	40.5492	18.2162	-6.27924	-7.59069	-6.59648	-3.10525	-3.76317	-5.20508	Not Detected	Not Detected	Not Detected	Not Detected	Detected	Detected	0	RNA40011|RefSeq_2036_1718	AGGCAGTAATTACCATTGAGCAAACACCTACTATGTACCAAATGCTTTCTATCTCTTATC	1	100	100	ENST00000469935	processed_transcript	pseudogene	ENSG00000187483	SERPINA13	"serpin peptidase inhibitor, clade A (alpha-1 antiproteinase, antitrypsin), member 13 (pseudogene) [Source:HGNC Symbol;Acc:30909]"	1	1	N	"ENSG00000187483-pseudogene:ENST00000469935-processed_transcript-100-100.00:SERPINA13:serpin peptidase inhibitor, clade A (alpha-1 antiproteinase, antitrypsin), member 13 (pseudogene) [Source:HGNC Symbol;Acc:30909]"	100	100	NR_015340	"Homo sapiens serpin peptidase inhibitor, clade A (alpha-1 antiproteinase, antitrypsin), member 13 (pseudogene) (SERPINA13), non-coding RNA"	1719	14	+	95107061	95113331	100	100
RNA158932|XLOC_009372	0.00690767	9.79894e-05	35.7718	down	4.41572	5.47927	15.194	141.802	172.105	189.909	-7.11616	-7.45093	-6.36588	-1.95002	-1.67762	-1.82307	Not Detected	Not Detected	Not Detected	Detected	Detected	Detected	0	RNA158932|XLOC_009372	TAGGCTTCCCTTTTTAGACCACAGCTGTCACATGTTTCTGACTCAACTTGCTTCTGCCAT	3	100	100	ENST00000503469	processed_transcript	lincRNA	ENSG00000250041	CTD-2003C8.2		1	1	N	ENSG00000250041-lincRNA:ENST00000503469-processed_transcript-100-100.00:CTD-2003C8.2:Null					1246	11	-	10905705	10920824
RNA47027|UCSC_5601_1851	0.143786	0.0382436	4.44229	down	34.5993	21.1643	87.0387	86.9832	68.8415	256.991	-4.14613	-5.50136	-3.84773	-2.65509	-2.99956	-1.38666	Detected	Not Detected	Detected	Detected	Detected	Detected	0	RNA47027|UCSC_5601_1851	TCAGATCCTGTGACATCATCAACTTTTTTGCTGGCCTAGCAAGGGCAATGGGGATACAAT	1	100	100	ENST00000555769	processed_transcript	protein_coding	ENSG00000176463	SLCO3A1	"solute carrier organic anion transporter family, member 3A1 [Source:HGNC Symbol;Acc:10952]"	1	1	N	"ENSG00000176463-protein_coding:ENST00000555769-processed_transcript-100-100.00:SLCO3A1:solute carrier organic anion transporter family, member 3A1 [Source:HGNC Symbol;Acc:10952]"					1852	15	+	92397564	92698499	99.95
RNA35608|ENCODE_476_1204	0.0575476	0.00847247	2.83938	down	35.4752	32.5007	43.1018	78.9368	51.3948	77.2301	-4.11007	-4.88251	-4.86163	-2.79512	-3.42122	-3.12114	Detected	Detected	Not Detected	Detected	Detected	Detected	0	RNA35608|ENCODE_476_1204	ATCCATCAATCTAATAGGGATCCTTATTTTCCCAGCCACCAAGTCACAATGAGCAATAAT	1	100	100	ENST00000412871	processed_transcript	lincRNA	ENSG00000227764	RP11-354K1.1		1	1	N	ENSG00000227764-lincRNA:ENST00000412871-processed_transcript-100-100.00:RP11-354K1.1:Null					1205	1	+	211813036	211827923
RNA35501|ENCODE_365_1686	0.0097315	0.000245338	11.1477	down	6.19905	11.769	15.3006	93.1919	49.9144	91.5628	-6.62676	-6.348	-6.35579	-2.55562	-3.46339	-2.87554	Not Detected	Not Detected	Not Detected	Detected	Not Detected	Detected	0	RNA35501|ENCODE_365_1686	CAGCAAAGGCCCAAGTTAGGTGACAATTTCAAGTGTTTGTGAAGATATATGAACAAAATT	2	100	100	ENST00000435485	lincRNA	lincRNA	ENSG00000234323	RP11-308N19.1		1	2	N	ENSG00000234323-lincRNA:ENST00000435485-lincRNA-100-100.00:ENST00000425709-lincRNA-100-100.00:RP11-308N19.1:Null					1687	9	+	109040672	109367076	100
RNA49974|UCSC_9157_1013	0.0779055	0.0139975	6.63571	down	28.6923	25.2867	12.9249	79.5851	74.0508	128.052	-4.41621	-5.24461	-6.59923	-2.78333	-2.89433	-2.39164	Detected	Not Detected	Not Detected	Detected	Detected	Detected	0	RNA49974|UCSC_9157_1013	CTTGGGTCTTAGCCACATCCTCCAGTCCATCTGGACTAGCAATAAAGCTGACATTTTAAT	2	100	100	ENST00000577557	lincRNA	lincRNA	ENSG00000266088	RP5-1028K7.2		1	2	N	ENSG00000266088-lincRNA:ENST00000577557-lincRNA-100-100.00:ENST00000578280-lincRNA-100-100.00:RP5-1028K7.2:Null					1014	17	+	38676963	38683253
RNA39754|RefSeq_1758_1984	0.0404207	0.00462319	74.6539	down	5.79304	6.86667	13.1143	586.305	982.892	103.735	-6.72448	-7.1253	-6.57824	0.0977564	0.83612	-2.69547	Not Detected	Not Detected	Not Detected	Detected	Detected	Detected	0	RNA39754|RefSeq_1758_1984	GCAGTATTTGCTCTAGGGTTTTACTGTTCATTGTGTCAAGACTCACAGATTTTAGATATT	1	100	100	ENST00000502759	processed_transcript	processed_transcript	ENSG00000248698	RP11-341G5.3		1	1	N	ENSG00000248698-processed_transcript:ENST00000502759-processed_transcript-100-100.00:RP11-341G5.3:Null					1985	4	+	14113591	14141676	97.78
RNA48004|UCSC_6794_1583	0.0124156	0.000432253	53.081	down	4.12454	18.6674	12.334	285.061	471.044	291.326	-7.21457	-5.68247	-6.66675	-0.942623	-0.22505	-1.20574	Not Detected	Not Detected	Not Detected	Detected	Detected	Detected	0	RNA48004|UCSC_6794_1583	TAGGATAAAGCAACAAGCCTGGACTTTGCTCTACAACAGGGTTTTGCATAGGGAGTGGTA	1	100	100	ENST00000439362	processed_transcript	processed_transcript	ENSG00000172965	AC068491.1		1	1	N	ENSG00000172965-processed_transcript:ENST00000439362-processed_transcript-100-100.00:AC068491.1:Null					1584	2	-	111965358	112252692	95.77
RNA177686|ENST00000502161	0.0859322	0.016453	4.07822	down	12.9864	55.1859	23.7137	62.733	64.7826	78.1222	-5.55988	-4.11869	-5.72366	-3.1266	-3.08724	-3.10457	Not Detected	Detected	Not Detected	Detected	Detected	Detected	0	RNA177686|ENST00000502161	GCAAAGAAGAAAGATAATTTCATTGAGCCATCCTGTTTTACAGGATTTTCCCTCCTGGTG	2	100	100	ENST00000502161	antisense	lincRNA	ENSG00000245573	BDNF-AS	BDNF antisense RNA (non-protein coding) [Source:HGNC Symbol;Acc:20608]	1	1	N	ENSG00000245573-lincRNA:ENST00000502161-antisense-100-100.00:BDNF-AS:BDNF antisense RNA (non-protein coding) [Source:HGNC Symbol;Acc:20608]					1283	11	+	27528398	27719721
RNA177342|ENST00000468377	0.0435046	0.00525907	7.81266	down	25.1463	30.3889	15.7242	119.909	119.765	109.893	-4.60653	-4.97944	-6.3164	-2.19196	-2.2007	-2.61227	Detected	Detected	Not Detected	Detected	Detected	Detected	0	RNA177342|ENST00000468377	GAGCAAGACATGCTCTTGGATGGGGAAACTTAATATCAGAAAAATGTCAATTTTCCCATT	2	100	100	ENST00000468377	processed_transcript	lincRNA	ENSG00000244300	RP11-475N22.4		1	1	N	ENSG00000244300-lincRNA:ENST00000468377-processed_transcript-100-100.00:RP11-475N22.4:Null					1579	3	+	128208074	128221191
RNA34868|NRED_1002_1262	0.028318	0.00242033	7.12118	down	151.672	184.6	214.195	914.434	1137.66	573.374	-2.014	-2.37666	-2.54853	0.738983	1.04708	-0.2289	Detected	Detected	Detected	Detected	Detected	Detected	0	RNA34868|NRED_1002_1262	AGCAACTTTCTTCTTTGTGCTCCAGGAACCTACGCACTATATATATAAATAAAGCTTAAG	1	100	100	ENST00000580522	processed_transcript	lincRNA	ENSG00000265177	AC058791.2		2	6	N	ENSG00000231721-lincRNA:ENST00000443623-processed_transcript-100-100.00:ENST00000451786-lincRNA-100-100.00:ENST00000433079-lincRNA-100-100.00:AC058791.2:Null|ENSG00000265177-lincRNA:ENST00000580522-processed_transcript-100-100.00:ENST00000582465-lincRNA-100-100.00:ENST00000581174-lincRNA-100-100.00:AC058791.2:Null	100	100	NR_024153	"Homo sapiens hypothetical LOC378805 (FLJ43663), transcript variant 2, non-coding RNA"	1263	7	-	130628920	130791789		95.01
RNA48657|UCSC_7586_1386	0.0201799	0.00125026	2.6271	down	370.837	446.365	723.847	676.846	787.191	1123	-0.724164	-1.10284	-0.791771	0.304932	0.5158	0.740911	Detected	Detected	Detected	Detected	Detected	Detected	0	RNA48657|UCSC_7586_1386	GTTTTCAAGACTACAATTCAGAGGCTGTCTGATTTAATCTTTGCATTTACAAAAACACCC	2	100	100	ENST00000481671	nonsense_mediated_decay	protein_coding	ENSG00000214046	C19orf42	chromosome 19 open reading frame 42 [Source:HGNC Symbol;Acc:28419]	1	2	N	ENSG00000214046-protein_coding:ENST00000481671-nonsense_mediated_decay-100-100.00:ENST00000465250-nonsense_mediated_decay-100-100.00:C19orf42:chromosome 19 open reading frame 42 [Source:HGNC Symbol;Acc:28419]					1387	19	-	16741574	16770968	95.45
RNA176273|ENST00000518993	0.0192951	0.00114514	17.723	down	4.31443	10.7299	13.4285	65.2847	69.4319	210.276	-7.14964	-6.48135	-6.54409	-3.06908	-2.98724	-1.6761	Not Detected	Not Detected	Not Detected	Detected	Detected	Detected	0	RNA176273|ENST00000518993	ATAACAGCTTCCCAAATACTGTTGTAGATACTAAAATGTGCCTGTATGTATTTCCTTCCA	2	100	100	ENST00000517898	processed_transcript	lincRNA	ENSG00000167912	RP11-25K19.1		1	2	N	ENSG00000167912-lincRNA:ENST00000517898-processed_transcript-100-100.00:ENST00000518993-processed_transcript-100-100.00:RP11-25K19.1:Null					1080	8	+	60031776	60033905
RNA48048|UCSC_6847_1571	0.076549	0.0135966	6.75262	down	4.18949	6.67801	12.4166	47.4215	42.0508	14.7734	-7.19203	-7.1655	-6.65711	-3.53028	-3.71071	-5.5073	Not Detected	Not Detected	Not Detected	Not Detected	Detected	Detected	0	RNA48048|UCSC_6847_1571	ACTGTTTTACTCTTTTATCTGGAATGTTGTTTTAGCTGCTATGGCTCCAACAGGGTGAAC	3	100	100	ENST00000502759	processed_transcript	processed_transcript	ENSG00000248698	RP11-341G5.3		1	2	N	ENSG00000248698-processed_transcript:ENST00000502759-processed_transcript-100-100.00:ENST00000506739-processed_transcript-100-100.00:RP11-341G5.3:Null					1572	4	+	14113613	14141109	65.31
RNA175327|ENST00000536673	0.0171478	0.00090049	5.66912	down	49.3786	58.0071	109.5	276.545	274.07	207.66	-3.63299	-4.04676	-3.51653	-0.986383	-1.00637	-1.69415	Detected	Detected	Detected	Detected	Detected	Detected	0	RNA175327|ENST00000536673	AAATCTCTTGAAGTTGCTTTGGATGAGCTGAGGAAATGACATCATCACCCCTTGCTGGCT	2	100	100	ENST00000536673	lincRNA	lincRNA	ENSG00000256151	RP11-76C10.5		1	2	N	ENSG00000256151-lincRNA:ENST00000536673-lincRNA-100-100.00:ENST00000542980-lincRNA-100-100.00:RP11-76C10.5:Null					1038	12	-	131474705	131478512	100
RNA49434|UCSC_8513_1156	0.00426602	1.61527e-05	4.53242	down	217.401	350.278	441.251	800.634	889.35	1210.16	-1.49459	-1.45256	-1.50586	0.547247	0.691839	0.848748	Detected	Detected	Detected	Detected	Detected	Detected	0	RNA49434|UCSC_8513_1156	AAGCCCCGCTCAGTTCAATATTTCAAGTGAAAATCTGCCTGTTCGAAAATAAAATATTCA	1	100	100	ENST00000295549	lincRNA	lincRNA	ENSG00000163364	AC017048.3		1	2	N	ENSG00000163364-lincRNA:ENST00000295549-lincRNA-100-100.00:ENST00000339037-lincRNA-100-81.67:AC017048.3:Null	100	100	XM_374020	"PREDICTED: Homo sapiens hypothetical protein LOC375295 (LOC375295), mRNA"	1157	2	-	177494567	177502659
RNA176274|ENST00000517898	0.0185681	0.00106172	22.7855	down	3.9451	4.97203	12.9512	56.5563	75.2937	194.372	-7.27874	-7.59108	-6.5963	-3.27614	-2.87031	-1.78955	Not Detected	Not Detected	Not Detected	Detected	Detected	Detected	0	RNA176274|ENST00000517898	ATAACAGCTTCCCAAATACTGTTGTAGATACTAAAATGTGCCTGTATGTATTTCCTTCCA	2	100	100	ENST00000517898	processed_transcript	lincRNA	ENSG00000167912	RP11-25K19.1		1	2	N	ENSG00000167912-lincRNA:ENST00000517898-processed_transcript-100-100.00:ENST00000518993-processed_transcript-100-100.00:RP11-25K19.1:Null					1107	8	+	60032504	60033874
RNA164969|XLOC_006296	0.1522	0.0418084	3.02108	down	28.7619	28.6643	75.9461	61.7349	47.161	163.319	-4.41272	-5.06373	-4.04441	-3.14974	-3.54525	-2.04069	Detected	Detected	Not Detected	Detected	Not Detected	Detected	0	RNA164969|XLOC_006296	ACCGCGATGGCGCTTCTCATTTGAAATGTTTTCTTTATGGACAGTGTTTAGCAATTGTTA	1	100	100	ENST00000467458	antisense	antisense	ENSG00000239911	RP11-796I2.2		1	1	N	ENSG00000239911-antisense:ENST00000467458-antisense-100-100.00:RP11-796I2.2:Null					1215	7	+	151574432	151576341	84.18
RNA48830|UCSC_7806_1327	0.0402269	0.0045923	40.5808	down	19.6399	8.16975	16.6872	640.959	509.934	150.782	-4.96309	-6.87462	-6.23064	0.226337	-0.110601	-2.15591	Not Detected	Not Detected	Not Detected	Detected	Detected	Detected	0	RNA48830|UCSC_7806_1327	CTACCTCTGGCACATCCTCCAAATGAAAGGACTCACTTGGGAGAATGATGGATGTGAAAA	1	100	100	ENST00000498261	processed_transcript	protein_coding	ENSG00000120217	CD274	CD274 molecule [Source:HGNC Symbol;Acc:17635]	1	1	N	ENSG00000120217-protein_coding:ENST00000498261-processed_transcript-100-100.00:CD274:CD274 molecule [Source:HGNC Symbol;Acc:17635]					1328	9	+	5456099	5468475	53.05
RNA49923|UCSC_9100_1027	0.00918629	0.000210849	27.0261	down	6.03188	8.93696	12.485	160.25	210.789	108.326	-6.6662	-6.74513	-6.64919	-1.77357	-1.38511	-2.633	Not Detected	Not Detected	Not Detected	Detected	Detected	Detected	0	RNA49923|UCSC_9100_1027	CACGGTTCGACTGTTTCCTTGACACTACCCACGAAGTTTAAAGCATTTTTTATGTTATTT	2	100	100	ENST00000428449	antisense	antisense	ENSG00000230316	RP11-560I19.4		1	1	N	ENSG00000230316-antisense:ENST00000428449-antisense-100-100.00:RP11-560I19.4:Null					1028	7	+	121946185	121950131	100
RNA35424|ENCODE_288_1923	0.0301632	0.00272756	4.8158	down	9.85401	21.4807	15.5745	51.724	51.232	38.269	-5.95809	-5.47994	-6.3302	-3.40499	-3.4258	-4.13413	Not Detected	Not Detected	Not Detected	Not Detected	Detected	Detected	0	RNA35424|ENCODE_288_1923	AAATCTCAGATCATTGAGCAGGCATTTTGCTGACACCTGTGAAAAGTAACCACATGAGAG	2	100	100	ENST00000413792	lincRNA	lincRNA	ENSG00000237803	LINC00211	long intergenic non-protein coding RNA 211 [Source:HGNC Symbol;Acc:37459]	1	1	N	ENSG00000237803-lincRNA:ENST00000413792-lincRNA-100-100.00:LINC00211:long intergenic non-protein coding RNA 211 [Source:HGNC Symbol;Acc:37459]					1924	2	-	38053389	38056575	100
RNA34602|NRED_734_1746	0.0867103	0.016743	6.40063	down	3.68195	8.73186	12.4001	40.9443	48.4294	14.5204	-7.37833	-6.77863	-6.65903	-3.74216	-3.50696	-5.53223	Not Detected	Not Detected	Not Detected	Not Detected	Detected	Detected	0	RNA34602|NRED_734_1746	TTTCACTTTCCGAGGTATTGTACAAGTTCACACTGTTTGTGAAGTTTGAATATGAAGGAA	1	100	100	ENST00000570269	lincRNA	lincRNA	ENSG00000259976	RP11-553L6.5		1	1	N	ENSG00000259976-lincRNA:ENST00000570269-lincRNA-100-100.00:RP11-553L6.5:Null					1747	3	-	114033347	114035026
RNA47767|UCSC_6512_1645	0.00297292	1.26644e-06	219.99	down	4.42862	7.34195	12.4133	1077.58	876.842	1252.57	-7.11195	-7.02875	-6.6575	0.975834	0.671404	0.898448	Not Detected	Not Detected	Not Detected	Detected	Detected	Detected	0	RNA47767|UCSC_6512_1645	CTTGCTGCCATGATCAATGGACCAACTATGCTTATAACCACAAATTTTGATATGCTTAAA	1	100	100	ENST00000547804	processed_transcript	processed_transcript	ENSG00000235884	RP11-77I22.3		1	1	N	ENSG00000235884-processed_transcript:ENST00000547804-processed_transcript-100-100.00:RP11-77I22.3:Null					1646	12	+	30948864	30955645	100
RNA47392|UCSC_6039_1753	0.0207586	0.0013283	4.9261	down	22.3929	23.9121	25.1833	65.4869	64.1588	105.667	-4.77384	-5.32525	-5.63692	-3.06462	-3.10119	-2.66885	Detected	Not Detected	Not Detected	Detected	Detected	Detected	0	RNA47392|UCSC_6039_1753	AGGAGTCTCACAGAGAATTGACTCCTTGCCCACCTATACTACCTTTGTGGGTAGAGACTC	2	100	100	ENST00000456602	processed_transcript	lincRNA	ENSG00000227354	RBM26-AS1	RBM26 antisense RNA 1 (non-protein coding) [Source:HGNC Symbol;Acc:39805]	1	1	N	ENSG00000227354-lincRNA:ENST00000456602-processed_transcript-100-100.00:RBM26-AS1:RBM26 antisense RNA 1 (non-protein coding) [Source:HGNC Symbol;Acc:39805]					1754	13	+	79980443	79997087
RNA35693|ENCODE_561_1007	0.0806694	0.0148596	3.15052	down	70.0973	61.6593	153.271	190.694	213.636	140.053	-3.12752	-3.95867	-3.03137	-1.52264	-1.36576	-2.2624	Detected	Detected	Detected	Detected	Detected	Detected	0	RNA35693|ENCODE_561_1007	AACTGCCCTTTATTACATGGTCACAAATAAAGTTGCAGCTAGGAAAGGGATGGGCAGAAA	1	100	100	ENST00000441809	lincRNA	lincRNA	ENSG00000237445	CTA-520D8.2		1	1	N	ENSG00000237445-lincRNA:ENST00000441809-lincRNA-100-100.00:CTA-520D8.2:Null					1008	1	-	13983805	13987033	72.79
RNA40568|RefSeq_2633_1146	0.0247975	0.00186961	12.3968	down	25.7661	28.1469	18.9209	239.946	183.434	163.589	-4.5714	-5.09001	-6.04941	-1.19119	-1.58565	-2.0383	Detected	Detected	Not Detected	Detected	Detected	Detected	0	RNA40568|RefSeq_2633_1146	CAAAAGACATTTTCCTTCTCTGACATAACAGAGTAGAACTCTCTAGTAAGAACACAAAAC	4	100	100	ENST00000321578	processed_transcript	processed_transcript	ENSG00000215304	ULK4P1	unc-51-like kinase 4 (C. elegans) pseudogene 1 [Source:HGNC Symbol;Acc:15775]	4	6	N	ENSG00000178081-pseudogene:ENST00000341955-unprocessed_pseudogene-100-100.00:ENST00000568486-processed_transcript-100-100.00:ULK4P3:unc-51-like kinase 4 (C. elegans) pseudogene 3 [Source:HGNC Symbol;Acc:15777]|ENSG00000215304-processed_transcript:ENST00000321578-processed_transcript-100-100.00:ULK4P1:unc-51-like kinase 4 (C. elegans) pseudogene 1 [Source:HGNC Symbol;Acc:15775]|ENSG00000260128-pse…	100	100	NR_026859	"Homo sapiens family with sequence similarity 7, member A3 (FAM7A3), non-coding RNA"	1147	15	+	30395934	30423948	63	98.08
RNA49872|UCSC_9041_1038	0.0145392	0.000640473	4.86608	down	46.6187	69.0577	73.2597	207.645	137.898	261.394	-3.71597	-3.79519	-4.09636	-1.39978	-1.99731	-1.36215	Detected	Detected	Detected	Detected	Detected	Detected	0	RNA49872|UCSC_9041_1038	ATGAAAAAAGGAAGTGGGTCACTCACAACGGAAATGCCAGTAGCATGTTAGGCTCATCAT	1	100	100	ENST00000461066	nonsense_mediated_decay	protein_coding	ENSG00000126091	ST3GAL3	"ST3 beta-galactoside alpha-2,3-sialyltransferase 3 [Source:HGNC Symbol;Acc:10866]"	1	3	N	"ENSG00000126091-protein_coding:ENST00000461066-nonsense_mediated_decay-100-100.00:ENST00000479383-nonsense_mediated_decay-100-100.00:ENST00000532911-nonsense_mediated_decay-100-100.00:ST3GAL3:ST3 beta-galactoside alpha-2,3-sialyltransferase 3 [Source:HGNC Symbol;Acc:10866]"					1039	1	+	44171494	44360149	57.61
RNA49902|UCSC_9078_1031	0.0416368	0.00486639	7.52039	down	132.322	406.407	175.155	899.638	1300.87	942.832	-2.21089	-1.23813	-2.83883	0.715449	1.2405	0.488626	Detected	Detected	Detected	Detected	Detected	Detected	0	RNA49902|UCSC_9078_1031	TCTGCCCTGTCTGTGCATAGAGATGGCTCGGACTTCTGGAAGTCAGTGCACTTCACTGAC	1	100	100	ENST00000444427	nonsense_mediated_decay	protein_coding	ENSG00000163701	IL17RE	interleukin 17 receptor E [Source:HGNC Symbol;Acc:18439]	1	1	N	ENSG00000163701-protein_coding:ENST00000444427-nonsense_mediated_decay-100-100.00:IL17RE:interleukin 17 receptor E [Source:HGNC Symbol;Acc:18439]					1032	3	+	9944511	9953281	92.34
RNA40381|RefSeq_2433_1360	0.0796891	0.0145694	14.8815	down	6.33614	16.8701	16.0016	32.3742	138.988	345.04	-6.5952	-5.82852	-6.29117	-4.08098	-1.98595	-0.961614	Not Detected	Not Detected	Not Detected	Detected	Detected	Detected	0	RNA40381|RefSeq_2433_1360	CTATTGAATAGTCCTCTTCTCTACCCATGGACTTGGCATTTTTATATTCGATTTTAAGGA	4	100	100	ENST00000453335	processed_transcript	processed_transcript	ENSG00000234365	XXbac-BPG246D15.8		8	16	N	ENSG00000204261-processed_transcript:ENST00000429600-processed_transcript-100-100.00:ENST00000453426-processed_transcript-100-100.00:XXbac-BPG246D15.8:Null|ENSG00000206232-processed_transcript:ENST00000438856-processed_transcript-100-100.00:ENST00000421382-processed_transcript-100-100.00:XXbac-BPG246D15.8:Null|ENSG00000206296-processed_transcript:ENST00000457136-processed_transcript-100-100.00:EN…					1361					68.82
RNA48687|UCSC_7628_1373	0.0171059	0.000893276	4.87683	down	11.6601	18.5526	39.2923	68.1728	61.0428	65.25	-5.7153	-5.69137	-4.99514	-3.00663	-3.17302	-3.36433	Not Detected	Not Detected	Not Detected	Detected	Not Detected	Detected	0	RNA48687|UCSC_7628_1373	CAGAATGCCCAATTACACAATCCTCTATTAGCCACCAAAGAGAAGATACTTTTAAATTTG	1	100	100	ENST00000504086	processed_transcript	protein_coding	ENSG00000213949	ITGA1	"integrin, alpha 1 [Source:HGNC Symbol;Acc:6134]"	1	1	N	"ENSG00000213949-protein_coding:ENST00000504086-processed_transcript-100-100.00:ITGA1:integrin, alpha 1 [Source:HGNC Symbol;Acc:6134]"					1374	5	+	52083773	52121044	99.49
RNA40302|RefSeq_2345_1434	0.0753719	0.0132183	2.70328	down	1488.73	2548.95	1774.11	3701.75	3331.85	2969.87	1.28107	1.41077	0.501566	2.75624	2.59734	2.14395	Detected	Detected	Detected	Detected	Detected	Detected	0	RNA40302|RefSeq_2345_1434	CACCTCCGCCCAGCCTGTAATGTTTATATAAGCAGCCTCAAGGACCAAGAACCATCTGCG	5	100	100	ENST00000571091	lincRNA	lincRNA	ENSG00000186594	MIR22HG	MIR22 host gene (non-protein coding) [Source:HGNC Symbol;Acc:28219]	1	6	N	ENSG00000186594-lincRNA:ENST00000571091-lincRNA-100-100.00:ENST00000571595-lincRNA-100-100.00:ENST00000570416-lincRNA-100-100.00:ENST00000576749-non_coding-100-100.00:ENST00000574306-lincRNA-100-100.00:ENST00000334146-lincRNA-100-100.00:MIR22HG:MIR22 host gene (non-protein coding) [Source:HGNC Symbol;Acc:28219]	100	100	NR_028505	"Homo sapiens chromosome 17 open reading frame 91 (C17orf91), transcript variant 4, non-coding RNA"	1435	17	-	1614797	1619566		94.42
RNA47410|UCSC_6064_1746	0.0476105	0.00613523	2.98179	down	25.5854	27.562	35.025	43.0337	72.7843	57.5792	-4.58155	-5.12031	-5.161	-3.67036	-2.91921	-3.54476	Not Detected	Not Detected	Not Detected	Not Detected	Detected	Detected	0	RNA47410|UCSC_6064_1746	GCTTGTGGATAGACATCCACTGACAGAATCATTTAAGAGCAGTTTTTATTTATGAAACCA	4	100	100	ENST00000370105	processed_transcript	protein_coding	ENSG00000117543	DPH5	DPH5 homolog (S. cerevisiae) [Source:HGNC Symbol;Acc:24270]	1	1	N	ENSG00000117543-protein_coding:ENST00000370105-processed_transcript-100-100.00:DPH5:DPH5 homolog (S. cerevisiae) [Source:HGNC Symbol;Acc:24270]	100	100	NM_001077395	"Homo sapiens DPH5 homolog (S. cerevisiae) (DPH5), transcript variant 3, mRNA"	1747	1	-	101455179	101491362	97.48	100
RNA58968|asoverlaps_600_1465	0.115024	0.0265688	6.4674	down	5.46506	4.94412	24.3063	30.0916	18.8821	86.1184	-6.80857	-7.5992	-5.68805	-4.18646	-4.86582	-2.96398	Not Detected	Not Detected	Not Detected	Detected	Not Detected	Detected	0	RNA58968|asoverlaps_600_1465	CATGCTTCAGATTTGGATTTTTCTTTTTCTGCTGGCATTGCAAGAACGTAACTAAACAAA	1	100	100	ENST00000577848	antisense	antisense	ENSG00000266401	RP11-874J12.4		1	1	N	ENSG00000266401-antisense:ENST00000577848-antisense-100-100.00:RP11-874J12.4:Null					1466	18	+	3653409	3656282
RNA35434|ENCODE_298_1878	0.115732	0.0268178	7.02037	down	3.79258	4.94762	12.3049	41.8323	47.9017	10.9806	-7.33563	-7.59818	-6.67015	-3.71121	-3.52276	-5.93534	Not Detected	Not Detected	Not Detected	Not Detected	Detected	Detected	0	RNA35434|ENCODE_298_1878	CAGAATAAGGAATGGAAACCTTAGTTACAAGTCCAAGAAATTCTACCCACTCTACTATTT	1	100	100	ENST00000456627	processed_transcript	lincRNA	ENSG00000227674	LINC00355	long intergenic non-protein coding RNA 355 [Source:HGNC Symbol;Acc:27061]	1	1	N	ENSG00000227674-lincRNA:ENST00000456627-processed_transcript-100-100.00:LINC00355:long intergenic non-protein coding RNA 355 [Source:HGNC Symbol;Acc:27061]					1879	13	-	64560503	64650144
RNA40579|RefSeq_2644_1136	0.000840218	2.75678e-08	26.2714	down	24.2977	37.7509	48.2624	537.682	571.73	719.177	-4.65606	-4.66648	-4.69848	-0.0271416	0.0544205	0.0979719	Detected	Detected	Not Detected	Detected	Detected	Detected	0	RNA40579|RefSeq_2644_1136	TGTGGATTTCATCGCGTATGGCATCCTTGAGAGAAACCAAGTATTTGAGCCCAAGTGGTT	1	100	100	ENST00000405166	processed_pseudogene	pseudogene	ENSG00000218803	GSTM2P1	glutathione S-transferase mu 2 (muscle) pseudogene 1 [Source:HGNC Symbol;Acc:38009]	1	1	N	ENSG00000218803-pseudogene:ENST00000405166-processed_pseudogene-100-100.00:GSTM2P1:glutathione S-transferase mu 2 (muscle) pseudogene 1 [Source:HGNC Symbol;Acc:38009]	100	100	NR_002932	"Homo sapiens glutathione S-transferase mu 2 pseudogene (LOC442245), non-coding RNA"	1137	6	-	111367621	111368757	57.57	100
RNA39869|RefSeq_1882_1847	0.0723527	0.0123229	2.691	down	1476.7	2542.77	1814.65	3477.93	3590.39	2928.65	1.26935	1.40727	0.534161	2.66626	2.70515	2.12379	Detected	Detected	Detected	Detected	Detected	Detected	0	RNA39869|RefSeq_1882_1847	CACCTCCGCCCAGCCTGTAATGTTTATATAAGCAGCCTCAAGGACCAAGAACCATCTGCG	5	100	100	ENST00000571091	lincRNA	lincRNA	ENSG00000186594	MIR22HG	MIR22 host gene (non-protein coding) [Source:HGNC Symbol;Acc:28219]	1	6	N	ENSG00000186594-lincRNA:ENST00000571091-lincRNA-100-100.00:ENST00000571595-lincRNA-100-100.00:ENST00000570416-lincRNA-100-100.00:ENST00000576749-non_coding-100-100.00:ENST00000574306-lincRNA-100-100.00:ENST00000334146-lincRNA-100-100.00:MIR22HG:MIR22 host gene (non-protein coding) [Source:HGNC Symbol;Acc:28219]	100	100	NR_028505	"Homo sapiens chromosome 17 open reading frame 91 (C17orf91), transcript variant 4, non-coding RNA"	1848	17	-	1614797	1619566		73.31
RNA165746|XLOC_008115	0.0157675	0.000766942	11.2159	down	3.8975	5.07707	12.0101	45.5169	29.2947	69.2603	-7.29626	-7.56092	-6.70514	-3.58942	-4.2322	-3.27828	Not Detected	Not Detected	Not Detected	Detected	Detected	Detected	0	RNA165746|XLOC_008115	ACTAGTATTGTTAACCATTGCAAAGAAATACTGTTGCCCTCCATTAAAACCTGAACTGCC	2	100	100	ENST00000412485	lincRNA	lincRNA	ENSG00000235385	GS1-600G8.5		1	1	N	ENSG00000235385-lincRNA:ENST00000412485-lincRNA-100-100.00:GS1-600G8.5:Null					1558	X	-	13284166	13321571	96.15
RNA34959|NRED_1100_1026	0.0153358	0.000728195	18.1178	down	15.7717	11.651	11.4926	141.128	133.925	183.019	-5.27954	-6.36253	-6.76868	-1.95689	-2.03949	-1.87638	Not Detected	Not Detected	Not Detected	Detected	Detected	Detected	0	RNA34959|NRED_1100_1026	TCAGTATGGAATTAGAGGACAGTGGCCTACCCTAAATAAAGACATGAGTGATGTAAAAAA	1	91.67	100	ENST00000445427	processed_transcript	lincRNA	ENSG00000237943	RP11-5N23.2		1	2	N	ENSG00000237943-lincRNA:ENST00000445427-processed_transcript-100-91.67:ENST00000449648-processed_transcript-100-90.00:RP11-5N23.2:Null	91.67	100	XM_001723825	"PREDICTED: Homo sapiens hypothetical protein LOC439949 (LOC439949), mRNA"	1027	10	+	6622500	6626507
RNA47748|UCSC_6488_1650	0.023518	0.00167218	2.69249	down	1797.42	3236.24	3439.45	3555.84	5311.55	5694.77	1.55291	1.75519	1.45665	2.69822	3.27015	3.08319	Detected	Detected	Detected	Detected	Detected	Detected	0	RNA47748|UCSC_6488_1650	CTTGATGGACAGTGGAAGAAATCACAACATGGAATTCCTCGAATAACAATTTATTGACTT	1	100	100	ENST00000525928	retained_intron	protein_coding	ENSG00000166012	TAF1D	"TATA box binding protein (TBP)-associated factor, RNA polymerase I, D, 41kDa [Source:HGNC Symbol;Acc:28759]"	1	7	N	"ENSG00000166012-protein_coding:ENST00000525928-retained_intron-100-100.00:ENST00000530769-retained_intron-100-100.00:ENST00000393259-nonsense_mediated_decay-100-100.00:ENST00000546088-processed_transcript-100-100.00:ENST00000534079-retained_intron-100-100.00:ENST00000526015-nonsense_mediated_decay-100-100.00:ENST00000323981-nonsense_mediated_decay-100-100.00:TAF1D:TATA box binding protein (TBP)-…					1651	11	-	93463447	93474662	35.82
RNA178349|ENST00000420058	0.0237315	0.0017056	6.67006	down	4.1463	5.15554	12.634	26.7683	35.1701	23.4461	-7.20698	-7.53879	-6.63207	-4.3553	-3.96849	-4.84096	Not Detected	Not Detected	Not Detected	Not Detected	Detected	Detected	0	RNA178349|ENST00000420058	GCTTATCCCACTGATTCTGATCTGACTGTGTTAAGTAATAAATCATGTGGTTACATATTC	1	100	100	ENST00000420058	processed_transcript	lincRNA	ENSG00000230257	RP11-645N11.2		1	1	N	ENSG00000230257-lincRNA:ENST00000420058-processed_transcript-100-100.00:RP11-645N11.2:Null					1073	7	+	102613968	102629303
RNA47481|UCSC_6153_1729	0.0334404	0.00328162	2.86053	down	15.0716	20.076	33.223	47.1447	39.8903	34.4598	-5.34504	-5.57752	-5.2372	-3.53873	-3.7868	-4.28539	Not Detected	Not Detected	Not Detected	Not Detected	Detected	Detected	0	RNA47481|UCSC_6153_1729	CATAGCAGTTACTGAGTTTAACTTGAAGCCACTTCCAATGCCCTGTATACAAGCTGAGCA	1	100	100	ENST00000491736	retained_intron	protein_coding	ENSG00000151729	SLC25A4	"solute carrier family 25 (mitochondrial carrier; adenine nucleotide translocator), member 4 [Source:HGNC Symbol;Acc:10990]"	1	2	N	"ENSG00000151729-protein_coding:ENST00000491736-retained_intron-100-100.00:ENST00000515584-processed_transcript-100-100.00:SLC25A4:solute carrier family 25 (mitochondrial carrier; adenine nucleotide translocator), member 4 [Source:HGNC Symbol;Acc:10990]"					1730	4	+	186064397	186068424	96.36
RNA48410|UCSC_7288_1462	0.0709647	0.0119424	8.04628	down	36.072	208.957	276.937	484.194	560.857	1102.86	-4.086	-2.19786	-2.1779	-0.178311	0.026721	0.714803	Not Detected	Detected	Detected	Detected	Detected	Detected	0	RNA48410|UCSC_7288_1462	TGCTTGGTTGTTCAGGGCCATTTCAGGTTTGGGTGTTTTCTGGGGATGTTAACATGGGAT	1	100	100	ENST00000423496	processed_transcript	processed_transcript	ENSG00000230389	HCP5	HLA complex P5 (non-protein coding) [Source:HGNC Symbol;Acc:21659]	4	6	N	ENSG00000206337-processed_transcript:ENST00000414046-processed_transcript-100-100.00:HCP5:HLA complex P5 (non-protein coding) [Source:HGNC Symbol;Acc:21659]|ENSG00000227429-processed_transcript:ENST00000455463-processed_transcript-100-100.00:ENST00000457127-processed_transcript-100-100.00:HCP5:HLA complex P5 (non-protein coding) [Source:HGNC Symbol;Acc:21659]|ENSG00000230389-processed_transcript:…	100	100	NM_006674	"Homo sapiens HLA complex P5 (HCP5), mRNA"	1463					100
RNA40612|RefSeq_2679_1113	0.0138839	0.000570882	6.0974	down	1689.5	3062.53	2706.95	8298.1	7335.95	14365.4	1.46358	1.67559	1.11114	3.92081	3.736	4.41808	Detected	Detected	Detected	Detected	Detected	Detected	0	RNA40612|RefSeq_2679_1113	GTGCTTTAACACCAAATCTGAAAATTGTTCAGAAGAGAAACATTGAGCATGAACACCATC	2	100	100	ENST00000501079	processed_transcript	lincRNA	ENSG00000247271	CTD-2003C8.1		1	1	N	ENSG00000247271-lincRNA:ENST00000501079-processed_transcript-100-100.00:CTD-2003C8.1:Null					1114	11	+	10879763	10900823
RNA34808|NRED_941_1403	0.0106668	0.000299077	12.3884	down	17.0118	14.0521	23.9513	132.487	163.815	138.144	-5.17035	-6.0922	-5.70928	-2.04804	-1.74884	-2.2822	Not Detected	Not Detected	Not Detected	Detected	Detected	Detected	0	RNA34808|NRED_941_1403	CCACTCTGCTGGTTTAGTGTGGCTTCATCTCTCAAACTGAATGAAACTTCTTCCAACTTT	1	96.67	100	ENST00000479850	processed_transcript	protein_coding	ENSG00000242715	CCDC169	coiled-coil domain containing 169 [Source:HGNC Symbol;Acc:34361]	1	1	N	ENSG00000242715-protein_coding:ENST00000479850-processed_transcript-100-96.67:CCDC169:coiled-coil domain containing 169 [Source:HGNC Symbol;Acc:34361]	96.67	100	NM_001144983	"Homo sapiens chromosome 13 open reading frame 38 (C13orf38), transcript variant 3, mRNA"	1404					93.09	66
RNA49109|UCSC_8125_1249	0.120359	0.0285772	2.92435	down	243.152	452.055	231.538	451.375	694.653	559.08	-1.33309	-1.08456	-2.4362	-0.27957	0.335381	-0.265322	Detected	Detected	Detected	Detected	Detected	Detected	0	RNA49109|UCSC_8125_1249	AAGCAATCAGAGAAAAAAGATAACTGAAGGTCCTAACTGGGACCACCTACTCCCCTTGGA	1	100	100	ENST00000495363	processed_transcript	protein_coding	ENSG00000205670	FAM165B	"family with sequence similarity 165, member B [Source:HGNC Symbol;Acc:1293]"	1	3	N	"ENSG00000205670-protein_coding:ENST00000495363-processed_transcript-100-100.00:ENST00000489469-retained_intron-100-100.00:ENST00000481710-processed_transcript-100-100.00:FAM165B:family with sequence similarity 165, member B [Source:HGNC Symbol;Acc:1293]"					1250	21	+	35747748	35775074	36.19
RNA40160|RefSeq_2189_1594	0.107579	0.023685	3.27678	down	114.447	244.497	133.92	201.832	410.038	438.784	-2.42027	-1.97124	-3.22608	-1.44074	-0.425155	-0.614866	Detected	Detected	Detected	Detected	Detected	Detected	0	RNA40160|RefSeq_2189_1594	ATGAAACCACTGTAATCCACATCTGGTTAGACAATTGGAAAAGTTCATTGAAAGGAGAAA	1	100	100	ENST00000520067	processed_transcript	lincRNA	ENSG00000204758	CTC-308K20.1		1	1	N	ENSG00000204758-lincRNA:ENST00000520067-processed_transcript-100-100.00:CTC-308K20.1:Null	100	100	NR_026683	"Homo sapiens hypothetical LOC100268168 (LOC100268168), transcript variant 2, non-coding RNA"	1595	5	-	172381784	172386371		35.57
RNA35419|ENCODE_283_1949	0.0614393	0.00945668	3.38281	down	230.632	310.45	319.417	798.536	675.632	451.954	-1.40936	-1.6267	-1.97201	0.543463	0.295324	-0.5722	Detected	Detected	Detected	Detected	Detected	Detected	0	RNA35419|ENCODE_283_1949	TATTTATTACTGTGTGGAATCTCACTCCTGTGGCTGGGGTCAAGAAAAATGGGGACACAG	1	100	100	ENST00000424895	lincRNA	lincRNA	ENSG00000236204	AC092594.1		1	1	N	ENSG00000236204-lincRNA:ENST00000424895-lincRNA-100-100.00:AC092594.1:Null					1950	2	-	19167728	19226726	98
RNA174234|ENST00000502001	0.054483	0.00766891	4.06833	down	77.4988	118.015	299.261	283.425	294.257	608.649	-2.9827	-3.02209	-2.06605	-0.950931	-0.903837	-0.142764	Detected	Detected	Detected	Detected	Detected	Detected	0	RNA174234|ENST00000502001	ACACAAAGGCTTCCTGGTCCAGATGTAGATACTAAGGCTGACTGGTTATTTAAGTCCTGC	1	100	100	ENST00000502001	processed_transcript	lincRNA	ENSG00000247516	RP11-480D4.3		1	1	N	ENSG00000247516-lincRNA:ENST00000502001-processed_transcript-100-100.00:RP11-480D4.3:Null	100	100	XM_001717468	"PREDICTED: Homo sapiens hypothetical LOC729506 (LOC729506), mRNA"	1006	5	+	8457605	8460776
RNA178013|ENST00000446423	0.0190819	0.0011214	3.59004	down	66.0942	96.5966	147.555	199.294	173.72	346.763	-3.21235	-3.31102	-3.08621	-1.459	-1.66414	-0.954427	Detected	Detected	Detected	Detected	Detected	Detected	0	RNA178013|ENST00000446423	TAGTAAAAAGAAAAACAAAGACTCGGGAAGAAAGTTCCTGCCCTCCCTGTTGAATGCTGT	1	100	100	ENST00000446423	processed_transcript	lincRNA	ENSG00000234684	FKBP1A-SDCBP2	FKBP1A-SDCBP2 readthrough (non-protein coding) [Source:HGNC Symbol;Acc:41997]	2	2	N	"ENSG00000088832-protein_coding:ENST00000474726-processed_transcript-100-100.00:FKBP1A:FK506 binding protein 1A, 12kDa [Source:HGNC Symbol;Acc:3711]|ENSG00000234684-lincRNA:ENST00000446423-processed_transcript-100-100.00:FKBP1A-SDCBP2:FKBP1A-SDCBP2 readthrough (non-protein coding) [Source:HGNC Symbol;Acc:41997]"					1812	20	+	1306064	1358827	10.66
RNA35442|ENCODE_306_1857	0.115787	0.0268369	8.63122	down	7.80452	5.14716	14.9789	86.5618	14.4247	85.3448	-6.2945	-7.54114	-6.38645	-2.66209	-5.2543	-2.977	Not Detected	Not Detected	Not Detected	Detected	Not Detected	Detected	0	RNA35442|ENCODE_306_1857	TCTCTCCTTTTGCAAATTCCCATGTGTGGAAATGCCGTTTGGATAATGAGGGAGCCTGAA	1	100	100	ENST00000379053	processed_transcript	lincRNA	ENSG00000205181	RP5-1022P6.6		2	2	N	ENSG00000205181-lincRNA:ENST00000379053-processed_transcript-100-100.00:RP5-1022P6.6:Null|ENSG00000230563-processed_transcript:ENST00000430097-processed_transcript-100-100.00:RP5-828H9.1:Null	100	100	NR_029405	"Homo sapiens hypothetical LOC643406 (LOC643406), non-coding RNA"	1858	20	-	5480968	5485259	82.07	82.07
RNA34739|NRED_871_1541	0.102686	0.0219416	8.57898	down	10.5156	11.4466	11.721	119.051	87.5025	23.5522	-5.86434	-6.38807	-6.74029	-2.20231	-2.65352	-4.83444	Not Detected	Not Detected	Not Detected	Not Detected	Detected	Detected	0	RNA34739|NRED_871_1541	AAGCACAGGAATACTGCTGGGATCCCTGAAAGCATAGTAGCTGTGATGATAATAGTAGTG	1	100	100	ENST00000560449	TEC	protein_coding	ENSG00000058335	RASGRF1	Ras protein-specific guanine nucleotide-releasing factor 1 [Source:HGNC Symbol;Acc:9875]	1	1	N	ENSG00000058335-protein_coding:ENST00000560449-TEC-100-100.00:RASGRF1:Ras protein-specific guanine nucleotide-releasing factor 1 [Source:HGNC Symbol;Acc:9875]					1542	15	-	79272487	79274008	98.64
RNA46568|UCSC_5066_1974	0.0254519	0.00199438	3.14212	down	384.284	615.89	754.017	1264.57	1256.91	959.314	-0.672776	-0.638386	-0.732859	1.20668	1.19089	0.513627	Detected	Detected	Detected	Detected	Detected	Detected	0	RNA46568|UCSC_5066_1974	AAAGTGGCTCAGTGTAAAATAAAACTGACACAAGCCCATGTACCAGCAGCCAATTGGATC	1	100	100	ENST00000401050	processed_transcript	protein_coding	ENSG00000182183	FAM159A	"family with sequence similarity 159, member A [Source:HGNC Symbol;Acc:28757]"	1	1	N	"ENSG00000182183-protein_coding:ENST00000401050-processed_transcript-100-100.00:FAM159A:family with sequence similarity 159, member A [Source:HGNC Symbol;Acc:28757]"					1975	1	+	53099065	53135337	95.54
RNA48424|UCSC_7305_1456	0.014993	0.000684564	2.86586	down	542.037	997.328	1556.85	1811.31	1615.71	1864.34	-0.176558	0.0570078	0.313107	1.72507	1.55318	1.47222	Detected	Detected	Detected	Detected	Detected	Detected	0	RNA48424|UCSC_7305_1456	TAAGAACCCACACAATGGACAAGTGATGCCGCTATCACCATGGGGATGGTTCTTCTAAAT	1	100	100	ENST00000510836	nonsense_mediated_decay	protein_coding	ENSG00000104723	TUSC3	tumor suppressor candidate 3 [Source:HGNC Symbol;Acc:30242]	1	2	N	ENSG00000104723-protein_coding:ENST00000510836-nonsense_mediated_decay-100-100.00:ENST00000515859-nonsense_mediated_decay-100-100.00:TUSC3:tumor suppressor candidate 3 [Source:HGNC Symbol;Acc:30242]					1457	8	+	15397729	15621993	89.77
RNA35619|ENCODE_487_1168	0.0897356	0.0176573	9.51442	down	11.4876	12.2668	70.9491	87.3724	85.0831	319.033	-5.7368	-6.28823	-4.1426	-2.64865	-2.69397	-1.07467	Not Detected	Not Detected	Not Detected	Detected	Detected	Detected	0	RNA35619|ENCODE_487_1168	GCAGCAACACATGGAAGGTAAAAATCTTTCTAATAAGAGCAATGGAAGAAACATTTCTAC	1	100	100	ENST00000456514	lincRNA	lincRNA	ENSG00000235180	LINC00601	long intergenic non-protein coding RNA 601 [Source:HGNC Symbol;Acc:43916]	1	1	N	ENSG00000235180-lincRNA:ENST00000456514-lincRNA-100-100.00:LINC00601:long intergenic non-protein coding RNA 601 [Source:HGNC Symbol;Acc:43916]					1169	10	-	128102437	128110448	100
RNA159398|XLOC_009810	0.00439507	2.22874e-05	105.075	down	7.3576	7.72599	11.7628	713.381	605.061	494.974	-6.37957	-6.9552	-6.73515	0.380776	0.136168	-0.441022	Not Detected	Not Detected	Not Detected	Detected	Detected	Detected	0	RNA159398|XLOC_009810	CAGCAAAGTATCTTCTGTGGCCCCATGACTAATTTCGTTGTTTAAACTCATTATAAAAAC	1	100	100	ENST00000553247	processed_transcript	processed_transcript	ENSG00000257219	RP11-54A9.1		1	1	N	ENSG00000257219-processed_transcript:ENST00000553247-processed_transcript-100-100.00:RP11-54A9.1:Null					1793	12	+	76646054	76698873	58.59
RNA35414|ENCODE_277_1960	0.00431939	1.70621e-05	16.7682	down	36.5436	74.7737	75.3949	698.714	568.04	674.038	-4.06726	-3.68046	-4.05492	0.350807	0.0450802	0.00445461	Detected	Detected	Detected	Detected	Detected	Detected	0	RNA35414|ENCODE_277_1960	TTTGTGGGCTTTTACTTTCTTTCCTGGGAATGGTAGGCCATAGCTATTGGTATGTTTTTT	1	100	100	ENST00000414772	processed_transcript	lincRNA	ENSG00000231566	RP5-1158E12.3		1	1	N	ENSG00000231566-lincRNA:ENST00000414772-processed_transcript-100-100.00:RP5-1158E12.3:Null					1961	X	-	45707327	45710447
RNA177997|ENST00000446213	0.0348659	0.00357746	14.2365	down	6.13759	5.19333	11.8227	42.0221	43.0241	165.648	-6.64113	-7.52826	-6.72782	-3.70468	-3.6777	-2.02026	Not Detected	Not Detected	Not Detected	Detected	Detected	Detected	0	RNA177997|ENST00000446213	TCATGATCATCTGCTCTAAACACGTATCTTTAACATTCGAGAGGAATGACCGCCTGGTGG	1	100	100	ENST00000446213	processed_transcript	lincRNA	ENSG00000233221	AC133785.1		1	1	N	ENSG00000233221-lincRNA:ENST00000446213-processed_transcript-100-100.00:AC133785.1:Null					1274	2	-	131593010	131594567
RNA157867|XLOC_000744	0.0626853	0.00978927	4.02234	down	49.1518	51.6661	108.792	184.136	229.359	117.252	-3.63963	-4.21377	-3.52589	-1.57312	-1.26331	-2.51877	Detected	Detected	Detected	Detected	Detected	Detected	0	RNA157867|XLOC_000744	GATTTTTCTTATTCACTGTTTCCCATCAGGGAAAAAAGAATCCTCCCACCTCATGCCTTT	1	100	100	ENST00000577528	lincRNA	lincRNA	ENSG00000264443	RP4-594I10.3		1	1	N	ENSG00000264443-lincRNA:ENST00000577528-lincRNA-100-100.00:RP4-594I10.3:Null					1693	1	-	24863137	24878541
RNA35477|ENCODE_341_1761	0.0688795	0.0113501	118.877	down	3.72786	5.40897	17.0834	1362.91	1504.93	77.7067	-7.36046	-7.46956	-6.19679	1.31472	1.45071	-3.11226	Not Detected	Not Detected	Not Detected	Detected	Detected	Detected	0	RNA35477|ENCODE_341_1761	CTTATGAAAATTGCATCCATATTAGAGTTAACCATGTGCTATGGATACAGCAACCCTACA	1	100	100	ENST00000450911	lincRNA	lincRNA	ENSG00000236322	RP11-327I22.8		1	1	N	ENSG00000236322-lincRNA:ENST00000450911-lincRNA-100-100.00:RP11-327I22.8:Null					1762	9	-	43184022	43189411	94.66
RNA49440|UCSC_8521_1154	0.099502	0.0208402	5.14059	down	16.9648	21.4302	15.5099	81.2797	80.08	32.413	-5.17433	-5.48334	-6.33619	-2.75293	-2.7814	-4.37373	Not Detected	Not Detected	Not Detected	Not Detected	Detected	Detected	0	RNA49440|UCSC_8521_1154	GACAAAGGGTTTCTCTGTTTAGACCTCCCTAAGTTTCCTGGCATTTCTAGAGAAACAAGG	1	100	100	ENST00000438843	nonsense_mediated_decay	protein_coding	ENSG00000003400	CASP10	"caspase 10, apoptosis-related cysteine peptidase [Source:HGNC Symbol;Acc:1500]"	1	1	N	"ENSG00000003400-protein_coding:ENST00000438843-nonsense_mediated_decay-100-100.00:CASP10:caspase 10, apoptosis-related cysteine peptidase [Source:HGNC Symbol;Acc:1500]"					1155	2	+	202047620	202072906	76.95
RNA161283|XLOC_001952	0.0267344	0.0021742	3.86518	down	23.7969	26.8885	29.2112	73.0097	67.76	60.0887	-4.6861	-5.156	-5.42286	-2.90773	-3.02241	-3.48321	Detected	Detected	Not Detected	Not Detected	Detected	Detected	0	RNA161283|XLOC_001952	GGAAGACCAAAGACCATAGGTAGAAAACTTGGATACAACTTCCAAATAAACACTCTTCAA	1	100	100	ENST00000422961	processed_transcript	processed_transcript	ENSG00000242282	AC108488.4		1	1	N	ENSG00000242282-processed_transcript:ENST00000422961-processed_transcript-100-100.00:AC108488.4:Null					1531	2	-	3579404	3584463	51.7
RNA48028|UCSC_6825_1577	0.0229514	0.00159911	12.4853	down	17.7706	34.325	19.5646	174.403	253.311	144.803	-5.10738	-4.80373	-6.00114	-1.65147	-1.12	-2.21428	Not Detected	Detected	Not Detected	Detected	Detected	Detected	0	RNA48028|UCSC_6825_1577	GAGCAAGACATGCTCTTGGATGGGGAAACTTAATATCAGAAAAATGTCAATTTTCCCATT	2	100	100	ENST00000468377	processed_transcript	lincRNA	ENSG00000244300	RP11-475N22.4		1	1	N	ENSG00000244300-lincRNA:ENST00000468377-processed_transcript-100-100.00:RP11-475N22.4:Null					1578	3	+	128208074	128221190
RNA165545|XLOC_007775	0.0248069	0.00187382	12.1532	down	4.34069	5.37825	12.3615	61.1212	70.8259	32.9579	-7.14088	-7.47778	-6.66353	-3.16415	-2.95856	-4.34968	Not Detected	Not Detected	Not Detected	Not Detected	Detected	Detected	0	RNA165545|XLOC_007775	GAATGGGAACATTGTCTGTCATCCCTAGACTGCATTAAAGACCTAAACTGCTTCCATTTA	1	100	100	ENST00000423380	lincRNA	lincRNA	ENSG00000230537	RP11-305L7.1		1	1	N	ENSG00000230537-lincRNA:ENST00000423380-lincRNA-100-100.00:RP11-305L7.1:Null					1439	9	-	93867238	93880236	54.45
RNA48034|UCSC_6831_1575	0.035307	0.00366648	4.72496	down	9.66285	26.3505	38.8811	50.1732	82.2377	69.7084	-5.98636	-5.18515	-5.01031	-3.44891	-2.74304	-3.26897	Not Detected	Not Detected	Not Detected	Detected	Detected	Detected	0	RNA48034|UCSC_6831_1575	GCATGCAATTGACCAGCTTAAGAGAAAACTAGATACTGACAAAATGAAACTCATAGTAGA	1	100	100	ENST00000263717	unprocessed_pseudogene	pseudogene	ENSG00000122432	SPATA1	spermatogenesis associated 1 [Source:HGNC Symbol;Acc:14682]	1	3	N	ENSG00000122432-pseudogene:ENST00000263717-unprocessed_pseudogene-100-100.00:ENST00000554297-transcribed_unprocessed_pseudogene-100-100.00:ENST00000490879-processed_transcript-100-100.00:SPATA1:spermatogenesis associated 1 [Source:HGNC Symbol;Acc:14682]	100	100	NM_001081472	"Homo sapiens spermatogenesis associated 1 (SPATA1), mRNA"	1576	1	+	84971973	85018807	96.89
RNA49600|UCSC_8713_1112	0.00300266	1.4649e-06	38.4134	down	5.01059	7.88927	12.3017	196.578	191.394	201.78	-6.93382	-6.92502	-6.67052	-1.4788	-1.52437	-1.7356	Not Detected	Not Detected	Not Detected	Detected	Detected	Detected	0	RNA49600|UCSC_8713_1112	TAGGCTTCCCTTTTTAGACCACAGCTGTCACATGTTTCTGACTCAACTTGCTTCTGCCAT	3	100	100	ENST00000503469	processed_transcript	lincRNA	ENSG00000250041	CTD-2003C8.2		1	1	N	ENSG00000250041-lincRNA:ENST00000503469-processed_transcript-100-100.00:CTD-2003C8.2:Null					1113	11	-	10905705	10920824
RNA47247|UCSC_5858_1796	0.0929145	0.0186264	5.57767	down	441.711	905.207	1918.02	1864	2398.15	8199.24	-0.471846	-0.0828114	0.614087	1.76643	2.12294	3.60904	Detected	Detected	Detected	Detected	Detected	Detected	0	RNA47247|UCSC_5858_1796	TACTTACCCACAAAAGAATCCTCAAGTTCCTCCAGCTTTTTGTAAGTAGTTTTTAGCGTT	1	100	100	ENST00000488258	nonsense_mediated_decay	protein_coding	ENSG00000106617	PRKAG2	"protein kinase, AMP-activated, gamma 2 non-catalytic subunit [Source:HGNC Symbol;Acc:9386]"	1	1	N	"ENSG00000106617-protein_coding:ENST00000488258-nonsense_mediated_decay-100-100.00:PRKAG2:protein kinase, AMP-activated, gamma 2 non-catalytic subunit [Source:HGNC Symbol;Acc:9386]"					1797	7	-	151265779	151574316	78.67
RNA163828|XLOC_004423	0.0293919	0.00259293	29.748	down	4.12654	5.21745	11.6612	73.1804	67.9413	366.13	-7.21387	-7.52157	-6.74767	-2.90437	-3.01855	-0.876021	Not Detected	Not Detected	Not Detected	Detected	Detected	Detected	0	RNA163828|XLOC_004423	AAGCCTCAAGTTTTTCTTCACTCTTTTAGCCAAAGATATGTTTCCCAGGATGCATGAAAT	1	100	100	ENST00000513280	lincRNA	lincRNA	ENSG00000249743	RP11-60A8.1		1	3	N	ENSG00000249743-lincRNA:ENST00000513280-lincRNA-100-100.00:ENST00000503403-lincRNA-100-100.00:ENST00000513379-lincRNA-100-100.00:RP11-60A8.1:Null					1495	5	+	72509773	72590761	29.32
RNA176724|ENST00000509303	0.00512438	3.86302e-05	53.2583	down	507.357	583.885	537.662	18992	16239.7		-0.271949	-0.715375	-1.22075	5.11535	4.88247		Detected	Detected	Detected	Compromised	Detected	Detected	0	RNA176724|ENST00000509303	TATAATCCTTTTTATAGGCGGCAGGTCTTAAGAGATGAGGGTCCAGAGGAACGGATGAAG	1	100	100	ENST00000397381	lincRNA	lincRNA	ENSG00000214049	UCA1	urothelial cancer associated 1 (non-protein coding) [Source:HGNC Symbol;Acc:37126]	1	1	N	ENSG00000214049-lincRNA:ENST00000397381-lincRNA-100-100.00:UCA1:urothelial cancer associated 1 (non-protein coding) [Source:HGNC Symbol;Acc:37126]	100	100	NR_015379	"Homo sapiens urothelial cancer associated 1 (non-protein coding) (UCA1), non-coding RNA"	1590	19	-	15940171	15946228	57.77	57.77
RNA47904|UCSC_6675_1608	0.0600324	0.00911451	2.52842	down	1272.25	1214.44	1777.33	1908	1886.56	3396.38	1.05436	0.341163	0.504183	1.80009	1.77678	2.33755	Detected	Detected	Detected	Detected	Detected	Detected	0	RNA47904|UCSC_6675_1608	GCAAATTCAATGAGTATAGTAAAATATCTTCCTCCCTTTACCGATTCCCACCCTATTCTC	1	100	100	ENST00000480968	processed_transcript	protein_coding	ENSG00000198715	C1orf85	chromosome 1 open reading frame 85 [Source:HGNC Symbol;Acc:29436]	1	2	N	ENSG00000198715-protein_coding:ENST00000480968-processed_transcript-100-100.00:ENST00000472870-processed_transcript-100-100.00:C1orf85:chromosome 1 open reading frame 85 [Source:HGNC Symbol;Acc:29436]					1609	1	-	156259915	156265449	23.26
RNA49572|UCSC_8680_1119	0.00446957	2.30207e-05	475.339	down	4.10963	5.21859	12.47	1284.29	1897.75	3245.85	-7.2198	-7.52125	-6.65093	1.22901	1.78531	2.27215	Not Detected	Not Detected	Not Detected	Detected	Detected	Detected	0	RNA49572|UCSC_8680_1119	ATTTCCTGCTCGGAACCTTGTTTACTAATTGGATCTATTTGTGATGACTATATGGCAACT	1	100	100	ENST00000515389	processed_transcript	protein_coding	ENSG00000145287	PLAC8	placenta-specific 8 [Source:HGNC Symbol;Acc:19254]	1	1	N	ENSG00000145287-protein_coding:ENST00000515389-processed_transcript-100-100.00:PLAC8:placenta-specific 8 [Source:HGNC Symbol;Acc:19254]					1120	4	-	84011212	84035911	32.53
RNA177845|ENST00000451179	0.0747448	0.0130205	5.72517	down	334.659	446.965	250.112	1426.13	1607.13	843.652	-0.872258	-1.1009	-2.32488	1.38014	1.5455	0.328273	Detected	Detected	Detected	Detected	Detected	Detected	0	RNA177845|ENST00000451179	TCAACATTAAATGCTGAAAGAACATCAGTGTATCAGCACAGCAAATATTCCAAATGCCAG	1	100	100	ENST00000451179	antisense	lincRNA	ENSG00000189223	AC016683.6		1	1	N	ENSG00000189223-lincRNA:ENST00000451179-antisense-100-100.00:AC016683.6:Null					1197	2	+	113993106	114023747
RNA34454|NRED_586_1992	0.0321725	0.0030572	6.6361	down	153.131	187.689	205.34	1005.51	903.037	523.144	-2.00018	-2.35272	-2.60944	0.875955	0.713873	-0.361167	Detected	Detected	Detected	Detected	Detected	Detected	0	RNA34454|NRED_586_1992	GCAACTTTCTTCTTTGTGCTCCAGGAACCTACGCACTATATATATAAATAAAGCTTAAGT	4	100	100	ENST00000580522	processed_transcript	lincRNA	ENSG00000265177	AC058791.2		2	6	N	ENSG00000231721-lincRNA:ENST00000443623-processed_transcript-100-100.00:ENST00000451786-lincRNA-100-100.00:ENST00000433079-lincRNA-100-100.00:AC058791.2:Null|ENSG00000265177-lincRNA:ENST00000580522-processed_transcript-100-100.00:ENST00000582465-lincRNA-100-100.00:ENST00000581174-lincRNA-100-100.00:AC058791.2:Null	100	100	NR_024153	"Homo sapiens hypothetical LOC378805 (FLJ43663), transcript variant 2, non-coding RNA"	1993	7	-	130628924	130792559		86.65
RNA40298|RefSeq_2341_1437	0.0953391	0.0194466	7.61591	down	4.17455	5.10738	11.5023	42.8148	54.3816	12.8149	-7.19718	-7.55233	-6.76746	-3.67771	-3.33972	-5.71249	Not Detected	Not Detected	Not Detected	Not Detected	Detected	Detected	0	RNA40298|RefSeq_2341_1437	CTGGAATTCCAGTAATGGTGACCAACATGTTTTAAATTCCAGTAAAGGTTATGGTTACAT	4	100	100	ENST00000499568	antisense	lincRNA	ENSG00000245573	BDNF-AS	BDNF antisense RNA (non-protein coding) [Source:HGNC Symbol;Acc:20608]	1	3	N	ENSG00000245573-lincRNA:ENST00000499568-antisense-100-100.00:ENST00000500662-antisense-100-100.00:ENST00000502161-antisense-100-100.00:BDNF-AS:BDNF antisense RNA (non-protein coding) [Source:HGNC Symbol;Acc:20608]					1438	11	+	27528398	27719718
RNA47790|UCSC_6540_1640	0.011369	0.000355202	4.96004	down	227.539	266.564	419.992	949.074	1038.29	868.832	-1.42883	-1.84658	-1.57709	0.792625	0.915227	0.370702	Detected	Detected	Detected	Detected	Detected	Detected	0	RNA47790|UCSC_6540_1640	GAATATTCAGTTTTTGGCACCCTGTGCTGCGCACACTAAAGAACCGCATTGAAGAGAACA	1	100	100	ENST00000530803	nonsense_mediated_decay	protein_coding	ENSG00000166199	ALKBH3	"alkB, alkylation repair homolog 3 (E. coli) [Source:HGNC Symbol;Acc:30141]"	1	2	N	"ENSG00000166199-protein_coding:ENST00000530803-nonsense_mediated_decay-100-100.00:ENST00000532962-nonsense_mediated_decay-100-100.00:ALKBH3:alkB, alkylation repair homolog 3 (E. coli) [Source:HGNC Symbol;Acc:30141]"					1641	11	+	43902356	43941825	95.37
RNA39763|RefSeq_1767_1972	0.00677874	8.93243e-05	55.1646	down	11.4446	15.9075	12.169	530.839	483.542	399.061	-5.74221	-5.91328	-6.68618	-0.04562	-0.18727	-0.751768	Not Detected	Not Detected	Not Detected	Detected	Detected	Detected	0	RNA39763|RefSeq_1767_1972	CAGAGAGACATCTGGTGATACTATCTGTTGATTGCAAAGAAAAATATACCCGACTAATAA	1	100	100	ENST00000510760	unprocessed_pseudogene	pseudogene	ENSG00000204794	PGM5P1	phosphoglucomutase 5 pseudogene 1 [Source:HGNC Symbol;Acc:28452]	2	2	N	ENSG00000204794-pseudogene:ENST00000510760-unprocessed_pseudogene-100-100.00:PGM5P1:phosphoglucomutase 5 pseudogene 1 [Source:HGNC Symbol;Acc:28452]|ENSG00000231242-lincRNA:ENST00000412376-processed_transcript-100-95.00:RP11-87H9.3:Null	100	100	NR_002836	"Homo sapiens phosphoglucomutase 5 pseudogene 2 (PGM5P2), non-coding RNA"	1973	9	-	69080243	69147854	95.59	96.45
RNA159359|XLOC_010102	0.159278	0.0450069	7.78789	down	21.7083	64.0572	66.4168	80.6731	150.467	989.833	-4.81863	-3.90363	-4.23783	-2.76374	-1.87146	0.558809	Detected	Detected	Detected	Detected	Detected	Detected	0	RNA159359|XLOC_010102	AGTCGTACCCTCTTGTTTTTCTCTGAGTCAGTCTTAAGGTGAAATGAAGTGTGGCCCAGT	2	100	100	ENST00000553102	processed_transcript	processed_transcript	ENSG00000257698	RP11-620J15.3		2	8	N	ENSG00000257698-processed_transcript:ENST00000553102-processed_transcript-100-100.00:ENST00000546580-processed_transcript-100-100.00:ENST00000547492-processed_transcript-100-100.00:ENST00000551421-processed_transcript-100-100.00:RP11-620J15.3:Null|ENSG00000262349-processed_transcript:ENST00000570447-processed_transcript-100-100.00:ENST00000576521-processed_transcript-100-100.00:ENST00000575935-pr…					1251	12	-	58325132	58330391	25.04
RNA160755|XLOC_012197	0.0784184	0.0141428	6.85813	down	23.6961	28.0091	11.5711	69.9436	71.965	135.549	-4.69223	-5.09709	-6.75886	-2.96963	-2.93555	-2.30956	Detected	Not Detected	Not Detected	Detected	Detected	Detected	0	RNA160755|XLOC_012197	CTTGGGTCTTAGCCACATCCTCCAGTCCATCTGGACTAGCAATAAAGCTGACATTTTAAT	2	100	100	ENST00000577557	lincRNA	lincRNA	ENSG00000266088	RP5-1028K7.2		1	2	N	ENSG00000266088-lincRNA:ENST00000577557-lincRNA-100-100.00:ENST00000578280-lincRNA-100-100.00:RP5-1028K7.2:Null					1305	17	+	38673266	38683253
RNA48898|UCSC_7887_1305	0.103098	0.0221031	2.65343	down	233.037	510.55	444.686	838.118	695.49	467.029	-1.39439	-0.909007	-1.49467	0.613258	0.337117	-0.524864	Detected	Detected	Detected	Detected	Detected	Detected	0	RNA48898|UCSC_7887_1305	TGAGTTTAGGACGAGAAACTGCTCCTATTTGGTGGGACCTTGGGCAAGTCAGTTTTAAGT	1	100	100	ENST00000444180	processed_transcript	processed_transcript	ENSG00000151303	AGAP11	ankyrin repeat and GTPase domain Arf GTPase activating protein 11 [Source:HGNC Symbol;Acc:29421]	1	1	N	ENSG00000151303-processed_transcript:ENST00000444180-processed_transcript-100-100.00:AGAP11:ankyrin repeat and GTPase domain Arf GTPase activating protein 11 [Source:HGNC Symbol;Acc:29421]					1306	10	+	88753118	88784486
RNA48174|UCSC_7009_1533	0.0131732	0.000501644	13.1486	down	53.718	39.4552	62.7275	361.071	373.717	616.854	-3.51147	-4.60277	-4.32029	-0.601612	-0.558967	-0.123446	Detected	Detected	Detected	Detected	Detected	Detected	0	RNA48174|UCSC_7009_1533	TGATGCCAAGGACTGGCTTCCTGTGTCAGAGTATATGAGACCTTTTCTTTCATGCTGACT	1	100	96	ENST00000532734	nonsense_mediated_decay	protein_coding	ENSG00000166444	ST5	suppression of tumorigenicity 5 [Source:HGNC Symbol;Acc:11350]	1	1	N	ENSG00000166444-protein_coding:ENST00000532734-nonsense_mediated_decay-96-100.00:ST5:suppression of tumorigenicity 5 [Source:HGNC Symbol;Acc:11350]					1534	11	-	8728631	8788251	92.11
RNA46716|UCSC_5237_1939	0.0376051	0.00410254	54.5188	down	12.9868	9.83249	22.9376	1037.83	769.713	163.642	-5.55983	-6.60736	-5.77167	0.921608	0.483408	-2.03783	Not Detected	Not Detected	Not Detected	Detected	Detected	Detected	0	RNA46716|UCSC_5237_1939	TGTGGTCTTTTTTGGTACTGAGATGCAAACACAGGAAACTTGTGGTCTATGCTGCTTTCA	1	100	100	ENST00000513849	antisense	antisense	ENSG00000249175	CTC-484P3.3		1	1	N	ENSG00000249175-antisense:ENST00000513849-antisense-100-100.00:CTC-484P3.3:Null					1940	5	+	94124493	94129303	97.42
RNA34550|NRED_682_1823	0.00747456	0.000120516	9.19838	down	4.1379	6.57215	11.8168	42.2524	42.6979	38.1824	-7.20991	-7.18855	-6.72855	-3.69679	-3.68868	-4.1374	Not Detected	Not Detected	Not Detected	Not Detected	Detected	Detected	0	RNA34550|NRED_682_1823	GTGACAGTATCCTTACCTGCCATTTAATATTAGCCTCGTATTTTTCTCACGTATATTTAC	1	100	100	ENST00000570269	lincRNA	lincRNA	ENSG00000259976	RP11-553L6.5		1	1	N	ENSG00000259976-lincRNA:ENST00000570269-lincRNA-100-100.00:RP11-553L6.5:Null					1824	3	-	114033352	114035475
RNA47947|UCSC_6726_1598	0.103438	0.0222264	5.39682	down	9.51439	9.16629	11.2552	21.1824	77.5116	25.8821	-6.00869	-6.70858	-6.79879	-4.69296	-2.82843	-4.69835	Not Detected	Not Detected	Not Detected	Not Detected	Detected	Detected	0	RNA47947|UCSC_6726_1598	ACTCATGAACAGAGAATGCTTCACGGATGGCAACAATTCCTTGCCTTTGGACACCAAGTA	1	100	100	ENST00000517298	processed_transcript	protein_coding	ENSG00000185015	CA13	carbonic anhydrase XIII [Source:HGNC Symbol;Acc:14914]	1	1	N	ENSG00000185015-protein_coding:ENST00000517298-processed_transcript-100-100.00:CA13:carbonic anhydrase XIII [Source:HGNC Symbol;Acc:14914]					1599	8	+	86132844	86352138	87.61
RNA59087|asoverlaps_750_1047	0.0194962	0.00116322	12.4894	down	73.3808	112.814	76.2545	813.865	791.382	525.898	-3.06147	-3.08711	-4.03856	0.570894	0.523462	-0.353593	Detected	Detected	Detected	Detected	Detected	Detected	0	RNA59087|asoverlaps_750_1047	AAATTCCAGTGAGACCAATAACACCATTTCTGGTCCTGCATGCTCTTCCAAACTTTGCCA	1	100	100	ENST00000494214	processed_transcript	protein_coding	ENSG00000233527	AC092295.7		1	2	N	ENSG00000233527-protein_coding:ENST00000494214-processed_transcript-100-100.00:ENST00000475219-processed_transcript-100-100.00:AC092295.7:Null					1048	19	+	37063971	37085610	47.37
RNA40527|RefSeq_2587_1191	0.0857223	0.0163929	2.76858	down	64.3311	73.7266	91.4591	151.395	169.118	99.0242	-3.25136	-3.7008	-3.77626	-1.85558	-1.70289	-2.76252	Detected	Detected	Detected	Detected	Detected	Detected	0	RNA40527|RefSeq_2587_1191	AACACAGTCTACCAGAAGGAAATTAATTAGAGTCCGGAGAGCAAGCAGGAAGCAGAACCA	7	100	100	ENST00000583400	antisense	processed_transcript	ENSG00000175061	C17orf76-AS1	C17orf76 antisense RNA 1 (non-protein coding) [Source:HGNC Symbol;Acc:28619]	1	1	N	ENSG00000175061-processed_transcript:ENST00000583400-antisense-100-100.00:C17orf76-AS1:C17orf76 antisense RNA 1 (non-protein coding) [Source:HGNC Symbol;Acc:28619]	100	100	NR_027178	"Homo sapiens non-protein coding RNA 188 (NCRNA00188), transcript variant 22, non-coding RNA"	1192	17	+	16342300	16373962		70.61
RNA40261|RefSeq_2300_1482	0.0266791	0.00216546	2.87123	down	689.972	1374.13	1512.28	2082.69	1534.41	2925.02	0.171589	0.519383	0.271201	1.92648	1.4787	2.122	Detected	Detected	Detected	Detected	Detected	Detected	0	RNA40261|RefSeq_2300_1482	GATCACCTAAACTGAGTCCAGCTGGCTAACTCTAAATATATGTGTATCTTTTCAGCATAA	3	100	100	ENST00000448958	processed_transcript	processed_transcript	ENSG00000228463	AP006222.2		5	10	N	ENSG00000184319-pseudogene:ENST00000480246-processed_transcript-100-100.00:ENST00000462238-processed_transcript-100-100.00:ENST00000467796-processed_transcript-100-100.00:AC002055.4:Null|ENSG00000213753-pseudogene:ENST00000473164-processed_transcript-100-100.00:ENST00000487264-processed_transcript-100-100.00:AC016629.2:Null|ENSG00000228463-processed_transcript:ENST00000448958-processed_transcript…	100	100	NR_029406	"Homo sapiens ribosomal protein L23a pseudogene (FLJ43681), non-coding RNA"	1483	1	+	249230778	249231789	67.95	59.85
RNA49256|UCSC_8299_1207	0.0128819	0.000477034	3.5003	down	171.636	211.465	249.014	441.28	398.574	606.962	-1.8356	-2.18064	-2.33123	-0.312202	-0.466064	-0.14677	Detected	Detected	Detected	Detected	Detected	Detected	0	RNA49256|UCSC_8299_1207	AAATTGCAAACAACTAAATACCCCTCACCAGGAGCTGGCCCATTATAGCAACTCTGAGAC	1	100	100	ENST00000559804	processed_transcript	processed_transcript	ENSG00000232907	RP5-977B1.7		1	4	N	ENSG00000232907-processed_transcript:ENST00000559804-processed_transcript-100-100.00:ENST00000559455-processed_transcript-100-100.00:ENST00000425233-antisense-100-100.00:ENST00000439595-antisense-100-100.00:RP5-977B1.7:Null					1208	20	-	35136104	35201678	38.69
RNA40391|RefSeq_2444_1350	0.0528736	0.0073059	4.88013	down	405.175	1054.29	1795.23	1924.32	2557.34	4988.26	-0.596404	0.137138	0.518643	1.81238	2.21566	2.89209	Detected	Detected	Detected	Detected	Detected	Detected	0	RNA40391|RefSeq_2444_1350	ATTACATCCAGCAAGACACTAAGAACGACTACCCAAAAAGCACTGCTGTACCTGTGTGGT	1	100	100	ENST00000404883	processed_pseudogene	pseudogene	ENSG00000216740	ANXA2P3	annexin A2 pseudogene 3 [Source:HGNC Symbol;Acc:540]	1	1	N	ENSG00000216740-pseudogene:ENST00000404883-processed_pseudogene-100-100.00:ANXA2P3:annexin A2 pseudogene 3 [Source:HGNC Symbol;Acc:540]	100	100	NR_001446	"Homo sapiens annexin A2 pseudogene 3 (ANXA2P3), non-coding RNA"	1351	10	+	66585284	66586634	74.67	100
RNA49117|UCSC_8133_1247	0.162127	0.0462233	3.1327	down	413.486	470.202	317.69	967.333	1021.08	529.508	-0.567111	-1.02778	-1.97983	0.820117	0.891105	-0.343722	Detected	Detected	Detected	Detected	Detected	Detected	0	RNA49117|UCSC_8133_1247	GAGCCGGCGCTGACAGATGGAAGACTTGAGATGTTACAAGATTATATATGGAAACACAAA	3	100	100	ENST00000415236	processed_transcript	lincRNA	ENSG00000223960	AC009948.5		1	5	N	ENSG00000223960-lincRNA:ENST00000415236-processed_transcript-100-100.00:ENST00000436616-processed_transcript-100-100.00:ENST00000453026-processed_transcript-100-100.00:ENST00000450044-processed_transcript-100-100.00:ENST00000454488-processed_transcript-100-100.00:AC009948.5:Null					1248	2	+	179278389	179298394
RNA40459|RefSeq_2515_1279	0.0610276	0.00936259	3.15931	down	20.2151	41.728	25.6165	65.2795	51.6466	55.6647	-4.92145	-4.52197	-5.61231	-3.06919	-3.41417	-3.59354	Not Detected	Detected	Not Detected	Not Detected	Detected	Detected	0	RNA40459|RefSeq_2515_1279	GCAAAGAAGAAAGATAATTTCATTGAGCCATCCTGTTTTACAGGATTTTCCCTCCTGGTG	2	100	100	ENST00000502161	antisense	lincRNA	ENSG00000245573	BDNF-AS	BDNF antisense RNA (non-protein coding) [Source:HGNC Symbol;Acc:20608]	1	1	N	ENSG00000245573-lincRNA:ENST00000502161-antisense-100-100.00:BDNF-AS:BDNF antisense RNA (non-protein coding) [Source:HGNC Symbol;Acc:20608]					1280	11	+	27528398	27719718
RNA177351|ENST00000334146	0.0606808	0.00926996	2.73614	down	1509.82	2560.91	1924.95	3449.88	3904.31	3117.47	1.30136	1.41752	0.61929	2.65458	2.82608	2.21393	Detected	Detected	Detected	Detected	Detected	Detected	0	RNA177351|ENST00000334146	CACCTCCGCCCAGCCTGTAATGTTTATATAAGCAGCCTCAAGGACCAAGAACCATCTGCG	5	100	100	ENST00000571091	lincRNA	lincRNA	ENSG00000186594	MIR22HG	MIR22 host gene (non-protein coding) [Source:HGNC Symbol;Acc:28219]	1	6	N	ENSG00000186594-lincRNA:ENST00000571091-lincRNA-100-100.00:ENST00000571595-lincRNA-100-100.00:ENST00000570416-lincRNA-100-100.00:ENST00000576749-non_coding-100-100.00:ENST00000574306-lincRNA-100-100.00:ENST00000334146-lincRNA-100-100.00:MIR22HG:MIR22 host gene (non-protein coding) [Source:HGNC Symbol;Acc:28219]	100	100	NR_028505	"Homo sapiens chromosome 17 open reading frame 91 (C17orf91), transcript variant 4, non-coding RNA"	1366	17	-	1614804	1619504		94.14
RNA40409|RefSeq_2463_1333	0.0679908	0.0111186	17.6812	down	3.93854	9.31987	12.3643	38.4336	51.1802	351.27	-7.28114	-6.68461	-6.6632	-3.83346	-3.42725	-0.935794	Not Detected	Not Detected	Not Detected	Detected	Detected	Detected	0	RNA40409|RefSeq_2463_1333	CTATTGAATAGTCCTCTTCTCTACCCATGGACTTGGCATTTTTATATTCGATTTTAAGGA	4	100	100	ENST00000453335	processed_transcript	processed_transcript	ENSG00000234365	XXbac-BPG246D15.8		8	16	N	ENSG00000204261-processed_transcript:ENST00000429600-processed_transcript-100-100.00:ENST00000453426-processed_transcript-100-100.00:XXbac-BPG246D15.8:Null|ENSG00000206232-processed_transcript:ENST00000438856-processed_transcript-100-100.00:ENST00000421382-processed_transcript-100-100.00:XXbac-BPG246D15.8:Null|ENSG00000206296-processed_transcript:ENST00000457136-processed_transcript-100-100.00:EN…					1334					74.72
RNA40388|RefSeq_2441_1351	0.0634205	0.0100023	2.80299	down	1245.63	2674.28	1806.83	3342.51	3625.51	3012.58	1.02386	1.48002	0.527935	2.60896	2.7192	2.16455	Detected	Detected	Detected	Detected	Detected	Detected	0	RNA40388|RefSeq_2441_1351	CACCTCCGCCCAGCCTGTAATGTTTATATAAGCAGCCTCAAGGACCAAGAACCATCTGCG	5	100	100	ENST00000571091	lincRNA	lincRNA	ENSG00000186594	MIR22HG	MIR22 host gene (non-protein coding) [Source:HGNC Symbol;Acc:28219]	1	6	N	ENSG00000186594-lincRNA:ENST00000571091-lincRNA-100-100.00:ENST00000571595-lincRNA-100-100.00:ENST00000570416-lincRNA-100-100.00:ENST00000576749-non_coding-100-100.00:ENST00000574306-lincRNA-100-100.00:ENST00000334146-lincRNA-100-100.00:MIR22HG:MIR22 host gene (non-protein coding) [Source:HGNC Symbol;Acc:28219]	100	100	NR_028505	"Homo sapiens chromosome 17 open reading frame 91 (C17orf91), transcript variant 4, non-coding RNA"	1352	17	-	1614797	1619566		100
RNA35539|ENCODE_404_1497	0.0293059	0.00257173	11.473	down	4.18648	5.01771	13.805	35.5035	33.5921	101.138	-7.19307	-7.57789	-6.50419	-3.94786	-4.03472	-2.73205	Not Detected	Not Detected	Not Detected	Detected	Detected	Detected	0	RNA35539|ENCODE_404_1497	ACTAGTATTGTTAACCATTGCAAAGAAATACTGTTGCCCTCCATTAAAACCTGAACTGCC	2	100	100	ENST00000412485	lincRNA	lincRNA	ENSG00000235385	GS1-600G8.5		1	1	N	ENSG00000235385-lincRNA:ENST00000412485-lincRNA-100-100.00:GS1-600G8.5:Null					1498	X	-	13284166	13321511	100
RNA49314|UCSC_8374_1187	0.00416657	1.36986e-05	69.3683	down	4.30639	5.07439	11.2061	298.909	256.204	293.974	-7.15233	-7.56168	-6.8051	-0.874191	-1.10362	-1.19269	Not Detected	Not Detected	Not Detected	Detected	Detected	Detected	0	RNA49314|UCSC_8374_1187	GGTAGCCTAAACTCTTTCCCCAATTTTTGATATCACTTCATGTCATTTTAGAGAGTAAGT	1	100	100	ENST00000447413	processed_transcript	processed_transcript	ENSG00000213963	AC074286.1		1	1	N	ENSG00000213963-processed_transcript:ENST00000447413-processed_transcript-100-100.00:AC074286.1:Null					1188	2	-	178186339	178257419	97.89
RNA49106|UCSC_8122_1250	0.081921	0.0152297	2.55174	down	1766.58	2732.43	2395.87	2783.17	3060.97	6212.34	1.52793	1.51106	0.93502	2.34476	2.47501	3.20869	Detected	Detected	Detected	Detected	Detected	Detected	0	RNA49106|UCSC_8122_1250	TTACCAGAAAAAGAAGCTATGCTTCAAAGAAAATGATGGCTGAAGACCTAGGGAACAAGG	1	88.33	100	ENST00000482405	processed_transcript	protein_coding	ENSG00000002586	CD99	CD99 molecule [Source:HGNC Symbol;Acc:7082]	1	1	N	ENSG00000002586-protein_coding:ENST00000482405-processed_transcript-100-88.33:CD99:CD99 molecule [Source:HGNC Symbol;Acc:7082]					1251					10.56
RNA174983|ENST00000445427	0.0449857	0.00556355	16.3832	down	4.33668	20.29	11.3379	87.185	54.4347	254.596	-7.14221	-5.56222	-6.78823	-2.65174	-3.33831	-1.40017	Not Detected	Not Detected	Not Detected	Detected	Detected	Detected	0	RNA174983|ENST00000445427	TGATACTTTCCCAAAGGTTTGGCAGAAATTGTTTTTTGAGTGGCTCACCAGAGTACCCAG	1	100	100	ENST00000449648	processed_transcript	lincRNA	ENSG00000237943	RP11-5N23.2		1	2	N	ENSG00000237943-lincRNA:ENST00000449648-processed_transcript-100-100.00:ENST00000445427-processed_transcript-100-100.00:RP11-5N23.2:Null	100	100	XM_001723825	"PREDICTED: Homo sapiens hypothetical protein LOC439949 (LOC439949), mRNA"	1134	10	+	6622380	6626261
RNA48680|UCSC_7621_1375	0.0522373	0.00716281	8.3284	down	104.353	295.24	320.87	653.794	858.731	2801.54	-2.55348	-1.69917	-1.96547	0.25494	0.641293	2.05977	Detected	Detected	Detected	Detected	Detected	Detected	0	RNA48680|UCSC_7621_1375	CGAATTTTATCACGTAACAGAAGAACTTGGAGCCATCAGTTTCTGTAACCTAAAAAGTTT	1	100	100	ENST00000465957	processed_transcript	protein_coding	ENSG00000107521	HPS1	Hermansky-Pudlak syndrome 1 [Source:HGNC Symbol;Acc:5163]	1	1	N	ENSG00000107521-protein_coding:ENST00000465957-processed_transcript-100-100.00:HPS1:Hermansky-Pudlak syndrome 1 [Source:HGNC Symbol;Acc:5163]					1376	10	-	100201711	100206704	64.22
RNA49401|UCSC_8477_1165	0.0519387	0.00709735	2.8676	down	49.3271	52.1394	73.7781	123.717	113.519	87.7473	-3.6345	-4.20061	-4.08619	-2.14685	-2.27798	-2.93695	Detected	Detected	Detected	Detected	Detected	Detected	0	RNA49401|UCSC_8477_1165	TGAATACCGTGTCTCAATGCTGTGCACCAATAAAGAACACAGAAAGTCAGAGTTTTCCAT	1	100	100	ENST00000532240	processed_transcript	protein_coding	ENSG00000070081	NUCB2	nucleobindin 2 [Source:HGNC Symbol;Acc:8044]	1	2	N	ENSG00000070081-protein_coding:ENST00000532240-processed_transcript-100-100.00:ENST00000532658-processed_transcript-100-80.00:NUCB2:nucleobindin 2 [Source:HGNC Symbol;Acc:8044]					1166	11	+	17336927	17371521	70.13
RNA35584|ENCODE_452_1313	0.014993	0.000684414	8.28906	down	8.74313	10.0168	11.8187	62.7156	35.3998	73.132	-6.13066	-6.58056	-6.72831	-3.127	-3.9591	-3.1998	Not Detected	Not Detected	Not Detected	Detected	Not Detected	Detected	0	RNA35584|ENCODE_452_1313	CAGCAAAGGCCCAAGTTAGGTGACAATTTCAAGTGTTTGTGAAGATATATGAACAAAATT	2	100	100	ENST00000435485	lincRNA	lincRNA	ENSG00000234323	RP11-308N19.1		1	2	N	ENSG00000234323-lincRNA:ENST00000435485-lincRNA-100-100.00:ENST00000425709-lincRNA-100-100.00:RP11-308N19.1:Null					1314	9	+	109213096	109367076	94.52
RNA176580|ENST00000511540	0.0535414	0.00745728	3.45575	down	495.71	494.586	602.217	1534.84	1107.73	987.078	-0.305451	-0.954838	-1.05717	1.48612	1.00863	0.554789	Detected	Detected	Detected	Detected	Detected	Detected	0	RNA176580|ENST00000511540	GTGCTCAAGATAAGAAAGGGGTTGGGGCAGTCATGGTAAATAGTATGAGAATTCACAAAA	1	100	100	ENST00000574716	antisense	antisense	ENSG00000263096	RP11-515O17.2		1	1	N	ENSG00000263096-antisense:ENST00000574716-antisense-100-100.00:RP11-515O17.2:Null					1741	17	-	53348864	53351014
RNA49296|UCSC_8349_1192	0.0108663	0.000315667	22.1266	down	9.28434	22.9231	12.682	177.8	226.983	199.541	-6.04401	-5.38618	-6.6266	-1.62364	-1.27833	-1.75169	Not Detected	Not Detected	Not Detected	Detected	Detected	Detected	0	RNA49296|UCSC_8349_1192	ATAACATGGCCAGCAAGAAAGTAATTACAGTGTTTGGAGCAACAGGAGCTCAAGGTGGCT	1	100	100	ENST00000445507	retained_intron	pseudogene	ENSG00000171658	RP11-443P15.2		1	5	N	ENSG00000171658-pseudogene:ENST00000445507-retained_intron-100-100.00:ENST00000436375-processed_transcript-100-100.00:ENST00000422108-processed_transcript-100-100.00:ENST00000416764-retained_intron-100-100.00:ENST00000306399-transcribed_unprocessed_pseudogene-100-91.67:RP11-443P15.2:Null	100	100	XR_038616	"PREDICTED: Homo sapiens similar to hCG2041270 (LOC344887), miscRNA"	1193	3	+	185677757	185693547	44.55
RNA48159|UCSC_6991_1539	0.00416657	1.15978e-05	505.226	down	4.18644	4.90224	11.5149	2397.56	2042.59	1713.98	-7.19308	-7.61148	-6.76588	2.1296	1.89141	1.35091	Not Detected	Not Detected	Not Detected	Detected	Detected	Detected	0	RNA48159|UCSC_6991_1539	TGTAGCTTACCGCCAGGAAAAGGATGAAAACAAATGGACGGATTAAGCCTATCGTATGGC	1	100	100	ENST00000514217	nonsense_mediated_decay	protein_coding	ENSG00000168685	IL7R	interleukin 7 receptor [Source:HGNC Symbol;Acc:6024]	1	1	N	ENSG00000168685-protein_coding:ENST00000514217-nonsense_mediated_decay-100-100.00:IL7R:interleukin 7 receptor [Source:HGNC Symbol;Acc:6024]					1540	5	+	35856990	35876921	82.26
RNA34919|NRED_1053_1126	0.0258863	0.00204816	11.1869	down	3.82461	4.83882	11.1001	50.8826	22.3255	69.7283	-7.32349	-7.63026	-6.81882	-3.42865	-4.62415	-3.26856	Not Detected	Not Detected	Not Detected	Detected	Not Detected	Detected	0	RNA34919|NRED_1053_1126	ACCCTCATACCCTGGTCCTATCCAGGGTTATATTCCCTACTTTAGAAGAATTAATTATTT	4	100	100	ENST00000508269	processed_transcript	lincRNA	ENSG00000248890	RP11-291L15.2		1	1	N	ENSG00000248890-lincRNA:ENST00000508269-processed_transcript-100-100.00:RP11-291L15.2:Null	100	100	XR_041423	"PREDICTED: Homo sapiens hypothetical LOC646576 (LOC646576), miscRNA"	1127	4	-	145564073	145567171
RNA159064|XLOC_009191	0.0216526	0.00144503	13.0379	down	68.5404	85.1398	57.3798	704.649	625.545	463.689	-3.15992	-3.49315	-4.44884	0.363009	0.184202	-0.535219	Detected	Detected	Not Detected	Detected	Detected	Detected	0	RNA159064|XLOC_009191	AAAGAACCAAGAGCTGCAAATGTCCTGGTGGCCTTGGAAGTTTATGGATGGTACAGATCT	1	100	100	ENST00000561588	lincRNA	lincRNA	ENSG00000260877	RP11-211G23.2		1	1	N	ENSG00000260877-lincRNA:ENST00000561588-lincRNA-100-100.00:RP11-211G23.2:Null					1839	11	+	69184376	69187267
RNA178350|ENST00000409054	0.047931	0.0062057	2.60598	down	346.633	373.914	866.152	691.872	737.965	1071.73	-0.821542	-1.35835	-0.532835	0.33661	0.422639	0.673494	Detected	Detected	Detected	Detected	Detected	Detected	0	RNA178350|ENST00000409054	TATAAATCTTCAATACATCCTGTCCCCCTAAAACGGCATCTGGATCTTTTGAGGGTTAAA	1	100	100	ENST00000409054	processed_transcript	lincRNA	ENSG00000222041	LINC00152	long intergenic non-protein coding RNA 152 [Source:HGNC Symbol;Acc:28717]	1	1	N	ENSG00000222041-lincRNA:ENST00000409054-processed_transcript-100-100.00:LINC00152:long intergenic non-protein coding RNA 152 [Source:HGNC Symbol;Acc:28717]	100	98	NR_015395	"Homo sapiens hypothetical LOC541471 (LOC541471), transcript variant 1, non-coding RNA"	1097	2	+	87754886	87883594		71.08
RNA176854|ENST00000433544	0.0586556	0.00873031	4.63686	down	17.349	42.9467	22.7898	95.4058	78.6605	62.1276	-5.14202	-4.48044	-5.781	-2.52175	-2.8072	-3.43507	Not Detected	Detected	Not Detected	Detected	Detected	Detected	0	RNA176854|ENST00000433544	GTGAGATATCAAATAGAGAGGTGAAGCCTGCAGTAATAAAAAATACTGCCATAGCTATAA	1	100	100	ENST00000433544	processed_transcript	lincRNA	ENSG00000230439	RP11-488P3.1		1	1	N	ENSG00000230439-lincRNA:ENST00000433544-processed_transcript-100-100.00:RP11-488P3.1:Null	96.67	100	XR_038432	"PREDICTED: Homo sapiens similar to MIG7 (LOC100132240), miscRNA"	1672	1	-	94218479	94241000
RNA40683|RefSeq_2758_1047	0.0483101	0.00629369	3.46805	down	476.632	1016.64	1070.29	1211.37	1572.56	3127.71	-0.362073	0.0846739	-0.22752	1.14467	1.51413	2.21866	Detected	Detected	Detected	Detected	Detected	Detected	0	RNA40683|RefSeq_2758_1047	AGCCCGTAAGCTTATAGTAGAGGATGGGGATTTTGTTATCAGCTGCTAAAAGGGAGAAGC	1	100	100	ENST00000507197	processed_transcript	protein_coding	ENSG00000015479	MATR3	matrin 3 [Source:HGNC Symbol;Acc:6912]	1	1	N	ENSG00000015479-protein_coding:ENST00000507197-processed_transcript-100-100.00:MATR3:matrin 3 [Source:HGNC Symbol;Acc:6912]					1048	5	+	138609440	138618873	62.37
RNA47821|UCSC_6577_1633	0.0553454	0.00789393	2.885	down	700.781	1124.41	962.864	1954.65	1820.94	1409.77	0.194015	0.230041	-0.380123	1.83494	1.7257	1.06901	Detected	Detected	Detected	Detected	Detected	Detected	0	RNA47821|UCSC_6577_1633	AGATGAGAAAGAAGCCACCACCAAGAATGGAGACTACACATATGTGGAAAGAGTGAAGAT	1	100	100	ENST00000530803	nonsense_mediated_decay	protein_coding	ENSG00000166199	ALKBH3	"alkB, alkylation repair homolog 3 (E. coli) [Source:HGNC Symbol;Acc:30141]"	1	1	N	"ENSG00000166199-protein_coding:ENST00000530803-nonsense_mediated_decay-100-100.00:ALKBH3:alkB, alkylation repair homolog 3 (E. coli) [Source:HGNC Symbol;Acc:30141]"					1634	11	+	43902356	43941825	95.35
RNA175993|ENST00000456602	0.0297401	0.00265129	9.28994	down	10.5643	7.00759	20.3059	47.3503	62.7777	111.672	-5.85768	-7.096	-5.94748	-3.53245	-3.13259	-2.58911	Not Detected	Not Detected	Not Detected	Detected	Detected	Detected	0	RNA175993|ENST00000456602	AGGAGTCTCACAGAGAATTGACTCCTTGCCCACCTATACTACCTTTGTGGGTAGAGACTC	2	100	100	ENST00000456602	processed_transcript	lincRNA	ENSG00000227354	RBM26-AS1	RBM26 antisense RNA 1 (non-protein coding) [Source:HGNC Symbol;Acc:39805]	1	1	N	ENSG00000227354-lincRNA:ENST00000456602-processed_transcript-100-100.00:RBM26-AS1:RBM26 antisense RNA 1 (non-protein coding) [Source:HGNC Symbol;Acc:39805]					1757	13	+	79980443	79997090
RNA40290|RefSeq_2333_1448	0.00652359	7.84796e-05	3.16094	down	489.787	912.798	1031.89	1409.66	1434.63	1984.32	-0.322795	-0.0707645	-0.280235	1.36338	1.3817	1.5622	Detected	Detected	Detected	Detected	Detected	Detected	0	RNA40290|RefSeq_2333_1448	CACCTAAACTGAGTCCAGCTGGCTAACTCTAAATATATGTGTATCTTTTCAGCATAAAAA	2	100	100	ENST00000448958	processed_transcript	processed_transcript	ENSG00000228463	AP006222.2		5	10	N	ENSG00000184319-pseudogene:ENST00000480246-processed_transcript-100-100.00:ENST00000462238-processed_transcript-100-100.00:ENST00000467796-processed_transcript-100-100.00:AC002055.4:Null|ENSG00000213753-pseudogene:ENST00000473164-processed_transcript-100-100.00:ENST00000487264-processed_transcript-100-100.00:AC016629.2:Null|ENSG00000228463-processed_transcript:ENST00000448958-processed_transcript…	100	100	NR_029406	"Homo sapiens ribosomal protein L23a pseudogene (FLJ43681), non-coding RNA"	1449	1	+	249230778	249231763	67.75	61.26
RNA33834|lncRNAdb_41_1441	0.00587903	5.66912e-05	114.229	down	130.025	189.887	319.063	11036.1	10451.5	28037.1	-2.23616	-2.33592	-1.97361	4.33219	4.24665	5.38282	Detected	Detected	Detected	Detected	Detected	Detected	0	RNA33834|lncRNAdb_41_1441	AACATTATTCCTTCCTTGGCCTAAAAACTCATCGCCACCTACATTAAAGCTAATATGCCT	1	100	100	ENST00000397381	lincRNA	lincRNA	ENSG00000214049	UCA1	urothelial cancer associated 1 (non-protein coding) [Source:HGNC Symbol;Acc:37126]	1	1	N	ENSG00000214049-lincRNA:ENST00000397381-lincRNA-100-100.00:UCA1:urothelial cancer associated 1 (non-protein coding) [Source:HGNC Symbol;Acc:37126]	100	100	NR_015379	"Homo sapiens urothelial cancer associated 1 (non-protein coding) (UCA1), non-coding RNA"	1442	19	+	15939756	15946230	98.06	98.06
RNA40225|RefSeq_2263_1520	0.00755509	0.000123898	3.28389	down	458.796	893.003	989.966	1387.54	1436.68	1984.49	-0.417095	-0.102394	-0.340075	1.34057	1.38376	1.56232	Detected	Detected	Detected	Detected	Detected	Detected	0	RNA40225|RefSeq_2263_1520	CACCTAAACTGAGTCCAGCTGGCTAACTCTAAATATATGTGTATCTTTTCAGCATAAAAA	2	100	100	ENST00000448958	processed_transcript	processed_transcript	ENSG00000228463	AP006222.2		5	10	N	ENSG00000184319-pseudogene:ENST00000480246-processed_transcript-100-100.00:ENST00000462238-processed_transcript-100-100.00:ENST00000467796-processed_transcript-100-100.00:AC002055.4:Null|ENSG00000213753-pseudogene:ENST00000473164-processed_transcript-100-100.00:ENST00000487264-processed_transcript-100-100.00:AC016629.2:Null|ENSG00000228463-processed_transcript:ENST00000448958-processed_transcript…	100	100	NR_029406	"Homo sapiens ribosomal protein L23a pseudogene (FLJ43681), non-coding RNA"	1521					64.54	58.36
[truncated: 6 more columns]
