# Supplementary material for: Analysis of the miRNA–mRNA–lncRNA networks in ER+ and ER− breast cancer cell lines
Source: J Cell Mol Med. 2015 Sep 28;19(12):2874–87. doi: 10.1111/jcmm.12681 (PMC4687702; doi:10.1111/jcmm.12681)
Supplement: Supplementary file 14 — Table S8 The details of the down‐regulated mRNAs in MCF‐7 cell compared with that in MDA‐MB‐231 cell. [file JCMM-19-2874-s014.xls]

## Sheet: Sheet1
ProbeName	p (Corrected)	p	FC (absolute)	Regulation	MCF-7(1):gProcessedSignal(raw)	MCF-7(2):gProcessedSignal(raw)	MCF-7(3):gProcessedSignal(raw)	MDA-MB-231(1):gProcessedSignal(raw)	MDA-MB-231(2):gProcessedSignal(raw)	MDA-MB-231(3):gProcessedSignal(raw)	MCF-7(1):gProcessedSignal(normalized)	MCF-7(2):gProcessedSignal(normalized)	MCF-7(3):gProcessedSignal(normalized)	MDA-MB-231(1):gProcessedSignal(normalized)	MDA-MB-231(2):gProcessedSignal(normalized)	MDA-MB-231(3):gProcessedSignal(normalized)	MCF-7(1):gFEFlags	MCF-7(2):gFEFlags	MCF-7(3):gFEFlags	MDA-MB-231(3):gFEFlags	MDA-MB-231(2):gFEFlags	MDA-MB-231(1):gFEFlags	ControlType	mRNA_ProbeName	ProbeID	PrimaryAccession	RefSeqAccession	GenbankAccession	UniGeneID	EntrezGeneID	GeneSymbol	GeneName	EnsemblID	TIGRID	GO	Description	GenomicCoordinates	Cytoband
CB_017063	0.00300266	1.42024e-06	39.483	up	9883.26	14001.3	15748.3	202.793	210.959	227.941	4.01197	3.86836	3.6516	-1.43389	-1.38395	-1.55971	Detected	Detected	Detected	Detected	Detected	Detected	0	CB_017063	A_24_P48495	NM_014400	NM_014400	NM_014400	Hs.631594	27076	LYPD3	LY6/PLAUR domain containing 3	ENST00000244333		GO:0005886(plasma membrane)|GO:0006928(cellular component movement)|GO:0007160(cell-matrix adhesion)|GO:0016021(integral to membrane)|GO:0043236(laminin binding)|GO:0046658(anchored to plasma membrane)	"Homo sapiens LY6/PLAUR domain containing 3 (LYPD3), mRNA [NM_014400]"	chr19:43967319-43965982	hs|19q13.31
CB_023149	0.0057072	5.23819e-05	26.4261	up	261.392	392.189	721.203	9.0513	7.84899	15.5318	-1.22873	-1.28951	-0.79705	-5.91963	-6.13226	-5.43508	Detected	Detected	Detected	Not Detected	Not Detected	Not Detected	0	CB_023149	A_33_P3351904	NM_031861	NM_031861	NM_031861	Hs.199343	56138	PCDHA11	protocadherin alpha 11	ENST00000510402		GO:0005509(calcium ion binding)|GO:0005515(protein binding)|GO:0005886(plasma membrane)|GO:0005887(integral to plasma membrane)|GO:0007155(cell adhesion)|GO:0007156(homophilic cell adhesion)|GO:0007399(nervous system development)	"Homo sapiens protocadherin alpha 11 (PCDHA11), transcript variant 2, mRNA [NM_031861]"	chr5:140251062-140251121	hs|5q31.3
CB_010474	0.0121593	0.000412969	6.87194	up	94.0714	115.158	219.647	13.5441	8.96405	16.6336	-2.70312	-3.05744	-2.51226	-5.33816	-5.94062	-5.3362	Detected	Detected	Detected	Not Detected	Not Detected	Not Detected	0	CB_010474	A_23_P233	NM_001461	NM_001461	NM_001461	Hs.642706	2330	FMO5	flavin containing monooxygenase 5	ENST00000369272		GO:0004497(monooxygenase activity)|GO:0004499(flavin-containing monooxygenase activity)|GO:0005783(endoplasmic reticulum)|GO:0005792(microsome)|GO:0008150(biological_process)|GO:0016020(membrane)|GO:0016021(integral to membrane)|GO:0031227(intrinsic to endoplasmic reticulum membrane)|GO:0050660(FAD or FADH2 binding)|GO:0050661(NADP or NADPH binding)|GO:0055114(oxidation reduction)	"Homo sapiens flavin containing monooxygenase 5 (FMO5), transcript variant 1, mRNA [NM_001461]"	chr1:146658421-146658362	hs|1q21.1
CB_015030	0.00416657	1.18516e-05	26.2208	up	1558.31	1659.82	2671.95	44.6664	40.2483	58.7325	1.34696	0.791894	1.09237	-3.61663	-3.77391	-3.51614	Detected	Detected	Detected	Not Detected	Detected	Detected	0	CB_015030	A_23_P426944	NM_006194	NM_006194	NM_006194	Hs.132576	5083	PAX9	paired box 9	ENST00000361487		"GO:0003677(DNA binding)|GO:0005515(protein binding)|GO:0005634(nucleus)|GO:0006355(regulation of transcription, DNA-dependent)|GO:0007275(multicellular organismal development)|GO:0007492(endoderm development)|GO:0016564(transcription repressor activity)|GO:0045892(negative regulation of transcription, DNA-dependent)|GO:0045944(positive regulation of transcription from RNA polymerase II promoter)…	"Homo sapiens paired box 9 (PAX9), mRNA [NM_006194]"	chr14:37145552-37145611	hs|14q13.3
CB_007095	0.00759607	0.000128084	21.1168	up	1032.8	1306.25	3368.45	51.3194	42.649	60.7291	0.753533	0.446298	1.42656	-3.41632	-3.69033	-3.46792	Detected	Detected	Detected	Not Detected	Detected	Detected	0	CB_007095	A_23_P163227	NM_001015001	NM_001015001	NM_001015001	Hs.425633	548596	CKMT1A	"creatine kinase, mitochondrial 1A"	ENST00000448957		GO:0000166(nucleotide binding)|GO:0004111(creatine kinase activity)|GO:0005524(ATP binding)|GO:0005739(mitochondrion)|GO:0005743(mitochondrial inner membrane)|GO:0006600(creatine metabolic process)|GO:0016020(membrane)|GO:0034641(cellular nitrogen compound metabolic process)	"Homo sapiens creatine kinase, mitochondrial 1A (CKMT1A), nuclear gene encoding mitochondrial protein, mRNA [NM_001015001]"	chr15:43991282-43991341	hs|15q15.3
CB_017894	0.0100313	0.000263525	7.48903	up	861.813	1531.08	2735.24	124.27	104.657	181.969	0.492426	0.675422	1.12614	-2.14042	-2.39525	-1.88468	Detected	Detected	Detected	Detected	Detected	Detected	0	CB_017894	A_24_P176493	NM_015251	NM_015251	NM_015251	Hs.16349	23300	ATMIN	ATM interactor	ENST00000299575		GO:0005622(intracellular)|GO:0005634(nucleus)|GO:0006974(response to DNA damage stimulus)|GO:0008270(zinc ion binding)|GO:0046872(metal ion binding)	"Homo sapiens ATM interactor (ATMIN), mRNA [NM_015251]"	chr16:81080715-81080774	hs|16q23.2
CB_020717	0.00664245	8.38318e-05	33.2622	up	722.863	906.33	2414.51	23.1366	19.7472	25.9127	0.238772	-0.0810232	0.946205	-4.56565	-4.80119	-4.69664	Detected	Detected	Detected	Not Detected	Not Detected	Detected	0	CB_020717	A_33_P3562537	NM_020630	NM_020630	NM_020630	Hs.350321	5979	RET	ret proto-oncogene	ENST00000340058	NP838836	GO:0000165(MAPKKK cascade)|GO:0000166(nucleotide binding)|GO:0001657(ureteric bud development)|GO:0001755(neural crest cell migration)|GO:0001838(embryonic epithelial tube formation)|GO:0004713(protein tyrosine kinase activity)|GO:0004714(transmembrane receptor protein tyrosine kinase activity)|GO:0004872(receptor activity)|GO:0005509(calcium ion binding)|GO:0005524(ATP binding)|GO:0006468(protei…	"Homo sapiens ret proto-oncogene (RET), transcript variant 4, mRNA [NM_020630]"	chr10:43622213-43622272	hs|10q11.21
CB_012306	0.00679004	9.164e-05	9.0333	up	5739.13	11593	13653.5	554.079	611.38	1001.99	3.22781	3.59605	3.44567	0.0161953	0.151156	0.576422	Detected	Detected	Detected	Detected	Detected	Detected	0	CB_012306	A_33_P3396607	NM_003359	NM_003359	NM_003359	Hs.572518	7358	UGDH	UDP-glucose 6-dehydrogenase	ENST00000506179		GO:0001702(gastrulation with mouth forming second)|GO:0003979(UDP-glucose 6-dehydrogenase activity)|GO:0005488(binding)|GO:0005829(cytosol)|GO:0006011(UDP-glucose metabolic process)|GO:0006024(glycosaminoglycan biosynthetic process)|GO:0006065(UDP-glucuronate biosynthetic process)|GO:0006805(xenobiotic metabolic process)|GO:0009055(electron carrier activity)|GO:0016491(oxidoreductase activity)|GO…	"Homo sapiens UDP-glucose 6-dehydrogenase (UGDH), transcript variant 1, mRNA [NM_003359]"	chr4:39500471-39500412	hs|4p14
CB_010700	0.00426602	1.61205e-05	654.485	up	4463.86	10703.2	14079.7	6.63303	6.43268	15.4886	2.86527	3.48083	3.49002	-6.36808	-6.41935	-5.4391	Detected	Detected	Detected	Not Detected	Not Detected	Not Detected	0	CB_010700	A_24_P91566	NM_001719	NM_001719	NM_001719	Hs.473163	655	BMP7	bone morphogenetic protein 7	ENST00000371291	NP1196686	GO:0001501(skeletal system development)|GO:0001503(ossification)|GO:0001654(eye development)|GO:0001656(metanephros development)|GO:0001657(ureteric bud development)|GO:0001707(mesoderm formation)|GO:0001823(mesonephros development)|GO:0001837(epithelial to mesenchymal transition)|GO:0005125(cytokine activity)|GO:0005515(protein binding)|GO:0005576(extracellular region)|GO:0005615(extracellular s…	"Homo sapiens bone morphogenetic protein 7 (BMP7), mRNA [NM_001719]"	chr20:55803439-55803380	hs|20q13.31
CB_027818	0.00825139	0.000170821	181.495	up	1564.91	2484.61	1998.14	3.8458	5.98277	15.5556	1.35305	1.37389	0.673134	-7.15447	-6.52396	-5.43287	Detected	Detected	Detected	Not Detected	Not Detected	Not Detected	0	CB_027818	A_24_P374461	NM_181646	NM_181646	NM_181646	Hs.684410	219578	ZNF804B	zinc finger protein 804B	ENST00000333190		GO:0005622(intracellular)|GO:0008270(zinc ion binding)|GO:0046872(metal ion binding)	"Homo sapiens zinc finger protein 804B (ZNF804B), mRNA [NM_181646]"	chr7:88965639-88965698	hs|7q21.13
CB_016338	0.00930031	0.000216025	17.6927	up	202.865	371.287	722.334	11.9596	10.5551	21.4333	-1.59443	-1.36852	-0.794788	-5.51765	-5.7049	-4.97045	Detected	Detected	Detected	Not Detected	Not Detected	Not Detected	0	CB_016338	A_24_P363408	NM_012259	NM_012259	NM_012259	Hs.144287	23493	HEY2	hairy/enhancer-of-split related with YRPW motif 2	ENST00000368364		"GO:0000122(negative regulation of transcription from RNA polymerase II promoter)|GO:0001570(vasculogenesis)|GO:0003677(DNA binding)|GO:0003700(sequence-specific DNA binding transcription factor activity)|GO:0005634(nucleus)|GO:0006355(regulation of transcription, DNA-dependent)|GO:0007275(multicellular organismal development)|GO:0007399(nervous system development)|GO:0009887(organ morphogenesis)…	"Homo sapiens hairy/enhancer-of-split related with YRPW motif 2 (HEY2), mRNA [NM_012259]"	chr6:126082004-126082063	hs|6q22.31
CB_021592	0.0149682	0.000682263	5.81688	up	84.9296	134.497	205.219	12.0193	11.2901	24.1735	-2.85061	-2.83348	-2.61029	-5.51047	-5.60778	-4.79688	Detected	Detected	Detected	Not Detected	Not Detected	Not Detected	0	CB_021592	A_24_P225878	NM_022342	NM_022342	NM_022342	Hs.373947	64147	KIF9	kinesin family member 9	ENST00000452770		GO:0000166(nucleotide binding)|GO:0003777(microtubule motor activity)|GO:0005524(ATP binding)|GO:0005737(cytoplasm)|GO:0005856(cytoskeleton)|GO:0005874(microtubule)|GO:0007018(microtubule-based movement)|GO:0007596(blood coagulation)	"Homo sapiens kinesin family member 9 (KIF9), transcript variant 1, mRNA [NM_022342]"	chr3:47277037-47270168	hs|3p21.31
CB_018857	0.006082	6.62364e-05	7.78636	up	727.84	1215.66	1299.17	98.9896	79.4043	85.3244	0.248672	0.342603	0.0520592	-2.46855	-2.79362	-2.97735	Detected	Detected	Detected	Not Detected	Detected	Detected	0	CB_018857	A_24_P231546	NM_016490	NM_016490	NM_016490	Hs.107922	51252	FAM178B	"family with sequence similarity 178, member B"	ENST00000417561			"Homo sapiens family with sequence similarity 178, member B (FAM178B), transcript variant B, mRNA [NM_016490]"	chr2:97541686-97541627	hs|2q11.2
CB_013086	0.0113167	0.000346768	59.8959	up	1422.37	1391.27	1032.9	17.8272	8.91945	16.4767	1.21527	0.537274	-0.278826	-4.94174	-5.94781	-5.34988	Detected	Detected	Detected	Not Detected	Not Detected	Not Detected	0	CB_013086	A_33_P3239185	NM_004200	NM_004200	NM_004200	Hs.502730	9066	SYT7	synaptotagmin VII	ENST00000263846		GO:0001778(plasma membrane repair)|GO:0005215(transporter activity)|GO:0005509(calcium ion binding)|GO:0005624(membrane fraction)|GO:0005764(lysosome)|GO:0016020(membrane)|GO:0016021(integral to membrane)|GO:0017158(regulation of calcium ion-dependent exocytosis)|GO:0030054(cell junction)|GO:0030672(synaptic vesicle membrane)|GO:0031410(cytoplasmic vesicle)|GO:0045202(synapse)|GO:0050796(regulati…	"Homo sapiens synaptotagmin VII (SYT7), mRNA [NM_004200]"	chr11:61282853-61282794	hs|11q12.2
CB_005187	0.0134702	0.000533712	5.46626	up	68.237	115.986	198.817	12.9965	10.342	19.7414	-3.16632	-3.04711	-2.65601	-5.3977	-5.73433	-5.08908	Detected	Detected	Detected	Not Detected	Not Detected	Not Detected	0	CB_005187	A_32_P83098	NM_000336	NM_000336	NM_000336	Hs.414614	6338	SCNN1B	"sodium channel, nonvoltage-gated 1, beta"	ENST00000343070		"GO:0001666(response to hypoxia)|GO:0002028(regulation of sodium ion transport)|GO:0005216(ion channel activity)|GO:0005515(protein binding)|GO:0005624(membrane fraction)|GO:0005886(plasma membrane)|GO:0006811(ion transport)|GO:0006814(sodium ion transport)|GO:0007588(excretion)|GO:0009897(external side of plasma membrane)|GO:0015280(amiloride-sensitive sodium channel activity)|GO:0016021(integra…	"Homo sapiens sodium channel, nonvoltage-gated 1, beta (SCNN1B), mRNA [NM_000336]"	chr16:23391444-23391754	hs|16p12.2
CB_020988	0.0137062	0.000553886	13.5123	up	82.6076	155.455	225.898	4.59908	5.5544	12.6776	-2.8906	-2.62456	-2.47179	-6.8964	-6.63114	-5.72802	Detected	Detected	Detected	Not Detected	Not Detected	Not Detected	0	CB_020988	A_23_P400449	NM_020927	NM_020927	NM_020927	Hs.461405	57687	VAT1L	vesicle amine transport protein 1 homolog (T. californica)-like	ENST00000302536		GO:0005488(binding)|GO:0008270(zinc ion binding)|GO:0016491(oxidoreductase activity)|GO:0055114(oxidation reduction)	"Homo sapiens vesicle amine transport protein 1 homolog (T. californica)-like (VAT1L), mRNA [NM_020927]"	chr16:78013635-78013694	hs|16q23.1
CB_010091	0.00597937	5.98586e-05	17.9614	up	2389.65	2207.42	3596.35	80.8633	92.6199	120.394	1.96378	1.20323	1.52101	-2.76034	-2.57152	-2.48061	Detected	Detected	Detected	Detected	Detected	Detected	0	CB_010091	A_33_P3226060	NM_001195278	NM_001195278	NM_001195278	Hs.283851	100131199	LOC100131199	transmembrane protein 178-like	ENST00000437284			"Homo sapiens transmembrane protein 178-like (LOC100131199), mRNA [NM_001195278]"	chr7:141170527-141170586	hs|7q34
CB_026673	0.0101615	0.000271716	5.46204	up	144.218	211.555	395.171	25.5576	21.9384	36.3445	-2.0867	-2.18002	-1.66498	-4.42207	-4.64938	-4.20857	Detected	Detected	Detected	Not Detected	Not Detected	Detected	0	CB_026673	A_23_P124946	NM_153610	NM_153610	NM_153610	Hs.482625	202333	CMYA5	cardiomyopathy associated 5	ENST00000446378		GO:0005515(protein binding)|GO:0005737(cytoplasm)|GO:0042802(identical protein binding)|GO:0048471(perinuclear region of cytoplasm)	"Homo sapiens cardiomyopathy associated 5 (CMYA5), mRNA [NM_153610]"	chr5:79095577-79095636	hs|5q14.1
CB_022489	0.0078802	0.000147879	248.696	up	1493.58	2991.14	4902.18	3.29354	10.699	11.1287	1.28576	1.64156	1.9679	-7.37811	-5.68537	-5.91602	Detected	Detected	Detected	Not Detected	Not Detected	Not Detected	0	CB_022489	A_24_P35228	NM_024915	NM_024915	NM_024915	Hs.661088	79977	GRHL2	grainyhead-like 2 (Drosophila)	ENST00000251808		GO:0003677(DNA binding)|GO:0003700(sequence-specific DNA binding transcription factor activity)|GO:0005634(nucleus)|GO:0005730(nucleolus)|GO:0005737(cytoplasm)|GO:0045449(regulation of transcription)	"Homo sapiens grainyhead-like 2 (Drosophila) (GRHL2), mRNA [NM_024915]"	chr8:102681572-102681631	hs|8q22.3
CB_027040	0.0152417	0.000715515	56.2615	up	623.218	812.492	869.06	4.30393	7.2518	21.8053	0.0247869	-0.238706	-0.528	-6.9921	-6.24643	-4.94562	Detected	Detected	Detected	Not Detected	Not Detected	Not Detected	0	CB_027040	A_23_P356667	NM_173556	NM_173556	NM_173556	Hs.567774	220047	CCDC83	coiled-coil domain containing 83	ENST00000280245			"Homo sapiens coiled-coil domain containing 83 (CCDC83), mRNA [NM_173556]"	chr11:85630730-85630789	hs|11q14.2
CB_009514	0.0176618	0.000956727	60.2846	up	2043.64	2026.48	2094.03	24.4126	9.2992	48.0234	1.73812	1.07985	0.740758	-4.4882	-5.88766	-3.80657	Detected	Detected	Detected	Not Detected	Not Detected	Detected	0	CB_009514	A_33_P3847514	NM_001145652	NM_001145652	NM_001145652	Hs.722010	135398	C6orf141	chromosome 6 open reading frame 141	ENST00000414696			"Homo sapiens chromosome 6 open reading frame 141 (C6orf141), mRNA [NM_001145652]"	chr6:49519296-49519355	hs|6p12.3
CB_005541	0.00759607	0.00012621	26.6519	up	3423.7	4422.14	3768.56	112.976	74.4994	98.6229	2.48253	2.20561	1.58849	-2.27788	-2.88561	-2.76838	Detected	Detected	Detected	Detected	Detected	Detected	0	CB_005541	A_23_P4096	NM_000717	NM_000717	NM_000717	Hs.89485	762	CA4	carbonic anhydrase IV	ENST00000300900		GO:0004089(carbonate dehydratase activity)|GO:0005624(membrane fraction)|GO:0006730(one-carbon metabolic process)|GO:0007601(visual perception)|GO:0008270(zinc ion binding)|GO:0016324(apical plasma membrane)|GO:0016529(sarcoplasmic reticulum)|GO:0016829(lyase activity)|GO:0031225(anchored to membrane)|GO:0042383(sarcolemma)|GO:0042493(response to drug)|GO:0046872(metal ion binding)|GO:0048513(org…	"Homo sapiens carbonic anhydrase IV (CA4), mRNA [NM_000717]"	chr17:58235472-58235686	hs|17q23.1
CB_023150	0.0100313	0.000263803	36.4292	up	194.229	344.082	507.764	3.46137	4.92767	11.3345	-1.65719	-1.47831	-1.3033	-7.30641	-6.80386	-5.88959	Detected	Detected	Detected	Not Detected	Not Detected	Not Detected	0	CB_023150	A_33_P3329274	NM_031864	NM_031864	NM_031864	Hs.199343	56137	PCDHA12	protocadherin alpha 12	ENST00000502710		GO:0005509(calcium ion binding)|GO:0005515(protein binding)|GO:0005886(plasma membrane)|GO:0007155(cell adhesion)|GO:0007156(homophilic cell adhesion)|GO:0016021(integral to membrane)	"Homo sapiens protocadherin alpha 12 (PCDHA12), transcript variant 2, mRNA [NM_031864]"	chr5:140257377-140257436	hs|5q31.3
CB_028188	0.00416657	1.3119e-05	17.2898	up	1443.63	1734.02	3039.28	77.3666	64.3596	81.4231	1.23668	0.854989	1.2782	-2.82411	-3.09669	-3.04486	Detected	Detected	Detected	Not Detected	Detected	Detected	0	CB_028188	A_23_P136623	NM_183357	NM_183357	NM_183357	Hs.655144	111	ADCY5	adenylate cyclase 5	ENST00000462833		GO:0000166(nucleotide binding)|GO:0001973(adenosine receptor signaling pathway)|GO:0004016(adenylate cyclase activity)|GO:0005524(ATP binding)|GO:0005886(plasma membrane)|GO:0006112(energy reserve metabolic process)|GO:0006833(water transport)|GO:0007189(activation of adenylate cyclase activity by G-protein signaling pathway)|GO:0007191(activation of adenylate cyclase activity by dopamine recepto…	"Homo sapiens adenylate cyclase 5 (ADCY5), transcript variant 1, mRNA [NM_183357]"	chr3:123008701-123008642	hs|3q21.1
CB_012192	0.00470688	2.6361e-05	124.847	up	1305.4	1323.57	3271.98	8.41867	7.207	13.1876	1.09147	0.465308	1.38464	-6.02416	-6.25537	-5.67112	Detected	Detected	Detected	Not Detected	Not Detected	Not Detected	0	CB_012192	A_33_P3334305	NM_003226	NM_003226	NM_003226	Hs.82961	7033	TFF3	trefoil factor 3 (intestinal)	ENST00000380423		GO:0003674(molecular_function)|GO:0005576(extracellular region)|GO:0005578(proteinaceous extracellular matrix)|GO:0006952(defense response)|GO:0007586(digestion)|GO:0030141(stored secretory granule)|GO:0032579(apical lamina of hyaline layer)|GO:0043434(response to peptide hormone stimulus)	"Homo sapiens trefoil factor 3 (intestinal) (TFF3), mRNA [NM_003226]"	chr21:43733654-43733595	hs|21q22.3
CB_008262	0.006082	6.7481e-05	32.2965	up	246.104	426.861	531.018	4.97247	7.55214	12.1452	-1.31568	-1.16729	-1.2387	-6.78379	-6.18788	-5.78991	Detected	Detected	Detected	Not Detected	Not Detected	Not Detected	0	CB_008262	A_33_P3408782	NM_001080448	NM_001080448	NM_001080448	Hs.653244	285220	EPHA6	EPH receptor A6	ENST00000506349		GO:0000166(nucleotide binding)|GO:0003674(molecular_function)|GO:0004872(receptor activity)|GO:0005003(ephrin receptor activity)|GO:0005524(ATP binding)|GO:0005575(cellular_component)|GO:0005887(integral to plasma membrane)|GO:0006468(protein amino acid phosphorylation)|GO:0007169(transmembrane receptor protein tyrosine kinase signaling pathway)|GO:0008150(biological_process)|GO:0016020(membrane)…	"Homo sapiens EPH receptor A6 (EPHA6), transcript variant 1, mRNA [NM_001080448]"	chr3:97467486-97467545	hs|3q11.2
CB_017143	0.015881	0.000780831	16.4704	up	133.226	162.426	256.856	3.66013	7.8754	11.8865	-2.20108	-2.56127	-2.2865	-7.22586	-6.12742	-5.82098	Detected	Detected	Detected	Not Detected	Not Detected	Not Detected	0	CB_017143	A_23_P125596	NM_014496	NM_014496	NM_014496	Hs.234478	27330	RPS6KA6	"ribosomal protein S6 kinase, 90kDa, polypeptide 6"	ENST00000262752		GO:0000166(nucleotide binding)|GO:0000287(magnesium ion binding)|GO:0004672(protein kinase activity)|GO:0004674(protein serine/threonine kinase activity)|GO:0005524(ATP binding)|GO:0005654(nucleoplasm)|GO:0005829(cytosol)|GO:0006468(protein amino acid phosphorylation)|GO:0007165(signal transduction)|GO:0007243(intracellular protein kinase cascade)|GO:0007268(synaptic transmission)|GO:0007411(axon…	"Homo sapiens ribosomal protein S6 kinase, 90kDa, polypeptide 6 (RPS6KA6), mRNA [NM_014496]"	chrX:83319318-83319259	hs|Xq21.1
CB_028405	0.00439507	2.05869e-05	56.781	up	827.059	1160.59	2320.84	15.6354	15.8842	13.4952	0.433041	0.27573	0.889119	-5.13101	-5.11525	-5.63786	Detected	Detected	Detected	Not Detected	Not Detected	Not Detected	0	CB_028405	A_24_P280846	NM_198447	NM_198447	NM_198447	Hs.532401	127845	GOLT1A	golgi transport 1A	ENST00000475517		GO:0000139(Golgi membrane)|GO:0005794(Golgi apparatus)|GO:0015031(protein transport)|GO:0016020(membrane)|GO:0016021(integral to membrane)|GO:0016192(vesicle-mediated transport)	"Homo sapiens golgi transport 1A (GOLT1A), mRNA [NM_198447]"	chr1:204170804-204168371	hs|1q32.1
CB_025514	0.0144658	0.000633899	14.7835	up	3017.62	3023.16	2740.72	114.406	95.8274	194.411	2.30039	1.65693	1.12903	-2.25973	-2.5224	-1.78926	Detected	Detected	Detected	Detected	Detected	Detected	0	CB_025514	A_23_P410717	NM_144697	NM_144697	NM_144697	Hs.54680	148523	C1orf51	chromosome 1 open reading frame 51	ENST00000290363			"Homo sapiens chromosome 1 open reading frame 51 (C1orf51), mRNA [NM_144697]"	chr1:150259057-150259116	hs|1q21.2
CB_005671	0.00446957	2.29532e-05	70.0668	up	3060.09	3584.16	4873.48	44.9628	26.0578	36.5285	2.32055	1.9025	1.95942	-3.60709	-4.40112	-4.20128	Detected	Detected	Detected	Not Detected	Not Detected	Detected	0	CB_005671	A_23_P254944	NM_000853	NM_000853	NM_000853	Hs.268573	2952	GSTT1	glutathione S-transferase theta 1	ENST00000382792		GO:0004364(glutathione transferase activity)|GO:0004602(glutathione peroxidase activity)|GO:0005625(soluble fraction)|GO:0005737(cytoplasm)|GO:0005829(cytosol)|GO:0006749(glutathione metabolic process)|GO:0016740(transferase activity)	"Homo sapiens glutathione S-transferase theta 1 (GSTT1), mRNA [NM_000853]"	chr22:24376392-24376333	hs|22q11.23
CB_013768	0.006082	6.60604e-05	69.5585	up	891.539	782.021	2058.66	11.5696	7.87637	12.8899	0.541348	-0.293853	0.716179	-5.56548	-6.12724	-5.70407	Detected	Detected	Detected	Not Detected	Not Detected	Not Detected	0	CB_013768	A_33_P3234020	NM_004884	NM_004884	NM_004884	Hs.128292	9543	IGDCC3	"immunoglobulin superfamily, DCC subclass, member 3"	ENST00000327987		GO:0005887(integral to plasma membrane)|GO:0016020(membrane)|GO:0050885(neuromuscular process controlling balance)	"Homo sapiens immunoglobulin superfamily, DCC subclass, member 3 (IGDCC3), mRNA [NM_004884]"	chr15:65619526-65619467	hs|15q22.31
CB_029833	0.0113744	0.000356124	37.602	up	277.845	338.881	805.382	4.25809	6.88662	13.3967	-1.14067	-1.50028	-0.637782	-7.00755	-6.32097	-5.64843	Detected	Detected	Detected	Not Detected	Not Detected	Not Detected	0	CB_029833	A_23_P151529	NR_023938	NR_023938	NR_023938	Hs.6434	56967	C14orf132	chromosome 14 open reading frame 132			GO:0016020(membrane)|GO:0016021(integral to membrane)	"Homo sapiens chromosome 14 open reading frame 132 (C14orf132), non-coding RNA [NR_023938]"	chr14:96559848-96559907	hs|14q32.2
CB_009921	0.016521	0.000837579	23.8382	up	254.987	555.063	244.318	6.25691	9.63511	11.6621	-1.26453	-0.788409	-2.35869	-6.4523	-5.83647	-5.84847	Detected	Detected	Detected	Not Detected	Not Detected	Not Detected	0	CB_009921	A_33_P3284813	NM_001177483	NM_001177483	NM_001177483	Hs.664110	387638	C10orf113	chromosome 10 open reading frame 113	ENST00000377118			"Homo sapiens chromosome 10 open reading frame 113 (C10orf113), transcript variant 2, mRNA [NM_001177483]"	chr10:21414776-21414717	hs|10p12.31
CB_008475	0.0122825	0.000421912	7.72679	up	1273.33	2284.39	2883.22	135.123	130.763	283.388	1.05559	1.25268	1.20216	-2.01962	-2.07396	-1.2456	Detected	Detected	Detected	Detected	Detected	Detected	0	CB_008475	A_32_P96036	NM_001093725	NM_001093725	NM_001093725	Hs.591496	92312	MEX3A	mex-3 homolog A (C. elegans)			GO:0000932(cytoplasmic mRNA processing body)|GO:0003723(RNA binding)|GO:0005634(nucleus)|GO:0005737(cytoplasm)|GO:0008270(zinc ion binding)|GO:0046872(metal ion binding)	"Homo sapiens mex-3 homolog A (C. elegans) (MEX3A), mRNA [NM_001093725]"	chr1:156042043-156041984	hs|1q22
CB_026247	0.011774	0.000383944	47.7402	up	205.475	469.465	726.347	3.30391	4.62204	11.6142	-1.57599	-1.03004	-0.786796	-7.37358	-6.89624	-5.85442	Detected	Detected	Detected	Not Detected	Not Detected	Not Detected	0	CB_026247	A_32_P231568	NM_152573	NM_152573	NM_152573	Hs.657750	158158	RASEF	RAS and EF-hand domain containing	ENST00000376447		GO:0000166(nucleotide binding)|GO:0005509(calcium ion binding)|GO:0005525(GTP binding)|GO:0005737(cytoplasm)|GO:0007264(small GTPase mediated signal transduction)|GO:0015031(protein transport)|GO:0048471(perinuclear region of cytoplasm)	"Homo sapiens RAS and EF-hand domain containing (RASEF), mRNA [NM_152573]"	chr9:85597575-85597516	hs|9q21.32
CB_008327	0.00291961	1.1872e-06	52.1442	up	1346.78	1994.48	2479.18	20.0561	20.572	31.3539	1.13649	1.05688	0.984339	-4.77178	-4.74216	-4.42166	Detected	Detected	Detected	Not Detected	Not Detected	Detected	0	CB_008327	A_23_P110412	NM_001080506	NM_001080506	NM_001080506	Hs.728374	441027	TMEM150C	transmembrane protein 150C	ENST00000449862		GO:0016020(membrane)|GO:0016021(integral to membrane)	"Homo sapiens transmembrane protein 150C (TMEM150C), mRNA [NM_001080506]"	chr4:83405845-83405786	hs|4q21.22
CB_014538	0.0132883	0.000513068	12.0772	up	234.871	247.458	604.182	19.5801	19.1658	14.6305	-1.38308	-1.95388	-1.05247	-4.80644	-4.84431	-5.52132	Detected	Detected	Detected	Not Detected	Not Detected	Not Detected	0	CB_014538	A_33_P3291484	NM_005668	NM_005668	NM_005668	Hs.308628	7903	ST8SIA4	"ST8 alpha-N-acetyl-neuraminide alpha-2,8-sialyltransferase 4"			"GO:0000139(Golgi membrane)|GO:0003828(alpha-N-acetylneuraminate alpha-2,8-sialyltransferase activity)|GO:0005794(Golgi apparatus)|GO:0006464(protein modification process)|GO:0006486(protein amino acid glycosylation)|GO:0006491(N-glycan processing)|GO:0007399(nervous system development)|GO:0007411(axon guidance)|GO:0008373(sialyltransferase activity)|GO:0009311(oligosaccharide metabolic process)|…	"Homo sapiens ST8 alpha-N-acetyl-neuraminide alpha-2,8-sialyltransferase 4 (ST8SIA4), transcript variant 1, mRNA [NM_005668]"	chr5:100143016-100142957	hs|5q21.1
CB_007118	0.00918629	0.000211139	6.54641	up	10985.8	10850.2	15967.1	1141.26	1065.6	1536.42	4.16455	3.50051	3.67151	1.05866	0.95268	1.19312	Detected	Detected	Detected	Detected	Detected	Detected	0	CB_007118	A_24_P262201	NM_001017390	NM_001017390	NM_001017390	Hs.728161	445329	SULT1A4	"sulfotransferase family, cytosolic, 1A, phenol-preferring, member 4"	ENST00000395400		GO:0004062(aryl sulfotransferase activity)|GO:0005737(cytoplasm)|GO:0005829(cytosol)|GO:0006584(catecholamine metabolic process)|GO:0006805(xenobiotic metabolic process)|GO:0008146(sulfotransferase activity)|GO:0008202(steroid metabolic process)|GO:0009812(flavonoid metabolic process)|GO:0016740(transferase activity)|GO:0050427(3'-phosphoadenosine 5'-phosphosulfate metabolic process)|GO:0051923(s…	"Homo sapiens sulfotransferase family, cytosolic, 1A, phenol-preferring, member 4 (SULT1A4), mRNA [NM_001017390]"	chr16:29475548-29475607	hs|16p11.2
CB_027483	0.0030714	2.92368e-06	43.3378	up	1194.2	1576.04	2829.16	22.9805	24.3149	32.2452	0.963017	0.717172	1.17485	-4.57541	-4.501	-4.38122	Detected	Detected	Detected	Not Detected	Not Detected	Not Detected	0	CB_027483	A_23_P79302	NM_177964	NM_177964	NM_177964	Hs.357567	130576	LYPD6B	LY6/PLAUR domain containing 6B	ENST00000409876		GO:0005886(plasma membrane)|GO:0031225(anchored to membrane)	"Homo sapiens LY6/PLAUR domain containing 6B (LYPD6B), mRNA [NM_177964]"	chr2:150071079-150071138	hs|2q23.2
CB_012034	0.0055637	4.98429e-05	28.144	up	229.941	300.793	585.047	7.04812	6.01938	11.784	-1.41369	-1.67229	-1.0989	-6.28051	-6.51515	-5.83347	Detected	Detected	Detected	Not Detected	Not Detected	Not Detected	0	CB_012034	A_33_P3261019	NM_003048	NM_003048	NM_003048	Hs.250083	6549	SLC9A2	"solute carrier family 9 (sodium/hydrogen exchanger), member 2"			GO:0005886(plasma membrane)|GO:0006811(ion transport)|GO:0006812(cation transport)|GO:0006814(sodium ion transport)|GO:0006885(regulation of pH)|GO:0008104(protein localization)|GO:0015297(antiporter activity)|GO:0015299(solute:hydrogen antiporter activity)|GO:0015385(sodium:hydrogen antiporter activity)|GO:0016021(integral to membrane)|GO:0055085(transmembrane transport)	"Homo sapiens solute carrier family 9 (sodium/hydrogen exchanger), member 2 (SLC9A2), mRNA [NM_003048]"	chr2:103327743-103327802	hs|2q12.1
CB_012559	0.00291961	1.16971e-06	13.3535	up	19418.6	31175.7	38745.6	1177.81	1414.88	1628.07	4.98634	5.02322	4.95043	1.10414	1.36169	1.27672	Detected	Detected	Detected	Detected	Detected	Detected	0	CB_012559	A_33_P3302696	NM_003620	NM_003620	NM_003620	Hs.591184	8493	PPM1D	"protein phosphatase, Mg2+/Mn2+ dependent, 1D"	ENST00000392995		GO:0000086(G2/M transition of mitotic cell cycle)|GO:0004722(protein serine/threonine phosphatase activity)|GO:0005515(protein binding)|GO:0005634(nucleus)|GO:0006470(protein amino acid dephosphorylation)|GO:0007049(cell cycle)|GO:0008285(negative regulation of cell proliferation)|GO:0008287(protein serine/threonine phosphatase complex)|GO:0009314(response to radiation)|GO:0009617(response to bac…	"Homo sapiens protein phosphatase, Mg2+/Mn2+ dependent, 1D (PPM1D), mRNA [NM_003620]"	chr17:58734142-58734201	hs|17q23.2
CB_014503	0.00759607	0.000130407	118.497	up	959.85	4414.95	3531.98	13.0686	14.8892	12.7327	0.64786	2.20327	1.49495	-5.38971	-5.20858	-5.72176	Detected	Detected	Detected	Not Detected	Not Detected	Not Detected	0	CB_014503	A_23_P36795	NM_005639	NM_005639	NM_005639	Hs.310545	6857	SYT1	synaptotagmin I	ENST00000393240		GO:0005215(transporter activity)|GO:0005509(calcium ion binding)|GO:0005513(detection of calcium ion)|GO:0005515(protein binding)|GO:0005516(calmodulin binding)|GO:0005543(phospholipid binding)|GO:0005545(phosphatidylinositol binding)|GO:0005737(cytoplasm)|GO:0005886(plasma membrane)|GO:0007268(synaptic transmission)|GO:0007269(neurotransmitter secretion)|GO:0008021(synaptic vesicle)|GO:0014047(g…	"Homo sapiens synaptotagmin I (SYT1), transcript variant 1, mRNA [NM_005639]"	chr12:79843822-79843881	hs|12q21.2
CB_021926	0.00967791	0.000239092	8.12773	up	536.75	998.622	902.443	75.5379	54.5612	60.2055	-0.190698	0.0588789	-0.473619	-2.85862	-3.33497	-3.48041	Detected	Detected	Detected	Not Detected	Detected	Detected	0	CB_021926	A_23_P108280	NM_023944	NM_023944	NM_023944	Hs.131459	66002	CYP4F12	"cytochrome P450, family 4, subfamily F, polypeptide 12"	ENST00000324632		GO:0004497(monooxygenase activity)|GO:0005783(endoplasmic reticulum)|GO:0005789(endoplasmic reticulum membrane)|GO:0005792(microsome)|GO:0006805(xenobiotic metabolic process)|GO:0009055(electron carrier activity)|GO:0016020(membrane)|GO:0016021(integral to membrane)|GO:0019825(oxygen binding)|GO:0020037(heme binding)|GO:0046872(metal ion binding)|GO:0055114(oxidation reduction)|GO:0070330(aromata…	"Homo sapiens cytochrome P450, family 4, subfamily F, polypeptide 12 (CYP4F12), mRNA [NM_023944]"	chr19:15794543-15795654	hs|19p13.12
CB_010994	0.0129037	0.000481478	8.88284	up	159.833	201.505	194.477	16.4079	12.3426	12.1537	-1.93838	-2.25024	-2.68785	-5.06143	-5.4792	-5.78891	Detected	Detected	Detected	Not Detected	Not Detected	Not Detected	0	CB_010994	A_23_P160992	NM_002022	NM_002022	NM_002022	Hs.386502	2329	FMO4	flavin containing monooxygenase 4	ENST00000367749		GO:0004497(monooxygenase activity)|GO:0004499(flavin-containing monooxygenase activity)|GO:0005783(endoplasmic reticulum)|GO:0005792(microsome)|GO:0006805(xenobiotic metabolic process)|GO:0016020(membrane)|GO:0016021(integral to membrane)|GO:0031227(intrinsic to endoplasmic reticulum membrane)|GO:0050660(FAD or FADH2 binding)|GO:0050661(NADP or NADPH binding)|GO:0055114(oxidation reduction)	"Homo sapiens flavin containing monooxygenase 4 (FMO4), mRNA [NM_002022]"	chr1:171310969-171311028	hs|1q24.3
CB_024697	0.00760777	0.000132872	15.327	up	183.595	393.94	365.899	11.0435	15.8882	11.5372	-1.73842	-1.28308	-1.77601	-5.63263	-5.11489	-5.86401	Detected	Detected	Detected	Not Detected	Not Detected	Not Detected	0	CB_024697	A_33_P3281028	NM_080676	NM_080676	NM_080676	Hs.661576	140733	MACROD2	MACRO domain containing 2	ENST00000310348		GO:0003674(molecular_function)|GO:0005575(cellular_component)|GO:0008150(biological_process)	"Homo sapiens MACRO domain containing 2 (MACROD2), transcript variant 1, mRNA [NM_080676]"	chr20:14066315-14066374	hs|20p12.1
CB_021541	0.0119892	0.000399967	29.9515	up	145.626	326.419	645.265	4.45583	6.10882	11.5507	-2.07268	-1.55433	-0.957563	-6.94206	-6.49387	-5.86233	Detected	Detected	Detected	Not Detected	Not Detected	Not Detected	0	CB_021541	A_23_P212608	NM_022131	NM_022131	NM_022131	Hs.158529	64084	CLSTN2	calsyntenin 2	ENST00000458420		GO:0000139(Golgi membrane)|GO:0005509(calcium ion binding)|GO:0005783(endoplasmic reticulum)|GO:0005789(endoplasmic reticulum membrane)|GO:0005794(Golgi apparatus)|GO:0005886(plasma membrane)|GO:0007155(cell adhesion)|GO:0007156(homophilic cell adhesion)|GO:0016021(integral to membrane)|GO:0045211(postsynaptic membrane)	"Homo sapiens calsyntenin 2 (CLSTN2), mRNA [NM_022131]"	chr3:140286379-140286438	hs|3q23
CB_013439	0.0141177	0.000594333	79.2639	up	316.815	702.533	1939.47	3.33517	6.13582	11.6664	-0.95131	-0.448494	0.630136	-7.35999	-6.48751	-5.84794	Detected	Detected	Detected	Not Detected	Not Detected	Not Detected	0	CB_013439	A_23_P202810	NM_004561	NM_004561	NM_004561	Hs.134434	5017	OVOL1	ovo-like 1(Drosophila)	ENST00000335987		GO:0000122(negative regulation of transcription from RNA polymerase II promoter)|GO:0000239(pachytene)|GO:0003677(DNA binding)|GO:0005622(intracellular)|GO:0005634(nucleus)|GO:0007283(spermatogenesis)|GO:0007498(mesoderm development)|GO:0008270(zinc ion binding)|GO:0008544(epidermis development)|GO:0045449(regulation of transcription)|GO:0046872(metal ion binding)	"Homo sapiens ovo-like 1(Drosophila) (OVOL1), mRNA [NM_004561]"	chr11:65564519-65564578	hs|11q13.1
CB_005308	0.00885839	0.000196656	11.5074	up	147.958	292.664	220.148	10.6301	13.5261	11.9833	-2.04976	-1.71181	-2.50898	-5.68766	-5.34709	-5.80927	Detected	Detected	Detected	Not Detected	Not Detected	Not Detected	0	CB_005308	A_23_P140009	NM_000452	NM_000452	NM_000452	Hs.194783	6555	SLC10A2	"solute carrier family 10 (sodium/bile acid cotransporter family), member 2"	ENST00000245312		GO:0000502(proteasome complex)|GO:0005634(nucleus)|GO:0005886(plasma membrane)|GO:0005887(integral to plasma membrane)|GO:0006810(transport)|GO:0006811(ion transport)|GO:0006814(sodium ion transport)|GO:0008206(bile acid metabolic process)|GO:0008508(bile acid:sodium symporter activity)|GO:0015293(symporter activity)|GO:0015711(organic anion transport)|GO:0015721(bile acid and bile salt transport…	"Homo sapiens solute carrier family 10 (sodium/bile acid cotransporter family), member 2 (SLC10A2), mRNA [NM_000452]"	chr13:103696811-103696752	hs|13q33.1
CB_031976	0.0140597	0.000588589	44.0287	up	389.739	741.651	1005.98	6.19241	6.37726	23.7609	-0.652442	-0.370318	-0.316921	-6.46725	-6.43183	-4.82171	Detected	Detected	Detected	Not Detected	Not Detected	Not Detected	0	CB_031976	A_24_P497318	XR_109194	XR_109194	XR_109194	Hs.569494	100129973	LOC100129973	hypothetical LOC100129973				"PREDICTED: Homo sapiens hypothetical LOC100129973 (LOC100129973), partial miscRNA [XR_109194]"	chr15:52497664-52497723	hs|15q21.2
CB_030819	0.0113614	0.000349266	7.41737	up	291.637	324.294	360.552	30.4802	22.1191	34.1361	-1.07077	-1.56376	-1.79725	-4.16795	-4.63755	-4.299	Detected	Detected	Detected	Not Detected	Not Detected	Detected	0	CB_030819	A_32_P84454	NR_033240	NR_033240	NR_033240	Hs.651384	100129794	LOC100129794	similar to hCG1804255				"Homo sapiens similar to hCG1804255 (LOC100129794), non-coding RNA [NR_033240]"	chr14:37642565-37642624	hs|14q13.3
CB_023275	0.00600121	6.10056e-05	459.998	up	4227.77	4311.2	4030.03	3.55323	5.30524	11.0261	2.78688	2.16896	1.68526	-7.26862	-6.69735	-5.92938	Detected	Detected	Detected	Not Detected	Not Detected	Not Detected	0	CB_023275	A_23_P400310	NM_032044	NM_032044	NM_032044	Hs.660883	83998	REG4	"regenerating islet-derived family, member 4"	ENST00000256585		GO:0005488(binding)|GO:0005529(sugar binding)|GO:0005576(extracellular region)	"Homo sapiens regenerating islet-derived family, member 4 (REG4), transcript variant 2, mRNA [NM_032044]"	chr1:120337199-120337140	hs|1p12
CB_031130	0.0140549	0.000586647	11.9705	up	179.22	262.481	730.053	18.7546	16.159	18.1959	-1.77322	-1.86884	-0.779454	-4.86858	-5.0905	-5.20669	Detected	Detected	Detected	Not Detected	Not Detected	Not Detected	0	CB_031130	A_33_P3626301	NR_036554	NR_036554	NR_036554	Hs.652669	442524	DPY19L2P3	dpy-19-like 2 pseudogene 3 (C. elegans)	ENST00000458672			"Homo sapiens dpy-19-like 2 pseudogene 3 (C. elegans) (DPY19L2P3), transcript variant 1, non-coding RNA [NR_036554]"	chr7:29781923-29781982	hs|7p14.3
CB_007152	0.0094667	0.000227299	51.0653	up	629.422	655.959	1192.38	15.0873	5.64648	11.9528	0.0390787	-0.547454	-0.0716782	-5.18249	-6.60742	-5.81296	Detected	Detected	Detected	Not Detected	Not Detected	Not Detected	0	CB_007152	A_23_P376372	NM_001017967	NM_001017967	NM_001017967	Hs.513706	91862	MARVELD3	MARVEL domain containing 3	ENST00000299952		GO:0016020(membrane)|GO:0016021(integral to membrane)	"Homo sapiens MARVEL domain containing 3 (MARVELD3), transcript variant 1, mRNA [NM_001017967]"	chr16:71674948-71675007	hs|16q22.2
CB_017767	0.0114928	0.00036452	147.272	up	2256.01	2616.63	2299.87	5.08361	9.32372	24.6982	1.88076	1.44858	0.876026	-6.7519	-5.88386	-4.7659	Detected	Detected	Detected	Not Detected	Not Detected	Not Detected	0	CB_017767	A_24_P140666	NM_015111	NM_015111	NM_015111	Hs.101761	23138	N4BP3	NEDD4 binding protein 3	ENST00000274605		GO:0005737(cytoplasm)|GO:0016020(membrane)|GO:0030659(cytoplasmic vesicle membrane)|GO:0031410(cytoplasmic vesicle)	"Homo sapiens NEDD4 binding protein 3 (N4BP3), mRNA [NM_015111]"	chr5:177552591-177552650	hs|5q35.3
CB_028921	0.00765084	0.000137369	42.0715	up	847.487	1080.32	976.303	9.46246	15.4196	22.6583	0.468242	0.172322	-0.360127	-5.85554	-5.15807	-4.89026	Detected	Detected	Detected	Not Detected	Not Detected	Not Detected	0	CB_028921	A_23_P161004	NM_205860	NM_205860	NM_205860	Hs.33446	2494	NR5A2	"nuclear receptor subfamily 5, group A, member 2"	ENST00000235480		"GO:0003700(sequence-specific DNA binding transcription factor activity)|GO:0003705(RNA polymerase II transcription factor activity, enhancer binding)|GO:0003707(steroid hormone receptor activity)|GO:0004879(ligand-dependent nuclear receptor activity)|GO:0005515(protein binding)|GO:0005634(nucleus)|GO:0005654(nucleoplasm)|GO:0005737(cytoplasm)|GO:0006355(regulation of transcription, DNA-dependent…	"Homo sapiens nuclear receptor subfamily 5, group A, member 2 (NR5A2), transcript variant 1, mRNA [NM_205860]"	chr1:200017524-200017583	hs|1q32.1
CB_022608	0.0116251	0.000372217	11.3811	up	80.7766	117.51	181.226	5.86339	4.66569	11.7481	-2.92294	-3.02827	-2.78967	-6.54602	-6.88268	-5.83788	Detected	Detected	Detected	Not Detected	Not Detected	Not Detected	0	CB_022608	A_23_P53763	NM_025113	NM_025113	NM_025113	Hs.98117	80183	C13orf18	chromosome 13 open reading frame 18	ENST00000322896			"Homo sapiens chromosome 13 open reading frame 18 (C13orf18), mRNA [NM_025113]"	chr13:46918965-46918906	hs|13q14.13
CB_015737	0.00664245	8.37547e-05	61.0224	up	718.282	893.828	1125.93	12.6262	5.67485	12.2282	0.229602	-0.101062	-0.154416	-5.4394	-6.60019	-5.78009	Detected	Detected	Detected	Not Detected	Not Detected	Not Detected	0	CB_015737	A_23_P70968	NM_006896	NM_006896	NM_006896	Hs.660918	3204	HOXA7	homeobox A7	ENST00000242159		"GO:0000122(negative regulation of transcription from RNA polymerase II promoter)|GO:0001525(angiogenesis)|GO:0001953(negative regulation of cell-matrix adhesion)|GO:0002686(negative regulation of leukocyte migration)|GO:0003700(sequence-specific DNA binding transcription factor activity)|GO:0005634(nucleus)|GO:0006355(regulation of transcription, DNA-dependent)|GO:0007275(multicellular organisma…	"Homo sapiens homeobox A7 (HOXA7), mRNA [NM_006896]"	chr7:27194490-27194431	hs|7p15.2
CB_004960	0.006082	6.50946e-05	210.947	up	1183.11	1962.41	4118.28	3.97988	5.90427	11.9391	0.949563	1.03349	1.71651	-7.10503	-6.54301	-5.81461	Detected	Detected	Detected	Not Detected	Not Detected	Not Detected	0	CB_004960	A_23_P309739	NM_000125	NM_000125	NM_000125	Hs.208124	2099	ESR1	estrogen receptor 1	ENST00000206249		"GO:0001547(antral ovarian follicle growth)|GO:0002064(epithelial cell development)|GO:0002076(osteoblast development)|GO:0003700(sequence-specific DNA binding transcription factor activity)|GO:0003707(steroid hormone receptor activity)|GO:0005496(steroid binding)|GO:0005515(protein binding)|GO:0005634(nucleus)|GO:0005654(nucleoplasm)|GO:0005737(cytoplasm)|GO:0005886(plasma membrane)|GO:0006351(t…	"Homo sapiens estrogen receptor 1 (ESR1), transcript variant 1, mRNA [NM_000125]"	chr6:152423908-152423967	hs|6q25.1
CB_017850	0.0126728	0.00045691	96.1988	up	2863.64	3283.95	2542.81	15.8557	10.6388	43.8572	2.22483	1.7763	1.0209	-5.11082	-5.6935	-3.93749	Detected	Detected	Detected	Not Detected	Not Detected	Not Detected	0	CB_017850	A_33_P3327673	NM_015198	NM_015198	NM_015198	Hs.99141	23242	COBL	cordon-bleu homolog (mouse)	ENST00000395540			"Homo sapiens cordon-bleu homolog (mouse) (COBL), mRNA [NM_015198]"	chr7:51152998-51152939	hs|7p12.1
CB_024449	0.0069508	0.000101075	48.486	up	19619.9	19140.1	16892.3	227.25	233.757	288.545	5.00122	4.3194	3.75277	-1.26961	-1.23591	-1.21958	Detected	Detected	Detected	Detected	Detected	Detected	0	CB_024449	A_24_P55496	NM_053001	NM_053001	NM_053001	Hs.253247	116039	OSR2	odd-skipped related 2 (Drosophila)	ENST00000518199		GO:0003676(nucleic acid binding)|GO:0005622(intracellular)|GO:0005634(nucleus)|GO:0008270(zinc ion binding)|GO:0010628(positive regulation of gene expression)|GO:0016563(transcription activator activity)|GO:0033687(osteoblast proliferation)|GO:0042474(middle ear morphogenesis)|GO:0042476(odontogenesis)|GO:0043565(sequence-specific DNA binding)|GO:0046872(metal ion binding)|GO:0048704(embryonic sk…	"Homo sapiens odd-skipped related 2 (Drosophila) (OSR2), transcript variant 2, mRNA [NM_053001]"	chr8:99961622-99961681	hs|8q22.2
CB_029067	0.00386098	6.9884e-06	67.5078	up	2521.03	5388.3	6558.5	47.6836	33.7066	49.6237	2.04099	2.4907	2.38784	-3.52233	-4.02981	-3.75928	Detected	Detected	Detected	Not Detected	Not Detected	Detected	0	CB_029067	A_32_P16007	NM_207355	NM_207355	NM_207355	Hs.442712	339010	POTEB	"POTE ankyrin domain family, member B"	ENST00000435397	NP1474573		"Homo sapiens POTE ankyrin domain family, member B (POTEB), mRNA [NM_207355]"	chr15:21066542-21066483	hs|15q11.2
CB_029431	0.00416657	1.21612e-05	7.36791	up	757.632	1035.84	1408.02	93.7982	75.8179	106.994	0.306548	0.111672	0.168138	-2.54626	-2.8603	-2.65084	Detected	Detected	Detected	Detected	Detected	Detected	0	CB_029431	A_33_P3214239	NR_002785	NR_002785	NR_002785	Hs.122718	149775	GNAS-AS1	GNAS antisense RNA 1 (non-protein coding)	ENST00000424094			"Homo sapiens GNAS antisense RNA 1 (non-protein coding) (GNAS-AS1), antisense RNA [NR_002785]"	chr20:57394059-57394000	hs|20q13.32
CB_003472	0.0125411	0.000444387	42.6572	up	222.969	351.511	889.698	3.56494	6.13586	11.3116	-1.45811	-1.44749	-0.494139	-7.26387	-6.4875	-5.89251	Detected	Detected	Detected	Not Detected	Not Detected	Not Detected	0	CB_003472	A_32_P199429	ENST00000400546				4685	NCAM2	neural cell adhesion molecule 2	ENST00000400546		GO:0005886(plasma membrane)|GO:0007155(cell adhesion)|GO:0007158(neuron cell-cell adhesion)|GO:0016021(integral to membrane)|GO:0030424(axon)	neural cell adhesion molecule 2 [Source:HGNC Symbol;Acc:7657] [ENST00000400546]	chr21:22915446-22915505	hs|21q21.1
CB_022574	0.00512438	3.84493e-05	24.9205	up	1067.21	2058.21	1986.28	46.6453	30.536	54.5114	0.800826	1.10226	0.664539	-3.55409	-4.17233	-3.62375	Detected	Detected	Detected	Not Detected	Not Detected	Detected	0	CB_022574	A_33_P3412087	NM_025059	NM_025059	NM_025059	Hs.660044	80129	C6orf97	chromosome 6 open reading frame 97	ENST00000367290			"Homo sapiens chromosome 6 open reading frame 97 (C6orf97), mRNA [NM_025059]"	chr6:151939801-151939860	hs|6q25.1
CB_026892	0.00801567	0.00015777	8.5315	up	67.2406	148.626	215.442	7.91923	9.79259	12.314	-3.18754	-2.68937	-2.54015	-6.11239	-5.81308	-5.77	Detected	Detected	Detected	Not Detected	Not Detected	Not Detected	0	CB_026892	A_23_P168847	NM_172366	NM_172366	NM_172366	Hs.659190	157574	FBXO16	F-box protein 16	ENST00000522609			"Homo sapiens F-box protein 16 (FBXO16), mRNA [NM_172366]"	chr8:28286038-28285979	hs|8p21.1
CB_031007	0.00896677	0.000201926	19.0912	up	3362.87	3579.02	3574.36	142.562	97.0226	123.111	2.45667	1.90043	1.51216	-1.9423	-2.50452	-2.44841	Detected	Detected	Detected	Detected	Detected	Detected	0	CB_031007	A_32_P147622	NR_034002	NR_034002	NR_034002	Hs.667436	100289410	LOC100289410	hypothetical LOC100289410	ENST00000446789			"Homo sapiens hypothetical LOC100289410 (LOC100289410), non-coding RNA [NR_034002]"	chr13:113622260-113622201	hs|13q34
CB_030202	0.012716	0.000460191	8.8967	up	116.461	269.984	386.421	15.5302	20.3559	15.0323	-2.3951	-1.82819	-1.69728	-5.14074	-4.7574	-5.48224	Detected	Detected	Detected	Not Detected	Not Detected	Not Detected	0	CB_030202	A_23_P216935	NR_026677	NR_026677	NR_026677	Hs.708072	81571	NCRNA00287	non-protein coding RNA 287	ENST00000449175			"Homo sapiens non-protein coding RNA 287 (NCRNA00287), non-coding RNA [NR_026677]"	chr9:125872202-125872143	hs|9q33.3
CB_029944	0.00590438	5.74376e-05	16.1008	up	12530.8	14394.3	16033.3	618.686	491.732	627.265	4.35438	3.9083	3.67747	0.175313	-0.16304	-0.0993004	Detected	Detected	Detected	Detected	Detected	Detected	0	CB_029944	A_32_P52330	NR_024282	NR_024282	NR_024282	Hs.372775	113230	LOC113230	hypothetical LOC113230	ENST00000269720			"Homo sapiens hypothetical LOC113230 (LOC113230), non-coding RNA [NR_024282]"	chr19:14185664-14185723	hs|19p13.12
CB_009387	0.0090733	0.000205205	5.25896	up	905.377	1362.83	1802.28	122.567	147.243	233.337	0.563569	0.507473	0.524293	-2.16032	-1.90271	-1.52596	Detected	Detected	Detected	Detected	Detected	Detected	0	CB_009387	A_24_P450285	NM_001145018	NM_001145018	NM_001145018	Hs.114777	283152	CCDC153	coiled-coil domain containing 153	ENST00000503566			"Homo sapiens coiled-coil domain containing 153 (CCDC153), mRNA [NM_001145018]"	chr11:119061446-119061130	hs|11q23.3
CB_030342	0.00774195	0.000140864	438.708	up	20478.2	29827.3	25791.4	74.2362	29.3558	23.5799	5.06299	4.95943	4.36329	-2.8837	-4.2292	-4.83275	Detected	Detected	Detected	Not Detected	Not Detected	Detected	0	CB_030342	A_24_P296274	NR_026869	NR_026869	NR_026869	Hs.350808	145978	NCRNA00052	non-protein coding RNA 52			GO:0016020(membrane)|GO:0016021(integral to membrane)	"Homo sapiens non-protein coding RNA 52 (NCRNA00052), non-coding RNA [NR_026869]"	chr15:88121604-88121663	hs|15q25.3
CB_010327	0.00417775	1.40261e-05	27.2791	up	10861.5	11674	20384.5	310.966	273.193	412.799	4.14813	3.60609	4.02387	-0.817138	-1.01099	-0.702935	Detected	Detected	Detected	Detected	Detected	Detected	0	CB_010327	A_23_P112798	NM_001312	NM_001312	NM_001312	Hs.534309	1397	CRIP2	cysteine-rich protein 2	ENST00000329146	NP1154582	GO:0008270(zinc ion binding)|GO:0031012(extracellular matrix)|GO:0046872(metal ion binding)	"Homo sapiens cysteine-rich protein 2 (CRIP2), mRNA [NM_001312]"	chr14:105945806-105945957	hs|14q32.33
CB_021635	0.0158047	0.000770282	301.058	up	2803.44	3207.38	5289.51	3.20239	5.06116	29.62	2.19418	1.74226	2.07761	-7.4186	-6.7653	-4.50373	Detected	Detected	Detected	Not Detected	Not Detected	Not Detected	0	CB_021635	A_33_P3232011	NM_022449	NM_022449	NM_022449	Hs.44278	64284	RAB17	"RAB17, member RAS oncogene family"	ENST00000477149		GO:0000166(nucleotide binding)|GO:0005515(protein binding)|GO:0005525(GTP binding)|GO:0005622(intracellular)|GO:0005886(plasma membrane)|GO:0007264(small GTPase mediated signal transduction)|GO:0015031(protein transport)	"Homo sapiens RAB17, member RAS oncogene family (RAB17), transcript variant 1, mRNA [NM_022449]"	chr2:238483032-238482973	hs|2q37.3
CB_026656	0.0100981	0.000268488	62.6649	up	2453.95	2161.58	1992.12	31.9056	15.7852	23.4833	2.00208	1.17295	0.668776	-4.10201	-5.12427	-4.83867	Detected	Detected	Detected	Not Detected	Not Detected	Detected	0	CB_026656	A_23_P32629	NM_153456	NM_153456	NM_153456	Hs.171001	266722	HS6ST3	heparan sulfate 6-O-sulfotransferase 3	ENST00000376705		GO:0008146(sulfotransferase activity)|GO:0016020(membrane)|GO:0016021(integral to membrane)|GO:0016051(carbohydrate biosynthetic process)|GO:0016740(transferase activity)	"Homo sapiens heparan sulfate 6-O-sulfotransferase 3 (HS6ST3), mRNA [NM_153456]"	chr13:97485020-97485079	hs|13q32.1
CB_009143	0.00839016	0.000175946	15.9828	up	961.888	885.589	1052.99	34.419	34.2295	51.3593	0.65092	-0.114422	-0.251038	-3.99262	-4.0076	-3.70968	Detected	Detected	Detected	Not Detected	Detected	Detected	0	CB_009143	A_33_P3228466	NM_001136008	NM_001136008	NM_001136008	Hs.301350	5349	FXYD3	FXYD domain containing ion transport regulator 3	ENST00000406242		GO:0005216(ion channel activity)|GO:0005254(chloride channel activity)|GO:0005887(integral to plasma membrane)|GO:0006811(ion transport)|GO:0006821(chloride transport)|GO:0016020(membrane)|GO:0034707(chloride channel complex)	"Homo sapiens FXYD domain containing ion transport regulator 3 (FXYD3), transcript variant 4, mRNA [NM_001136008]"	chr19:35614047-35614106	hs|19q13.12
CB_015473	0.0100981	0.000268809	11.9652	up	212.276	207.59	234.553	9.41124	12.7761	13.8212	-1.52901	-2.20732	-2.41754	-5.86337	-5.42939	-5.60342	Detected	Detected	Detected	Not Detected	Not Detected	Not Detected	0	CB_015473	A_23_P149427	NM_006615	NM_006615	NM_006615	Hs.498021	10753	CAPN9	calpain 9	ENST00000480004		GO:0004198(calcium-dependent cysteine-type endopeptidase activity)|GO:0005509(calcium ion binding)|GO:0005575(cellular_component)|GO:0005622(intracellular)|GO:0006508(proteolysis)|GO:0007586(digestion)|GO:0008233(peptidase activity)	"Homo sapiens calpain 9 (CAPN9), transcript variant 1, mRNA [NM_006615]"	chr1:230928235-230928649	hs|1q42.2
CB_029164	0.00532127	4.38473e-05	7.9123	up	2367.48	3806.76	5016.1	246.269	245.679	415.453	1.95033	1.98943	2.00104	-1.15366	-1.16414	-0.69369	Detected	Detected	Detected	Detected	Detected	Detected	0	CB_029164	A_23_P201863	NM_212503	NM_212503	NM_212503	Hs.445402	5129	CDK18	cyclin-dependent kinase 18	ENST00000484080		GO:0000166(nucleotide binding)|GO:0004674(protein serine/threonine kinase activity)|GO:0004693(cyclin-dependent protein kinase activity)|GO:0004871(signal transducer activity)|GO:0005515(protein binding)|GO:0005524(ATP binding)|GO:0005575(cellular_component)|GO:0006468(protein amino acid phosphorylation)|GO:0007165(signal transduction)|GO:0016740(transferase activity)	"Homo sapiens cyclin-dependent kinase 18 (CDK18), transcript variant 1, mRNA [NM_212503]"	chr1:205500947-205501006	hs|1q32.1
CB_022173	0.0123349	0.000424877	5.82708	up	990.429	1666.74	1849.01	112.885	194.328	193.689	0.693105	0.797894	0.561228	-2.27904	-1.50242	-1.79464	Detected	Detected	Detected	Detected	Detected	Detected	0	CB_022173	A_24_P319684	NM_024584	NM_024584	NM_024584	Hs.21081	79635	CCDC121	coiled-coil domain containing 121	ENST00000394775			"Homo sapiens coiled-coil domain containing 121 (CCDC121), transcript variant 3, mRNA [NM_024584]"	chr2:27849929-27849870	hs|2p23.3
CB_021606	0.0122882	0.000422346	18.0647	up	1417.89	1423.11	4482.41	81.0355	59.9885	86.9276	1.21073	0.569913	1.83875	-2.75727	-3.19816	-2.95049	Detected	Detected	Detected	Detected	Detected	Detected	0	CB_021606	A_23_P109026	NM_022358	NM_022358	NM_022358	Hs.528664	60598	KCNK15	"potassium channel, subfamily K, member 15"	ENST00000372861		GO:0005244(voltage-gated ion channel activity)|GO:0005267(potassium channel activity)|GO:0006811(ion transport)|GO:0006813(potassium ion transport)|GO:0016020(membrane)|GO:0016021(integral to membrane)	"Homo sapiens potassium channel, subfamily K, member 15 (KCNK15), mRNA [NM_022358]"	chr20:43379593-43379652	hs|20q13.12
CB_010950	0.015658	0.000756763	30.6561	up	914.057	3051.79	3653.29	39.2804	27.8364	89.0986	0.577334	1.67052	1.54367	-3.80201	-4.30587	-2.9149	Detected	Detected	Detected	Detected	Not Detected	Detected	0	CB_010950	A_23_P349416	NM_001982	NM_001982	NM_001982	Hs.118681	2065	ERBB3	v-erb-b2 erythroblastic leukemia viral oncogene homolog 3 (avian)	ENST00000267101	NP1136988	GO:0000166(nucleotide binding)|GO:0004713(protein tyrosine kinase activity)|GO:0004714(transmembrane receptor protein tyrosine kinase activity)|GO:0004716(receptor signaling protein tyrosine kinase activity)|GO:0004888(transmembrane receptor activity)|GO:0005515(protein binding)|GO:0005524(ATP binding)|GO:0005576(extracellular region)|GO:0005615(extracellular space)|GO:0005634(nucleus)|GO:0005886…	"Homo sapiens v-erb-b2 erythroblastic leukemia viral oncogene homolog 3 (avian) (ERBB3), transcript variant 1, mRNA [NM_001982]"	chr12:56496160-56496219	hs|12q13.2
CB_030811	0.0133197	0.000516639	64.3917	up	1566.77	1546.89	7142.28	34.1958	22.1371	23.5894	1.35477	0.690242	2.51086	-4.002	-4.63637	-4.83217	Detected	Detected	Detected	Not Detected	Not Detected	Detected	0	CB_030811	A_24_P229884	NR_029454	NR_029454	NR_029454	Hs.390599	440335	LOC440335	hypothetical LOC440335				"Homo sapiens hypothetical LOC440335 (LOC440335), transcript variant 2, non-coding RNA [NR_029454]"	chr16:4845788-4845847	hs|16p13.3
CB_026661	0.00501301	3.43692e-05	11.1242	up	894.315	1104.17	1464.17	73.7694	57.7371	67.9178	0.545835	0.203826	0.224556	-2.8928	-3.25334	-3.30651	Detected	Detected	Detected	Not Detected	Detected	Detected	0	CB_026661	A_23_P54918	NM_153486	NM_153486	NM_153486	Hs.380929	197257	LDHD	lactate dehydrogenase D	ENST00000300051		GO:0004458(D-lactate dehydrogenase (cytochrome) activity)|GO:0005515(protein binding)|GO:0005739(mitochondrion)|GO:0005743(mitochondrial inner membrane)|GO:0016491(oxidoreductase activity)|GO:0050660(FAD or FADH2 binding)|GO:0055114(oxidation reduction)	"Homo sapiens lactate dehydrogenase D (LDHD), nuclear gene encoding mitochondrial protein, transcript variant 1, mRNA [NM_153486]"	chr16:75145886-75145827	hs|16q23.1
CB_008396	0.0100873	0.000266304	42.7792	up	443.298	1100.92	1250.88	7.00018	14.2004	21.6054	-0.466674	0.199576	-0.00257778	-6.29036	-5.27691	-4.95891	Detected	Detected	Detected	Not Detected	Not Detected	Not Detected	0	CB_008396	A_23_P50710	NM_001082	NM_001082	NM_001082	Hs.558423	8529	CYP4F2	"cytochrome P450, family 4, subfamily F, polypeptide 2"	ENST00000392846		GO:0000038(very long-chain fatty acid metabolic process)|GO:0001676(long-chain fatty acid metabolic process)|GO:0004497(monooxygenase activity)|GO:0005515(protein binding)|GO:0005783(endoplasmic reticulum)|GO:0005789(endoplasmic reticulum membrane)|GO:0005792(microsome)|GO:0006691(leukotriene metabolic process)|GO:0006805(xenobiotic metabolic process)|GO:0009055(electron carrier activity)|GO:0016…	"Homo sapiens cytochrome P450, family 4, subfamily F, polypeptide 2 (CYP4F2), mRNA [NM_001082]"	chr19:16001171-16000494	hs|19p13.12
CB_021481	0.0136285	0.000548282	12.0817	up	2647.5	6373.59	9984.15	206.369	281.074	453.605	2.11161	2.73298	2.99411	-1.40867	-0.969961	-0.56694	Detected	Detected	Detected	Detected	Detected	Detected	0	CB_021481	A_23_P77965	NM_022070	NM_022070	NM_022070	Hs.591183	63897	HEATR6	HEAT repeat containing 6	ENST00000184956		GO:0005488(binding)	"Homo sapiens HEAT repeat containing 6 (HEATR6), mRNA [NM_022070]"	chr17:58121212-58121153	hs|17q23.1
CB_022746	0.011627	0.000373801	59.9765	up	8267.31	10190.9	12402.9	79.6975	65.7576	254.547	3.7544	3.41008	3.30708	-2.78129	-3.06568	-1.40044	Detected	Detected	Detected	Detected	Detected	Detected	0	CB_022746	A_24_P112160	NM_030570	NM_030570	NM_030570	Hs.488861	80761	UPK3B	uroplakin 3B	ENST00000334348		GO:0005886(plasma membrane)|GO:0010629(negative regulation of gene expression)|GO:0016021(integral to membrane)	"Homo sapiens uroplakin 3B (UPK3B), transcript variant 1, mRNA [NM_030570]"	chr7:76143315-76143374	hs|7q11.23
CB_010399	0.00812481	0.000164088	177.711	up	3733.91	4840.21	8583.85	8.80168	26.5429	32.5879	2.60767	2.33594	2.7761	-5.95997	-4.37452	-4.36597	Detected	Detected	Detected	Not Detected	Not Detected	Not Detected	0	CB_010399	A_23_P211141	NM_001389	NM_001389	NM_001389	Hs.397800	1826	DSCAM	Down syndrome cell adhesion molecule	ENST00000304537	NP084364	GO:0005515(protein binding)|GO:0005576(extracellular region)|GO:0005624(membrane fraction)|GO:0005886(plasma membrane)|GO:0005887(integral to plasma membrane)|GO:0007155(cell adhesion)|GO:0007162(negative regulation of cell adhesion)|GO:0007399(nervous system development)|GO:0007626(locomotory behavior)|GO:0030424(axon)|GO:0030426(growth cone)|GO:0042327(positive regulation of phosphorylation)|GO…	"Homo sapiens Down syndrome cell adhesion molecule (DSCAM), transcript variant 1, mRNA [NM_001389]"	chr21:41385020-41384961	hs|21q22.2
CB_011151	0.0095115	0.000230894	74.3598	up	437.755	751.562	1159.75	3.47415	5.46956	13.4507	-0.484825	-0.351167	-0.111718	-7.30109	-6.65334	-5.64263	Detected	Detected	Detected	Not Detected	Not Detected	Not Detected	0	CB_011151	A_32_P69368	NM_002166	NM_002166	NM_002166	Hs.180919	3398	ID2	"inhibitor of DNA binding 2, dominant negative helix-loop-helix protein"	ENST00000396290		GO:0000122(negative regulation of transcription from RNA polymerase II promoter)|GO:0000785(chromatin)|GO:0003166(bundle of His development)|GO:0005515(protein binding)|GO:0005634(nucleus)|GO:0005730(nucleolus)|GO:0005737(cytoplasm)|GO:0005829(cytosol)|GO:0007275(multicellular organismal development)|GO:0007507(heart development)|GO:0008284(positive regulation of cell proliferation)|GO:0010628(po…	"Homo sapiens inhibitor of DNA binding 2, dominant negative helix-loop-helix protein (ID2), mRNA [NM_002166]"	chr2:8824282-8824341	hs|2p25.1
CB_021992	0.00949156	0.000229923	127.445	up	1000.5	1092.94	2536.45	3.50529	7.45811	14.1161	0.707694	0.189088	1.01728	-7.28822	-6.20596	-5.57296	Detected	Detected	Detected	Not Detected	Not Detected	Not Detected	0	CB_021992	A_23_P78871	NM_024076	NM_024076	NM_024076	Hs.221873	79047	KCTD15	potassium channel tetramerisation domain containing 15	ENST00000413790		GO:0005249(voltage-gated potassium channel activity)|GO:0006813(potassium ion transport)|GO:0008076(voltage-gated potassium channel complex)|GO:0016020(membrane)	"Homo sapiens potassium channel tetramerisation domain containing 15 (KCTD15), transcript variant 1, mRNA [NM_024076]"	chr19:34304755-34304814	hs|19q13.11
CB_014784	0.0054334	4.70283e-05	86.6458	up	536.06	1268.35	2397.41	7.42588	8.00328	11.6128	-0.192554	0.403817	0.935949	-6.20519	-6.10418	-5.85459	Detected	Detected	Detected	Not Detected	Not Detected	Not Detected	0	CB_014784	A_24_P235400	NM_005941	NM_005941	NM_005941	Hs.546267	4325	MMP16	matrix metallopeptidase 16 (membrane-inserted)	ENST00000286611		GO:0004222(metalloendopeptidase activity)|GO:0005509(calcium ion binding)|GO:0005576(extracellular region)|GO:0005578(proteinaceous extracellular matrix)|GO:0005886(plasma membrane)|GO:0005887(integral to plasma membrane)|GO:0006508(proteolysis)|GO:0008047(enzyme activator activity)|GO:0008152(metabolic process)|GO:0008233(peptidase activity)|GO:0008270(zinc ion binding)|GO:0009986(cell surface)|…	"Homo sapiens matrix metallopeptidase 16 (membrane-inserted) (MMP16), mRNA [NM_005941]"	chr8:89128779-89086956	hs|8q21.3
CB_025336	0.00392861	8.63978e-06	6.70706	up	524.592	751.346	1035.04	59.4168	71.563	87.5838	-0.223752	-0.351583	-0.275843	-3.20495	-2.94363	-2.93964	Detected	Detected	Detected	Detected	Detected	Detected	0	CB_025336	A_24_P158946	NM_139241	NM_139241	NM_139241	Hs.117835	121512	FGD4	"FYVE, RhoGEF and PH domain containing 4"	ENST00000266482	NP852873	GO:0001726(ruffle)|GO:0005085(guanyl-nucleotide exchange factor activity)|GO:0005089(Rho guanyl-nucleotide exchange factor activity)|GO:0005622(intracellular)|GO:0005737(cytoplasm)|GO:0005794(Golgi apparatus)|GO:0005829(cytosol)|GO:0005856(cytoskeleton)|GO:0006915(apoptosis)|GO:0007010(cytoskeleton organization)|GO:0007257(activation of JUN kinase activity)|GO:0007264(small GTPase mediated signal…	"Homo sapiens FYVE, RhoGEF and PH domain containing 4 (FGD4), mRNA [NM_139241]"	chr12:32786493-32786552	hs|12p11.21
CB_008297	0.0118307	0.000388752	10.4371	up	731.05	1212.04	2847.16	71.4149	80.4266	106.401	0.255021	0.33831	1.18399	-2.9396	-2.77517	-2.65887	Detected	Detected	Detected	Detected	Detected	Detected	0	CB_008297	A_23_P408996	NM_001080480	NM_001080480	NM_001080480	Hs.377830	154141	MBOAT1	membrane bound O-acyltransferase domain containing 1			GO:0008415(acyltransferase activity)|GO:0008654(phospholipid biosynthetic process)|GO:0016020(membrane)|GO:0016021(integral to membrane)|GO:0016740(transferase activity)	"Homo sapiens membrane bound O-acyltransferase domain containing 1 (MBOAT1), mRNA [NM_001080480]"	chr6:20101206-20101147	hs|6p22.3
CB_028339	0.0095115	0.000231323	33.8871	up	165.555	395.006	720.319	5.7684	5.15717	11.2073	-1.88763	-1.27918	-0.79882	-6.56958	-6.73819	-5.90586	Detected	Detected	Detected	Not Detected	Not Detected	Not Detected	0	CB_028339	A_33_P3230269	NM_198182	NM_198182	NM_198182	Hs.418493	29841	GRHL1	grainyhead-like 1 (Drosophila)	ENST00000324907		GO:0003677(DNA binding)|GO:0005634(nucleus)|GO:0005737(cytoplasm)|GO:0005794(Golgi apparatus)|GO:0007275(multicellular organismal development)|GO:0044255(cellular lipid metabolic process)|GO:0045449(regulation of transcription)	"Homo sapiens grainyhead-like 1 (Drosophila) (GRHL1), mRNA [NM_198182]"	chr2:10142232-10142291	hs|2p25.1
CB_031149	0.0049578	3.27782e-05	8.15481	up	8873.18	10877.9		834.347	858.854	1098.99	3.85643	3.50419		0.606752	0.641501	0.709725	Detected	Detected	Compromised	Detected	Detected	Detected	0	CB_031149	A_33_P3846653	NR_036685	NR_036685	NR_036685	Hs.527883	160313	KRT19P2	keratin 19 pseudogene 2	ENST00000405395	NP208931		"Homo sapiens keratin 19 pseudogene 2 (KRT19P2), non-coding RNA [NR_036685]"	chr12:95228736-95228795	hs|12q22
CB_019029	0.00871303	0.000190815	7.03589	up	6033.7	8629.14	14286.8	716.254	662.402	1239.77	3.30002	3.17008	3.51109	0.386576	0.266795	0.883628	Detected	Detected	Detected	Detected	Detected	Detected	0	CB_019029	A_33_P3238250	NM_016946	NM_016946	NM_016946	Hs.517293	50848	F11R	F11 receptor	ENST00000335772		GO:0005886(plasma membrane)|GO:0005911(cell-cell junction)|GO:0005923(tight junction)|GO:0006954(inflammatory response)|GO:0007155(cell adhesion)|GO:0007596(blood coagulation)|GO:0016021(integral to membrane)|GO:0030855(epithelial cell differentiation)|GO:0034329(cell junction assembly)|GO:0044419(interspecies interaction between organisms)|GO:0045216(cell-cell junction organization)|GO:0050900(l…	"Homo sapiens F11 receptor (F11R), mRNA [NM_016946]"	chr1:160968009-160967950	hs|1q23.3
CB_025676	0.012061	0.000404961	9.88942	up	518.338	1117.19	2051.96	68.5507	73.7404	66.9388	-0.241055	0.220739	0.711473	-2.99865	-2.90039	-3.32746	Detected	Detected	Detected	Not Detected	Detected	Detected	0	CB_025676	A_23_P144096	NM_145071	NM_145071	NM_145071	Hs.655334	1154	CISH	cytokine inducible SH2-containing protein	ENST00000348721		GO:0001558(regulation of cell growth)|GO:0003674(molecular_function)|GO:0005575(cellular_component)|GO:0009968(negative regulation of signal transduction)	"Homo sapiens cytokine inducible SH2-containing protein (CISH), transcript variant 2, mRNA [NM_145071]"	chr3:50644082-50644023	hs|3p21.2
CB_019752	0.0110841	0.000328592	5.14026	up	3874.82	4208.86	6137.75	578.27	625.629	561.077	2.66111	2.1343	2.29218	0.0778475	0.184396	-0.260177	Detected	Detected	Detected	Detected	Detected	Detected	0	CB_019752	A_33_P3315423	NM_018207	NM_018207	NM_018207	Hs.656006	55223	TRIM62	tripartite motif-containing 62	ENST00000373432		GO:0005622(intracellular)|GO:0008270(zinc ion binding)|GO:0046872(metal ion binding)	"Homo sapiens tripartite motif-containing 62 (TRIM62), mRNA [NM_018207]"	chr1:33623965-33623906	hs|1p35.1
CB_010326	0.00993219	0.000257132	8.04114	up	581.538	561.894	1144.69	53.4113	48.7407	76.1107	-0.0750761	-0.770761	-0.130564	-3.35868	-3.49771	-3.1422	Detected	Detected	Detected	Detected	Detected	Detected	0	CB_010326	A_33_P3251703	NM_001311	NM_001311	NM_001311	Hs.70327	1396	CRIP1	cysteine-rich protein 1 (intestinal)	ENST00000392531		GO:0005737(cytoplasm)|GO:0008270(zinc ion binding)|GO:0008283(cell proliferation)|GO:0046872(metal ion binding)	"Homo sapiens cysteine-rich protein 1 (intestinal) (CRIP1), mRNA [NM_001311]"	chr14:105955069-105955126	hs|14q32.33
CB_011369	0.00942925	0.000224758	6.12845	up	342.579	725.485	829.993	64.5544	66.818	57.2258	-0.838513	-0.402114	-0.594357	-3.08531	-3.0426	-3.55364	Detected	Detected	Detected	Not Detected	Not Detected	Detected	0	CB_011369	A_24_P925664	NM_002392	NM_002392	NM_002392	Hs.484551	4193	MDM2	Mdm2 p53 binding protein homolog (mouse)	ENST00000462284		"GO:0000075(cell cycle checkpoint)|GO:0000122(negative regulation of transcription from RNA polymerase II promoter)|GO:0002039(p53 binding)|GO:0004842(ubiquitin-protein ligase activity)|GO:0005515(protein binding)|GO:0005622(intracellular)|GO:0005626(insoluble fraction)|GO:0005634(nucleus)|GO:0005654(nucleoplasm)|GO:0005730(nucleolus)|GO:0005737(cytoplasm)|GO:0005829(cytosol)|GO:0005886(plasma me…	"Homo sapiens Mdm2 p53 binding protein homolog (mouse) (MDM2), transcript variant MDM2, mRNA [NM_002392]"	chr12:69238891-69238950	hs|12q15
CB_032201	0.0136099	0.000545777	44.014	up	179.456	686.358	519.046	3.49797	5.38988	10.9534	-1.77132	-0.482099	-1.27159	-7.29124	-6.67452	-5.93893	Detected	Detected	Detected	Not Detected	Not Detected	Not Detected	0	CB_032201	A_33_P3277890	XR_115615	XR_115615	XR_115615	Hs.498519	100132169	NCRNA00286A	non-protein coding RNA 286A	ENST00000329244			"PREDICTED: Homo sapiens non-protein coding RNA 286A (NCRNA00286A), partial miscRNA [XR_115615]"	chr16:75004-75063	hs|16p13.3
CB_026816	0.0132883	0.000512992	7.77478	up	55.5763	71.6634	132.225	5.38509	5.24047	10.9364	-3.46241	-3.74175	-3.24446	-6.66878	-6.71507	-5.94117	Detected	Detected	Detected	Not Detected	Not Detected	Not Detected	0	CB_026816	A_24_P408603	NM_171998	NM_171998	NM_171998	Hs.632832	116442	RAB39B	"RAB39B, member RAS oncogene family"	ENST00000369454		GO:0000166(nucleotide binding)|GO:0005525(GTP binding)|GO:0005622(intracellular)|GO:0005737(cytoplasm)|GO:0005794(Golgi apparatus)|GO:0005886(plasma membrane)|GO:0007264(small GTPase mediated signal transduction)|GO:0015031(protein transport)|GO:0016192(vesicle-mediated transport)|GO:0050808(synapse organization)	"Homo sapiens RAB39B, member RAS oncogene family (RAB39B), mRNA [NM_171998]"	chrX:154488063-154488004	hs|Xq28
CB_021229	0.0180583	0.000995856	18.1529	up	420.136	360.803	1392.6	25.3291	18.433	20.8178	-0.544093	-1.40985	0.152252	-4.43503	-4.90055	-5.01248	Detected	Detected	Detected	Not Detected	Not Detected	Detected	0	CB_021229	A_33_P3308332	NM_021200	NM_021200	NM_021200	Hs.445489	58473	PLEKHB1	"pleckstrin homology domain containing, family B (evectins) member 1"	ENST00000426191		GO:0004871(signal transducer activity)|GO:0005737(cytoplasm)|GO:0007275(multicellular organismal development)|GO:0007602(phototransduction)|GO:0008022(protein C-terminus binding)|GO:0016020(membrane)|GO:0016021(integral to membrane)|GO:0042803(protein homodimerization activity)	"Homo sapiens pleckstrin homology domain containing, family B (evectins) member 1 (PLEKHB1), transcript variant 1, mRNA [NM_021200]"	chr11:73373788-73373847	hs|11q13.4
CB_024380	0.00659068	8.16221e-05	24.3436	up	1293.02	2603.63	1856.89	49.0085	51.1521	47.6083	1.07773	1.44139	0.567365	-3.48279	-3.42805	-3.81909	Detected	Detected	Detected	Not Detected	Detected	Detected	0	CB_024380	A_32_P136351	NM_052910	NM_052910	NM_052910	Hs.415478	114798	SLITRK1	"SLIT and NTRK-like family, member 1"	ENST00000377084		GO:0007409(axonogenesis)|GO:0016020(membrane)|GO:0016021(integral to membrane)	"Homo sapiens SLIT and NTRK-like family, member 1 (SLITRK1), mRNA [NM_052910]"	chr13:84451607-84451548	hs|13q31.1
CB_007550	0.0118292	0.000388474	11.7476	up	825.288	831.834	1229.92	50.4011	35.2938	80.6367	0.429948	-0.204764	-0.0269651	-3.44237	-3.96343	-3.05887	Detected	Detected	Detected	Detected	Detected	Detected	0	CB_007550	A_33_P3372840	NM_001033886	NM_001033886	NM_001033886	Hs.522891	6387	CXCL12	chemokine (C-X-C motif) ligand 12	ENST00000374426		GO:0004871(signal transducer activity)|GO:0005102(receptor binding)|GO:0005576(extracellular region)|GO:0005615(extracellular space)|GO:0006874(cellular calcium ion homeostasis)|GO:0006935(chemotaxis)|GO:0006955(immune response)|GO:0007155(cell adhesion)|GO:0007165(signal transduction)|GO:0007186(G-protein coupled receptor protein signaling pathway)|GO:0008009(chemokine activity)|GO:0008015(blood…	"Homo sapiens chemokine (C-X-C motif) ligand 12 (CXCL12), transcript variant 3, mRNA [NM_001033886]"	chr10:44871424-44871365	hs|10q11.21
CB_025699	0.00658558	8.05776e-05	13.4678	up	182.887	174.111	326.067	8.80157	10.2845	12.9326	-1.74399	-2.46105	-1.94229	-5.95999	-5.74237	-5.69929	Detected	Detected	Detected	Not Detected	Not Detected	Not Detected	0	CB_025699	A_24_P413920	NM_145175	NM_145175	NM_145175	Hs.260855	151354	FAM84A	"family with sequence similarity 84, member A"	ENST00000497769			"Homo sapiens family with sequence similarity 84, member A (FAM84A), mRNA [NM_145175]"	chr2:14775490-14775549	hs|2p24.3
CB_010559	0.0169516	0.000879028	17.3947	up	326.156	651.33	757.882	35.1028	15.5091	15.4756	-0.909387	-0.557672	-0.725481	-3.96424	-5.14972	-5.44031	Detected	Detected	Detected	Not Detected	Not Detected	Detected	0	CB_010559	A_23_P125303	NM_001555	NM_001555	NM_001555	Hs.22111	3547	IGSF1	"immunoglobulin superfamily, member 1"	ENST00000370904		GO:0004872(receptor activity)|GO:0005515(protein binding)|GO:0005576(extracellular region)|GO:0007165(signal transduction)|GO:0015026(coreceptor activity)|GO:0016020(membrane)|GO:0016021(integral to membrane)|GO:0045449(regulation of transcription)|GO:0048186(inhibin beta-A binding)|GO:0048187(inhibin beta-B binding)	"Homo sapiens immunoglobulin superfamily, member 1 (IGSF1), transcript variant 1, mRNA [NM_001555]"	chrX:130408747-130408688	hs|Xq26.2
CB_015420	0.00416657	1.21709e-05	163.223	up	1275.32	1695.65	2181.71	4.70645	5.87194	10.8126	1.05784	0.822709	0.799933	-6.86311	-6.55093	-5.95759	Detected	Detected	Detected	Not Detected	Not Detected	Not Detected	0	CB_015420	A_33_P3227793	NM_006569	NM_006569	NM_006569	Hs.159525	10669	CGREF1	cell growth regulator with EF-hand domain 1	ENST00000437850		GO:0005509(calcium ion binding)|GO:0005576(extracellular region)|GO:0006950(response to stress)|GO:0007049(cell cycle)|GO:0007050(cell cycle arrest)|GO:0007155(cell adhesion)|GO:0008285(negative regulation of cell proliferation)	"Homo sapiens cell growth regulator with EF-hand domain 1 (CGREF1), transcript variant 1, mRNA [NM_006569]"	chr2:27324201-27324142	hs|2p23.3
CB_026145	0.00487256	3.16069e-05	45.3496	up	335.011	543.291	587.664	5.64172	5.10178	10.9741	-0.870739	-0.819335	-1.09246	-6.60162	-6.75377	-5.93621	Detected	Detected	Detected	Not Detected	Not Detected	Not Detected	0	CB_026145	A_23_P163195	NM_152447	NM_152447	NM_152447	Hs.136893	145581	LRFN5	leucine rich repeat and fibronectin type III domain containing 5	ENST00000396145		GO:0016020(membrane)|GO:0016021(integral to membrane)	"Homo sapiens leucine rich repeat and fibronectin type III domain containing 5 (LRFN5), mRNA [NM_152447]"	chr14:42360885-42360944	hs|14q21.1
CB_022145	0.0118154	0.000387791	5.8193	up	906.329	961.928	1084	103.249	102.592	124.694	0.565086	0.00486851	-0.209158	-2.40777	-2.42399	-2.42998	Detected	Detected	Detected	Detected	Detected	Detected	0	CB_022145	A_23_P339119	NM_024560	NM_024560	NM_024560	Hs.259559	79611	ACSS3	acyl-CoA synthetase short-chain family member 3	ENST00000261206		GO:0000166(nucleotide binding)|GO:0003987(acetate-CoA ligase activity)|GO:0005524(ATP binding)|GO:0005739(mitochondrion)|GO:0016874(ligase activity)	"Homo sapiens acyl-CoA synthetase short-chain family member 3 (ACSS3), mRNA [NM_024560]"	chr12:81647397-81648642	hs|12q21.31
CB_020122	0.00844574	0.000178941	51.0068	up	292.485	555.567	1369.89	6.07834	6.33397	12	-1.06658	-0.787099	0.128534	-6.49407	-6.44166	-5.80727	Detected	Detected	Detected	Not Detected	Not Detected	Not Detected	0	CB_020122	A_23_P140434	NM_018728	NM_018728	NM_018728	Hs.487036	55930	MYO5C	myosin VC	ENST00000261839		GO:0000166(nucleotide binding)|GO:0003774(motor activity)|GO:0003779(actin binding)|GO:0005516(calmodulin binding)|GO:0005524(ATP binding)|GO:0016459(myosin complex)	"Homo sapiens myosin VC (MYO5C), mRNA [NM_018728]"	chr15:52484703-52484644	hs|15q21.2
CB_007601	0.00483604	3.01527e-05	174.094	up	3502.03	3465.44	4578.84	13.774	18.3303	11.4883	2.51517	1.85391	1.86946	-5.31387	-4.90861	-5.87014	Detected	Detected	Detected	Not Detected	Not Detected	Not Detected	0	CB_007601	A_23_P201066	NM_001037175	NM_001037175	NM_001037175	Hs.497841	55061	SUSD4	sushi domain containing 4	ENST00000271787		GO:0016020(membrane)|GO:0016021(integral to membrane)	"Homo sapiens sushi domain containing 4 (SUSD4), transcript variant 2, mRNA [NM_001037175]"	chr1:223441938-223441879	hs|1q41
CB_012084	0.0176239	0.000952075	25.0922	up	704.159	560.746	2071.48	29.9072	15.0827	31.6113	0.200952	-0.773713	0.725133	-4.19533	-5.18994	-4.40986	Detected	Detected	Detected	Not Detected	Not Detected	Detected	0	CB_012084	A_23_P401055	NM_003106	NM_003106	NM_003106	Hs.518438	6657	SOX2	SRY (sex determining region Y)-box 2	ENST00000325404		"GO:0000122(negative regulation of transcription from RNA polymerase II promoter)|GO:0001649(osteoblast differentiation)|GO:0001654(eye development)|GO:0001708(cell fate specification)|GO:0002052(positive regulation of neuroblast proliferation)|GO:0003677(DNA binding)|GO:0003682(chromatin binding)|GO:0003700(sequence-specific DNA binding transcription factor activity)|GO:0005515(protein binding)|…	"Homo sapiens SRY (sex determining region Y)-box 2 (SOX2), mRNA [NM_003106]"	chr3:181431877-181431936	hs|3q26.33
CB_008328	0.0137414	0.000556924	17.2376	up	229.011	342.052	411.318	8.77577	8.19688	24.086	-1.41953	-1.48684	-1.6072	-5.96423	-6.06969	-4.80211	Detected	Detected	Detected	Not Detected	Not Detected	Not Detected	0	CB_008328	A_32_P14762	NM_001080507	NM_001080507	NM_001080507	Hs.671212	441161	OOEP	oocyte expressed protein homolog (dog)	ENST00000370363		GO:0001701(in utero embryonic development)|GO:0003723(RNA binding)|GO:0005737(cytoplasm)|GO:0005938(cell cortex)|GO:0006468(protein amino acid phosphorylation)|GO:0007566(embryo implantation)|GO:0009566(fertilization)|GO:0009880(embryonic pattern specification)|GO:0035088(establishment or maintenance of apical/basal cell polarity)|GO:0043234(protein complex)|GO:0043623(cellular protein complex as…	"Homo sapiens oocyte expressed protein homolog (dog) (OOEP), mRNA [NM_001080507]"	chr6:74078413-74078354	hs|6q13
CB_029731	0.0132342	0.000507666	6.90187	up	671.901	623.132	1080.04	75.8134	75.5257	66.158	0.1333	-0.621522	-0.214445	-2.85337	-2.86587	-3.34439	Detected	Detected	Detected	Detected	Detected	Detected	0	CB_029731	A_33_P3250963	NR_015381	NR_015381	NR_015381	Hs.274329	11257	TP53TG1	TP53 target 1 (non-protein coding)	ENST00000421293	NP074946	GO:0003674(molecular_function)|GO:0005634(nucleus)|GO:0006950(response to stress)|GO:0006974(response to DNA damage stimulus)	"Homo sapiens TP53 target 1 (non-protein coding) (TP53TG1), non-coding RNA [NR_015381]"	chr7:86974701-86974642	hs|7q21.12
CB_013256	0.01443	0.000630355	42.3556	up	289.138	262.282	862.669	3.55912	5.83107	11.4261	-1.08319	-1.86994	-0.538648	-7.26623	-6.56101	-5.87798	Detected	Detected	Detected	Not Detected	Not Detected	Not Detected	0	CB_013256	A_33_P3326483	NM_004378	NM_004378	NM_004378	Hs.346950	1381	CRABP1	cellular retinoic acid binding protein 1	ENST00000424218		GO:0005215(transporter activity)|GO:0005501(retinoid binding)|GO:0005737(cytoplasm)|GO:0007165(signal transduction)|GO:0007275(multicellular organismal development)|GO:0008289(lipid binding)|GO:0016918(retinal binding)|GO:0019841(retinol binding)	"Homo sapiens cellular retinoic acid binding protein 1 (CRABP1), mRNA [NM_004378]"	chr15:78640508-78640567	hs|15q25.1
CB_020139	0.0152902	0.000721817	45.2336	up	364.319	601.38	861.594	3.77689	7.91335	18.7956	-0.749746	-0.672782	-0.540447	-7.18055	-6.12048	-5.15991	Detected	Detected	Detected	Not Detected	Not Detected	Not Detected	0	CB_020139	A_23_P83159	NM_018847	NM_018847	NM_018847	Hs.522029	55958	KLHL9	kelch-like 9 (Drosophila)	ENST00000359039		GO:0000910(cytokinesis)|GO:0004842(ubiquitin-protein ligase activity)|GO:0007049(cell cycle)|GO:0007067(mitosis)|GO:0016567(protein ubiquitination)|GO:0030496(midbody)|GO:0031463(Cul3-RING ubiquitin ligase complex)	"Homo sapiens kelch-like 9 (Drosophila) (KLHL9), mRNA [NM_018847]"	chr9:21331160-21331101	hs|9p21.3
CB_006765	0.00512438	3.87443e-05	702.889	up	5980.73	7108.33	6338.01	3.63202	5.20151	11.3119	3.2873	2.89038	2.3385	-7.23698	-6.72584	-5.89246	Detected	Detected	Detected	Not Detected	Not Detected	Not Detected	0	CB_006765	A_24_P66780	NM_001010872	NM_001010872	NM_001010872	Hs.657974	222584	FAM83B	"family with sequence similarity 83, member B"	ENST00000306858			"Homo sapiens family with sequence similarity 83, member B (FAM83B), mRNA [NM_001010872]"	chr6:54806024-54806083	hs|6p12.1
CB_016400	0.00755509	0.000123793	14.0195	up	17966.4	20217.4	32605.6	827.019	875.513	1634.95	4.87421	4.39839	4.70152	0.594025	0.669216	1.2828	Detected	Detected	Detected	Detected	Detected	Detected	0	CB_016400	A_33_P3215113	NM_012317	NM_012317	NM_012317	Hs.45231	23641	LDOC1	"leucine zipper, down-regulated in cancer 1"	ENST00000370526		GO:0005515(protein binding)|GO:0005634(nucleus)|GO:0008285(negative regulation of cell proliferation)	"Homo sapiens leucine zipper, down-regulated in cancer 1 (LDOC1), mRNA [NM_012317]"	chrX:140270000-140269941	hs|Xq27.1
CB_030238	0.0118578	0.000391019	40.4302	up	23794.6	23605	15967.8	337.245	259.778	426.641	5.27954	4.62189	3.67156	-0.700099	-1.08364	-0.655354	Detected	Detected	Detected	Detected	Detected	Detected	0	CB_030238	A_33_P3323928	NR_026762	NR_026762	NR_026762	Hs.654734	90271	NCRNA00263	non-protein coding RNA 263	ENST00000454935			"Homo sapiens non-protein coding RNA 263 (NCRNA00263), non-coding RNA [NR_026762]"	chr10:102133690-102133749	hs|10q24.31
CB_016870	0.0134463	0.000528279	21.7045	up	110.163	244.195	304.302	3.47077	5.60854	11.3281	-2.47531	-1.97302	-2.04195	-7.3025	-6.61714	-5.89039	Detected	Detected	Detected	Not Detected	Not Detected	Not Detected	0	CB_016870	A_24_P231026	NM_014191	NM_014191	NM_014191	Hs.710638	6334	SCN8A	"sodium channel, voltage gated, type VIII, alpha subunit"	ENST00000357961	NP232659	GO:0000166(nucleotide binding)|GO:0001518(voltage-gated sodium channel complex)|GO:0005244(voltage-gated ion channel activity)|GO:0005248(voltage-gated sodium channel activity)|GO:0005524(ATP binding)|GO:0005624(membrane fraction)|GO:0005886(plasma membrane)|GO:0006811(ion transport)|GO:0006814(sodium ion transport)|GO:0007399(nervous system development)|GO:0007411(axon guidance)|GO:0007422(perip…	"Homo sapiens sodium channel, voltage gated, type VIII, alpha subunit (SCN8A), transcript variant 1, mRNA [NM_014191]"	chr12:52180422-52180481	hs|12q13.13
CB_021572	0.0151453	0.000703497	44.1095	up	206.406	361.413	973.136	3.31745	6.03195	11.6423	-1.56947	-1.40741	-0.364814	-7.36768	-6.51214	-5.85093	Detected	Detected	Detected	Not Detected	Not Detected	Not Detected	0	CB_021572	A_23_P413923	NM_022160	NM_022160	NM_022160	Hs.371976	63951	DMRTA1	DMRT-like family A1	ENST00000325870	NP1157791	"GO:0003677(DNA binding)|GO:0003700(sequence-specific DNA binding transcription factor activity)|GO:0005634(nucleus)|GO:0006355(regulation of transcription, DNA-dependent)|GO:0007548(sex differentiation)|GO:0030154(cell differentiation)|GO:0046872(metal ion binding)"	"Homo sapiens DMRT-like family A1 (DMRTA1), mRNA [NM_022160]"	chr9:22451878-22451937	hs|9p21.3
CB_026023	0.00907668	0.000205537	5.71367	up	1912.56	1927.33	3028.21	227.838	228.061	317.202	1.64248	1.00747	1.27294	-1.26589	-1.27149	-1.08298	Detected	Detected	Detected	Detected	Detected	Detected	0	CB_026023	A_23_P14515	NM_152331	NM_152331	NM_152331	Hs.49433	122970	ACOT4	acyl-CoA thioesterase 4	ENST00000326303		GO:0000038(very long-chain fatty acid metabolic process)|GO:0001676(long-chain fatty acid metabolic process)|GO:0004091(carboxylesterase activity)|GO:0005777(peroxisome)|GO:0006104(succinyl-CoA metabolic process)|GO:0006629(lipid metabolic process)|GO:0006637(acyl-CoA metabolic process)|GO:0016290(palmitoyl-CoA hydrolase activity)|GO:0016291(acyl-CoA thioesterase activity)|GO:0016787(hydrolase ac…	"Homo sapiens acyl-CoA thioesterase 4 (ACOT4), mRNA [NM_152331]"	chr14:74062080-74062139	hs|14q24.3
CB_025503	0.00801567	0.000157164	13.0363	up	3359.5	3065.64	5890.68	218.987	161.601	213.128	2.45522	1.67706	2.23291	-1.32305	-1.76848	-1.65666	Detected	Detected	Detected	Detected	Detected	Detected	0	CB_025503	A_23_P330461	NM_144686	NM_144686	NM_144686	Hs.355126	147798	TMC4	transmembrane channel-like 4	ENST00000416963		GO:0016020(membrane)|GO:0016021(integral to membrane)	"Homo sapiens transmembrane channel-like 4 (TMC4), transcript variant 2, mRNA [NM_144686]"	chr19:54664278-54664219	hs|19q13.42
CB_005742	0.0030714	3.23623e-06	50.657	up	664.003	908.842	1562.89	12.3164	12.9528	12.5263	0.11624	-0.0770292	0.318686	-5.47525	-5.40958	-5.74535	Detected	Detected	Detected	Not Detected	Not Detected	Not Detected	0	CB_005742	A_23_P138938	NM_000926	NM_000926	NM_000926	Hs.32405	5241	PGR	progesterone receptor	ENST00000325455	NP527110	"GO:0001542(ovulation from ovarian follicle)|GO:0002070(epithelial cell maturation)|GO:0003677(DNA binding)|GO:0003700(sequence-specific DNA binding transcription factor activity)|GO:0003707(steroid hormone receptor activity)|GO:0005102(receptor binding)|GO:0005496(steroid binding)|GO:0005515(protein binding)|GO:0005634(nucleus)|GO:0005654(nucleoplasm)|GO:0005730(nucleolus)|GO:0005737(cytoplasm)|…	"Homo sapiens progesterone receptor (PGR), mRNA [NM_000926]"	chr11:100912768-100912709	hs|11q22.1
CB_018776	0.0132883	0.000512589	21.0564	up	6251.74	5869.98	11236.8	141.31	206.055	417.803	3.35124	2.61422	3.16463	-1.95503	-1.41788	-0.685554	Detected	Detected	Detected	Detected	Detected	Detected	0	CB_018776	A_23_P71972	NM_016373	NM_016373	NM_016373	Hs.461453	51741	WWOX	WW domain containing oxidoreductase	ENST00000299644		GO:0001649(osteoblast differentiation)|GO:0005515(protein binding)|GO:0005634(nucleus)|GO:0005737(cytoplasm)|GO:0005739(mitochondrion)|GO:0005794(Golgi apparatus)|GO:0006915(apoptosis)|GO:0006917(induction of apoptosis)|GO:0008202(steroid metabolic process)|GO:0016491(oxidoreductase activity)|GO:0030178(negative regulation of Wnt receptor signaling pathway)|GO:0046983(protein dimerization activit…	"Homo sapiens WW domain containing oxidoreductase (WWOX), transcript variant 1, mRNA [NM_016373]"	chr16:78458922-78466413	hs|16q23.1
CB_015036	0.00504492	3.51897e-05	46.7804	up	1983.3	3215.21	4187.94	47.5888	26.6741	56.5992	1.69488	1.74578	1.74071	-3.5252	-4.3674	-3.56952	Detected	Detected	Detected	Not Detected	Not Detected	Detected	0	CB_015036	A_23_P109322	NM_006198	NM_006198	NM_006198	Hs.80296	5121	PCP4	Purkinje cell protein 4	ENST00000468717		GO:0005634(nucleus)|GO:0005829(cytosol)|GO:0007417(central nervous system development)	"Homo sapiens Purkinje cell protein 4 (PCP4), mRNA [NM_006198]"	chr21:41301047-41301106	hs|21q22.2
CB_000775	0.0110512	0.000325477	5.25797	up	45.2948	81.0017	76.2359	7.15309	6.49808	11.4017	-3.75753	-3.56503	-4.03891	-6.25919	-6.40475	-5.88105	Detected	Detected	Not Detected	Not Detected	Not Detected	Not Detected	0	CB_000775	A_33_P3335930	AK127126		AK127126	Hs.675313	100130573	LOC100130573	hypothetical protein LOC100130573				"Homo sapiens cDNA FLJ45183 fis, clone BRAWH3047946. [AK127126]"	chr1:204447633-204447574	hs|1q32.1
CB_012599	0.0127405	0.000464782	23.4114	up	1598.03	1807.08	1285	49.2332	41.0566	39.4041	1.38327	0.914527	0.0362368	-3.47619	-3.74523	-4.09196	Detected	Detected	Detected	Not Detected	Detected	Detected	0	CB_012599	A_23_P17420	NM_003657	NM_003657	NM_003657	Hs.400556	8537	BCAS1	breast carcinoma amplified sequence 1	ENST00000371440		GO:0005515(protein binding)|GO:0005737(cytoplasm)	"Homo sapiens breast carcinoma amplified sequence 1 (BCAS1), mRNA [NM_003657]"	chr20:52561533-52561474	hs|20q13.2
CB_018421	0.0141177	0.000595938	29.8232	up	2867.09	2489.1	6995.9	108.244	85.1506	56.2436	2.22656	1.37649	2.48098	-2.3396	-2.69282	-3.57862	Detected	Detected	Detected	Not Detected	Detected	Detected	0	CB_018421	A_23_P49865	NM_015982	NM_015982	NM_015982	Hs.567494	51087	YBX2	Y box binding protein 2	ENST00000007699		"GO:0003677(DNA binding)|GO:0003682(chromatin binding)|GO:0003730(mRNA 3'-UTR binding)|GO:0005634(nucleus)|GO:0005737(cytoplasm)|GO:0005844(polysome)|GO:0006355(regulation of transcription, DNA-dependent)|GO:0006366(transcription from RNA polymerase II promoter)|GO:0007283(spermatogenesis)|GO:0007286(spermatid development)|GO:0008289(lipid binding)|GO:0009386(translational attenuation)|GO:0017148…	"Homo sapiens Y box binding protein 2 (YBX2), mRNA [NM_015982]"	chr17:7191649-7191590	hs|17p13.1
CB_008131	0.0113637	0.000353132	36.0718	up	950.235	809.212	823.1	20.8845	11.1426	15.96	0.633335	-0.244542	-0.606388	-4.71339	-5.62675	-5.39584	Detected	Detected	Detected	Not Detected	Not Detected	Not Detected	0	CB_008131	A_24_P168581	NM_001077490	NM_001077490	NM_001077490	Hs.125898	2778	GNAS	GNAS complex locus	ENST00000481768		GO:0000166(nucleotide binding)|GO:0001726(ruffle)|GO:0001958(endochondral ossification)|GO:0003674(molecular_function)|GO:0003924(GTPase activity)|GO:0004016(adenylate cyclase activity)|GO:0004871(signal transducer activity)|GO:0005085(guanyl-nucleotide exchange factor activity)|GO:0005515(protein binding)|GO:0005525(GTP binding)|GO:0005576(extracellular region)|GO:0005624(membrane fraction)|GO:0…	"Homo sapiens GNAS complex locus (GNAS), transcript variant 2, mRNA [NM_001077490]"	chr20:57430307-57430366	hs|20q13.32
CB_023888	0.0149215	0.000678121	6.20632	up	604.987	625.263	1133.59	89.1834	55.8405	99.2037	-0.0180445	-0.616597	-0.144633	-2.61905	-3.30153	-2.75991	Detected	Detected	Detected	Detected	Detected	Detected	0	CB_023888	A_33_P3235321	NM_032872	NM_032872	NM_032872	Hs.469175	84958	SYTL1	synaptotagmin-like 1	ENST00000496001		GO:0005515(protein binding)|GO:0005624(membrane fraction)|GO:0005625(soluble fraction)|GO:0005886(plasma membrane)|GO:0006886(intracellular protein transport)|GO:0006887(exocytosis)|GO:0016192(vesicle-mediated transport)|GO:0017137(Rab GTPase binding)|GO:0019897(extrinsic to plasma membrane)|GO:0042043(neurexin binding)|GO:0042470(melanosome)	"Homo sapiens synaptotagmin-like 1 (SYTL1), transcript variant 2, mRNA [NM_032872]"	chr1:27676916-27676975	hs|1p36.11
CB_008241	0.00882432	0.000194961	12.0587	up	13314.9	14480.5	14397	678.367	678.804	946.853	4.44195	3.91691	3.52216	0.308171	0.302082	0.494765	Detected	Detected	Detected	Detected	Detected	Detected	0	CB_008241	A_23_P394043	NM_001080429	NM_001080429	NM_001080429	Hs.17686	57662	KIAA1543	KIAA1543	ENST00000446248	NP1134247	GO:0005515(protein binding)|GO:0005737(cytoplasm)|GO:0005856(cytoskeleton)|GO:0005874(microtubule)|GO:0005912(adherens junction)|GO:0005915(zonula adherens)|GO:0030054(cell junction)|GO:0034453(microtubule anchoring)|GO:0045218(zonula adherens maintenance)|GO:0051011(microtubule minus-end binding)|GO:0070507(regulation of microtubule cytoskeleton organization)|GO:0090136(epithelial cell-cell adhe…	"Homo sapiens KIAA1543 (KIAA1543), transcript variant 1, mRNA [NM_001080429]"	chr19:7682432-7682491	hs|19p13.2
CB_024930	0.00668851	8.59959e-05	9.61514	up	1154.75	1765.32	3380.95	118.264	108.572	166.307	0.914556	0.880797	1.4319	-2.21188	-2.34226	-2.01453	Detected	Detected	Detected	Detected	Detected	Detected	0	CB_024930	A_33_P3317392	NM_133638	NM_133638	NM_133638	Hs.23751	171019	ADAMTS19	"ADAM metallopeptidase with thrombospondin type 1 motif, 19"	ENST00000274487		GO:0004222(metalloendopeptidase activity)|GO:0005576(extracellular region)|GO:0005578(proteinaceous extracellular matrix)|GO:0006508(proteolysis)|GO:0008233(peptidase activity)|GO:0008270(zinc ion binding)|GO:0046872(metal ion binding)	"Homo sapiens ADAM metallopeptidase with thrombospondin type 1 motif, 19 (ADAMTS19), mRNA [NM_133638]"	chr5:129074234-129074293	hs|5q23.3
CB_020662	0.00797426	0.000153832	100.573	up	469.821	840.463	1476.33	3.22789	4.4058	11.0981	-0.382839	-0.189876	0.236485	-7.40716	-6.96537	-5.91999	Detected	Detected	Detected	Not Detected	Not Detected	Not Detected	0	CB_020662	A_33_P3307197	NM_020440	NM_020440	NM_020440	Hs.418093	5738	PTGFRN	prostaglandin F2 receptor negative regulator	ENST00000497385		GO:0005515(protein binding)|GO:0005783(endoplasmic reticulum)|GO:0005789(endoplasmic reticulum membrane)|GO:0005794(Golgi apparatus)|GO:0016020(membrane)|GO:0016021(integral to membrane)	"Homo sapiens prostaglandin F2 receptor negative regulator (PTGFRN), mRNA [NM_020440]"	chr1:117532823-117532882	hs|1p13.1
CB_012569	0.0150102	0.00068651	26.0089	up	1944.76	4633.62	7245.99	60.1076	84.8613	200.392	1.66657	2.27301	2.53165	-3.18828	-2.69773	-1.74555	Detected	Detected	Detected	Detected	Detected	Detected	0	CB_012569	A_33_P3593774	NM_003629	NM_003629	NM_003629	Hs.655387	8503	PIK3R3	"phosphoinositide-3-kinase, regulatory subunit 3 (gamma)"	ENST00000423209		GO:0005515(protein binding)|GO:0005829(cytosol)|GO:0005942(phosphoinositide 3-kinase complex)|GO:0007596(blood coagulation)|GO:0008286(insulin receptor signaling pathway)|GO:0016303(1-phosphatidylinositol-3-kinase activity)|GO:0030168(platelet activation)|GO:0031295(T cell costimulation)|GO:0035014(phosphoinositide 3-kinase regulator activity)	"Homo sapiens phosphoinositide-3-kinase, regulatory subunit 3 (gamma) (PIK3R3), transcript variant 1, mRNA [NM_003629]"	chr1:46511650-46511591	hs|1p34.1
CB_012390	0.0174236	0.000928805	5.18508	up	274.216	620.199	960.004	54.6949	77.411	76.1868	-1.15964	-0.628329	-0.384415	-3.32442	-2.8303	-3.14076	Detected	Detected	Detected	Not Detected	Not Detected	Detected	0	CB_012390	A_23_P99405	NM_003453	NM_003453	NM_003453	Hs.594828	7750	ZMYM2	"zinc finger, MYM-type 2"	ENST00000382871		GO:0005634(nucleus)|GO:0008150(biological_process)|GO:0008270(zinc ion binding)|GO:0016605(PML body)|GO:0031624(ubiquitin conjugating enzyme binding)|GO:0045449(regulation of transcription)|GO:0046872(metal ion binding)	"Homo sapiens zinc finger, MYM-type 2 (ZMYM2), transcript variant 1, mRNA [NM_003453]"	chr13:20660278-20660337	hs|13q12.11
CB_013704	0.00512888	3.93226e-05	32.0633	up	387.343	380.276	747.036	8.47184	8.04581	13.4885	-0.661338	-1.33401	-0.746277	-6.01508	-6.09653	-5.63858	Detected	Detected	Detected	Not Detected	Not Detected	Not Detected	0	CB_013704	A_32_P53524	NM_004822	NM_004822	NM_004822	Hs.660885	9423	NTN1	netrin 1	ENST00000173229		GO:0001764(neuron migration)|GO:0005515(protein binding)|GO:0005576(extracellular region)|GO:0005604(basement membrane)|GO:0005737(cytoplasm)|GO:0006915(apoptosis)|GO:0007411(axon guidance)|GO:0008284(positive regulation of cell proliferation)|GO:0016337(cell-cell adhesion)|GO:0030334(regulation of cell migration)|GO:0030517(negative regulation of axon extension)|GO:0030879(mammary gland developm…	"Homo sapiens netrin 1 (NTN1), mRNA [NM_004822]"	chr17:9147220-9147279	hs|17p13.1
CB_009643	0.011627	0.000373141	64.621	up	410.957	528.784	1678.38	4.27982	6.7014	12.9794	-0.575961	-0.85838	0.421546	-7.0002	-6.36031	-5.69408	Detected	Detected	Detected	Not Detected	Not Detected	Not Detected	0	CB_009643	A_33_P3247057	NM_001162995	NM_001162995	NM_001162995	Hs.528605	643008	LOC643008	hypothetical protein LOC643008	ENST00000375215			"Homo sapiens hypothetical protein LOC643008 (LOC643008), transcript variant 1, mRNA [NM_001162995]"	chr17:73637425-73637484	hs|17q25.1
CB_027516	0.00416657	1.34846e-05	53.0027	up	725.641	785.846	1710.12	11.6793	11.6811	13.2218	0.244308	-0.286814	0.448567	-5.55187	-5.55866	-5.66739	Detected	Detected	Detected	Not Detected	Not Detected	Not Detected	0	CB_027516	A_32_P142818	NM_178120	NM_178120	NM_178120	Hs.407015	1745	DLX1	distal-less homeobox 1	ENST00000392581		"GO:0000122(negative regulation of transcription from RNA polymerase II promoter)|GO:0003677(DNA binding)|GO:0003682(chromatin binding)|GO:0003700(sequence-specific DNA binding transcription factor activity)|GO:0005634(nucleus)|GO:0006355(regulation of transcription, DNA-dependent)|GO:0007275(multicellular organismal development)|GO:0009954(proximal/distal pattern formation)|GO:0021766(hippocampu…	"Homo sapiens distal-less homeobox 1 (DLX1), transcript variant 1, mRNA [NM_178120]"	chr2:172953991-172954050	hs|2q31.1
CB_016869	0.00588653	5.69914e-05	22.0594	up	598.877	720.901	941.502	27.2929	18.5764	20.5705	-0.0326891	-0.411258	-0.412491	-4.3273	-4.88937	-5.02973	Detected	Detected	Detected	Not Detected	Not Detected	Detected	0	CB_016869	A_23_P76245	NM_014191	NM_014191	NM_014191	Hs.710638	6334	SCN8A	"sodium channel, voltage gated, type VIII, alpha subunit"	ENST00000354534		GO:0000166(nucleotide binding)|GO:0001518(voltage-gated sodium channel complex)|GO:0005244(voltage-gated ion channel activity)|GO:0005248(voltage-gated sodium channel activity)|GO:0005524(ATP binding)|GO:0005624(membrane fraction)|GO:0005886(plasma membrane)|GO:0006811(ion transport)|GO:0006814(sodium ion transport)|GO:0007399(nervous system development)|GO:0007411(axon guidance)|GO:0007422(perip…	"Homo sapiens sodium channel, voltage gated, type VIII, alpha subunit (SCN8A), transcript variant 1, mRNA [NM_014191]"	chr12:52201872-52201931	hs|12q13.13
CB_016963	0.00578756	5.46118e-05	189.863	up	5987.25	6607.83	11958	22.0973	16.9346	50.8758	3.28887	2.78504	3.25438	-4.63195	-5.02287	-3.72332	Detected	Detected	Detected	Not Detected	Not Detected	Detected	0	CB_016963	A_23_P34233	NM_014298	NM_014298	NM_014298	Hs.513484	23475	QPRT	quinolinate phosphoribosyltransferase	ENST00000219771		GO:0004514(nicotinate-nucleotide diphosphorylase (carboxylating) activity)|GO:0005737(cytoplasm)|GO:0005829(cytosol)|GO:0006766(vitamin metabolic process)|GO:0006767(water-soluble vitamin metabolic process)|GO:0009435(NAD biosynthetic process)|GO:0019363(pyridine nucleotide biosynthetic process)|GO:0019674(NAD metabolic process)|GO:0034213(quinolinate catabolic process)|GO:0042803(protein homodim…	"Homo sapiens quinolinate phosphoribosyltransferase (QPRT), mRNA [NM_014298]"	chr16:29708670-29708729	hs|16p11.2
CB_004909	0.006082	6.37934e-05	232.347	up	1888.9	2669.02	8879.09	11.3499	8.26048	10.4838	1.62453	1.47718	2.82489	-5.59314	-6.05854	-6.00215	Detected	Detected	Detected	Not Detected	Not Detected	Not Detected	0	CB_004909	A_23_P166306	NM_000071	NM_000071	NM_000071	Hs.533013	875	CBS	cystathionine-beta-synthase	ENST00000398168		GO:0004122(cystathionine beta-synthase activity)|GO:0005515(protein binding)|GO:0005634(nucleus)|GO:0005730(nucleolus)|GO:0005737(cytoplasm)|GO:0005829(cytosol)|GO:0006535(cysteine biosynthetic process from serine)|GO:0006563(L-serine metabolic process)|GO:0006565(L-serine catabolic process)|GO:0008652(cellular amino acid biosynthetic process)|GO:0016829(lyase activity)|GO:0019343(cysteine biosyn…	"Homo sapiens cystathionine-beta-synthase (CBS), transcript variant 1, mRNA [NM_000071]"	chr21:44473378-44473319	hs|21q22.3
CB_010437	0.0101731	0.000274031	29.9889	up	4051.54	4247.8	5471.64	57.8399	100.51	165.418	2.72545	2.14758	2.12645	-3.24376	-2.45358	-2.02226	Detected	Detected	Detected	Detected	Detected	Detected	0	CB_010437	A_23_P304682	NM_001424	NM_001424	NM_001424	Hs.531561	2013	EMP2	epithelial membrane protein 2	ENST00000320378		GO:0008283(cell proliferation)|GO:0016020(membrane)|GO:0016021(integral to membrane)	"Homo sapiens epithelial membrane protein 2 (EMP2), mRNA [NM_001424]"	chr16:10622683-10622624	hs|16p13.13
CB_020755	0.006082	6.28777e-05	35.2614	up	16572	20949.6	23681.9	485.995	321.72	330.34	4.75766	4.44972	4.24019	-0.172953	-0.775108	-1.02443	Detected	Detected	Detected	Detected	Detected	Detected	0	CB_020755	A_23_P124619	NM_020672	NM_020672	NM_020672	Hs.288998	57402	S100A14	S100 calcium binding protein A14	ENST00000344616		GO:0005509(calcium ion binding)|GO:0005737(cytoplasm)|GO:0005886(plasma membrane)|GO:0015630(microtubule cytoskeleton)|GO:0030054(cell junction)|GO:0032496(response to lipopolysaccharide)|GO:0034142(toll-like receptor 4 signaling pathway)|GO:0042379(chemokine receptor binding)|GO:0042742(defense response to bacterium)|GO:0048471(perinuclear region of cytoplasm)|GO:0055074(calcium ion homeostasis)…	"Homo sapiens S100 calcium binding protein A14 (S100A14), mRNA [NM_020672]"	chr1:153587065-153587006	hs|1q21.3
CB_014610	0.00300266	2.38475e-06	11.2135	up	13174.6	19893.6	25873.5	909.8	1085.76	1340.93	4.42666	4.3751	4.36788	0.731654	0.979715	0.996782	Detected	Detected	Detected	Detected	Detected	Detected	0	CB_014610	A_23_P164179	NM_005749	NM_005749	NM_005749	Hs.531550	10140	TOB1	"transducer of ERBB2, 1"	ENST00000268957		GO:0005070(SH3/SH2 adaptor activity)|GO:0005515(protein binding)|GO:0008285(negative regulation of cell proliferation)	"Homo sapiens transducer of ERBB2, 1 (TOB1), mRNA [NM_005749]"	chr17:48940557-48940498	hs|17q21.33
CB_000684	0.00487256	3.12837e-05	33.3271	up	11208.1	11500.2	24985.6	272.821	241.843	363.183	4.19345	3.58445	4.3175	-1.00594	-1.18684	-0.887679	Detected	Detected	Detected	Detected	Detected	Detected	0	CB_000684	A_33_P3390950	AK125852		AK125852	Hs.493171	100128338	LOC100128338	hypothetical LOC100128338				"Homo sapiens cDNA FLJ43864 fis, clone TESTI4007799. [AK125852]"	chr8:144824106-144824165	hs|8q24.3
CB_001103	0.0109445	0.000319368	6.96037	up	93.4555	125.322	115.067	8.29555	10.3701	12.7956	-2.7126	-2.93542	-3.44498	-6.04541	-5.73041	-5.71466	Detected	Detected	Detected	Not Detected	Not Detected	Not Detected	0	CB_001103	A_23_P208240	BC000807		BC000807	Hs.655967	90338	ZNF160	zinc finger protein 160			"GO:0003677(DNA binding)|GO:0005622(intracellular)|GO:0005634(nucleus)|GO:0006355(regulation of transcription, DNA-dependent)|GO:0008270(zinc ion binding)|GO:0030097(hemopoiesis)|GO:0046872(metal ion binding)"	"Homo sapiens zinc finger protein 160, mRNA (cDNA clone IMAGE:3452857), complete cds. [BC000807]"	chr19:53576514-53576455	hs|19q13.41
CB_015510	0.00642104	7.56104e-05	35.8675	up	285.654	504.017	1168.79	9.11743	9.69094	11.3679	-1.10068	-0.927588	-0.10051	-5.90912	-5.82813	-5.88533	Detected	Detected	Detected	Not Detected	Not Detected	Not Detected	0	CB_015510	A_33_P3351175	NM_006648	NM_006648	NM_006648	Hs.654856	65268	WNK2	WNK lysine deficient protein kinase 2	ENST00000467401		GO:0000166(nucleotide binding)|GO:0004674(protein serine/threonine kinase activity)|GO:0005515(protein binding)|GO:0005524(ATP binding)|GO:0006468(protein amino acid phosphorylation)|GO:0007243(intracellular protein kinase cascade)|GO:0016740(transferase activity)	"Homo sapiens WNK lysine deficient protein kinase 2 (WNK2), mRNA [NM_006648]"	chr9:96082754-96082813	hs|9q22.31
CB_021433	0.0143328	0.000621667	11.7486	up	3419.02	3765.19	7620.33	354.405	225.949	208.065	2.48056	1.97359	2.60433	-0.628498	-1.28492	-1.69134	Detected	Detected	Detected	Detected	Detected	Detected	0	CB_021433	A_23_P47282	NM_021978	NM_021978	NM_021978	Hs.504315	6768	ST14	suppression of tumorigenicity 14 (colon carcinoma)	ENST00000278742		GO:0004252(serine-type endopeptidase activity)|GO:0005576(extracellular region)|GO:0005615(extracellular space)|GO:0005886(plasma membrane)|GO:0005887(integral to plasma membrane)|GO:0006508(proteolysis)|GO:0008233(peptidase activity)|GO:0008236(serine-type peptidase activity)|GO:0016323(basolateral plasma membrane)|GO:0019897(extrinsic to plasma membrane)	"Homo sapiens suppression of tumorigenicity 14 (colon carcinoma) (ST14), mRNA [NM_021978]"	chr11:130079815-130079874	hs|11q24.3
CB_007592	0.00475004	2.7501e-05	65.4565	up	411.198	806.906	1526.05	7.08565	6.55176	10.7114	-0.575116	-0.248658	0.284277	-6.27285	-6.39289	-5.97115	Detected	Detected	Detected	Not Detected	Not Detected	Not Detected	0	CB_007592	A_24_P252364	NM_001037132	NM_001037132	NM_001037132	Hs.21422	4897	NRCAM	neuronal cell adhesion molecule	ENST00000351718		GO:0001764(neuron migration)|GO:0005886(plasma membrane)|GO:0005887(integral to plasma membrane)|GO:0007409(axonogenesis)|GO:0007411(axon guidance)|GO:0007413(axonal fasciculation)|GO:0007416(synapse assembly)|GO:0007417(central nervous system development)|GO:0009897(external side of plasma membrane)|GO:0016337(cell-cell adhesion)|GO:0030506(ankyrin binding)|GO:0030516(regulation of axon extensio…	"Homo sapiens neuronal cell adhesion molecule (NRCAM), transcript variant 1, mRNA [NM_001037132]"	chr7:107788235-107788176	hs|7q31.1
CB_008246	0.0176907	0.000962566	20.2859	up	79.8374	220.221	272.986	3.22679	4.54134	10.8061	-2.93981	-2.12211	-2.19863	-7.40765	-6.92165	-5.95846	Detected	Detected	Detected	Not Detected	Not Detected	Not Detected	0	CB_008246	A_33_P3392187	NM_001080433	NM_001080433	NM_001080433	Hs.117136	114800	CCDC85A	coiled-coil domain containing 85A	ENST00000407595			"Homo sapiens coiled-coil domain containing 85A (CCDC85A), mRNA [NM_001080433]"	chr2:56612642-56612701	hs|2p16.1
CB_031733	0.00291961	1.17177e-06	898.116	up	12541.5	13880.1	20827	11.9282	11.0635	10.4448	4.35561	3.85581	4.05486	-5.52144	-5.63703	-6.00752	Detected	Detected	Detected	Not Detected	Not Detected	Not Detected	0	CB_031733	A_24_P896205	XM_944447	XM_944447	XM_944447		645722	LOC645722	hypothetical protein LOC645722				"PREDICTED: Homo sapiens hypothetical protein LOC645722 (LOC645722), partial mRNA [XM_944447]"	chr17:59470878-59470819	hs|17q23.2
CB_028055	0.0118154	0.000387406	5.69016	up	7061.36	7054.86	9023.3	783.716	793.186	1081.02	3.52693	2.87949	2.84813	0.516436	0.526747	0.685951	Detected	Detected	Detected	Detected	Detected	Detected	0	CB_028055	A_23_P322	NM_182690	NM_182690	NM_182690	Hs.449913	1945	EFNA4	ephrin-A4	ENST00000359751		GO:0005005(transmembrane-ephrin receptor activity)|GO:0005576(extracellular region)|GO:0005886(plasma membrane)|GO:0005887(integral to plasma membrane)|GO:0007267(cell-cell signaling)|GO:0031225(anchored to membrane)|GO:0046875(ephrin receptor binding)	"Homo sapiens ephrin-A4 (EFNA4), transcript variant 3, mRNA [NM_182690]"	chr1:155041654-155041713	hs|1q22
CB_031126	0.00595501	5.82309e-05	5.2173	up	64.9223	129.848	159.42	11.5511	14.073	16.0334	-3.23816	-2.88424	-2.97462	-5.5678	-5.28991	-5.38923	Detected	Detected	Detected	Not Detected	Not Detected	Not Detected	0	CB_031126	A_33_P3520693	NR_036538	NR_036538	NR_036538	Hs.632559	646903	LOC646903	hypothetical LOC646903				"Homo sapiens hypothetical LOC646903 (LOC646903), non-coding RNA [NR_036538]"	chr3:149690360-149690419	hs|3q25.1
CB_027814	0.00780898	0.000144742	18.057	up	1990.15	1670.24	2926.64	84.9647	61.0083	87.795	1.69985	0.800921	1.22372	-2.68896	-3.17383	-2.93616	Detected	Detected	Detected	Detected	Detected	Detected	0	CB_027814	A_23_P49060	NM_181642	NM_181642	NM_181642	Hs.233950	6692	SPINT1	"serine peptidase inhibitor, Kunitz type 1"	ENST00000431806		GO:0001892(embryonic placenta development)|GO:0004867(serine-type endopeptidase inhibitor activity)|GO:0005515(protein binding)|GO:0005576(extracellular region)|GO:0005624(membrane fraction)|GO:0030198(extracellular matrix organization)|GO:0030414(peptidase inhibitor activity)|GO:0060670(branching involved in embryonic placenta morphogenesis)|GO:0060674(placenta blood vessel development)	"Homo sapiens serine peptidase inhibitor, Kunitz type 1 (SPINT1), transcript variant 1, mRNA [NM_181642]"	chr15:41149316-41149375	hs|15q15.1
CB_023407	0.00300266	1.9351e-06	324.209	up	2742.73	4162.55	5430.29	5.6855	7.96531	11.0642	2.16259	2.11834	2.1155	-6.59046	-6.11104	-5.9244	Detected	Detected	Detected	Not Detected	Not Detected	Not Detected	0	CB_023407	A_33_P3230189	NM_032229	NM_032229	NM_032229	Hs.525105	84189	SLITRK6	"SLIT and NTRK-like family, member 6"	ENST00000313206		GO:0007409(axonogenesis)|GO:0016020(membrane)|GO:0016021(integral to membrane)	"Homo sapiens SLIT and NTRK-like family, member 6 (SLITRK6), mRNA [NM_032229]"	chr13:86369565-86369506	hs|13q31.1
CB_022477	0.00702841	0.000104618	5.97559	up	936.673	1111.28	1824.78	138.847	133.842	131.933	0.612596	0.213088	0.542198	-1.9804	-2.04039	-2.34857	Detected	Detected	Detected	Detected	Detected	Detected	0	CB_022477	A_23_P85952	NM_024901	NM_024901	NM_024901	Hs.557850	79961	DENND2D	DENN/MADD domain containing 2D	ENST00000357640			"Homo sapiens DENN/MADD domain containing 2D (DENND2D), mRNA [NM_024901]"	chr1:111730006-111729947	hs|1p13.3
CB_027192	0.00379144	6.38709e-06	146.675	up	1676.01	3049.95	5119.13	13.8293	9.90833	16.6687	1.45201	1.66965	2.03037	-5.3081	-5.79613	-5.33316	Detected	Detected	Detected	Not Detected	Not Detected	Not Detected	0	CB_027192	A_23_P433132	NM_173853	NM_173853	NM_173853	Hs.59509	200634	KRTCAP3	keratinocyte associated protein 3	ENST00000453171		GO:0016020(membrane)|GO:0016021(integral to membrane)	"Homo sapiens keratinocyte associated protein 3 (KRTCAP3), transcript variant 2, mRNA [NM_173853]"	chr2:27666399-27666874	hs|2p23.3
CB_014102	0.00690825	9.81848e-05	29.9541	up	307.357	368.691	372.325	6.56971	5.63862	11.6719	-0.995034	-1.37865	-1.75089	-6.38192	-6.60943	-5.84727	Detected	Detected	Detected	Not Detected	Not Detected	Not Detected	0	CB_014102	A_33_P3211558	NM_005235	NM_005235	NM_005235	Hs.390729	2066	ERBB4	v-erb-a erythroblastic leukemia viral oncogene homolog 4 (avian)	ENST00000402597	NP1473037	"GO:0000166(nucleotide binding)|GO:0004714(transmembrane receptor protein tyrosine kinase activity)|GO:0004716(receptor signaling protein tyrosine kinase activity)|GO:0004872(receptor activity)|GO:0005515(protein binding)|GO:0005524(ATP binding)|GO:0005634(nucleus)|GO:0005730(nucleolus)|GO:0005737(cytoplasm)|GO:0005886(plasma membrane)|GO:0005901(caveola)|GO:0007165(signal transduction)|GO:000716…	"Homo sapiens v-erb-a erythroblastic leukemia viral oncogene homolog 4 (avian) (ERBB4), transcript variant JM-a/CVT-1, mRNA [NM_005235]"	chr2:212248468-212248409	hs|2q34
CB_019107	0.0161622	0.000804984	8.68814	up	156.086	119.023	241.016	14.3983	10.2237	12.7745	-1.97261	-3.00981	-2.37832	-5.24993	-5.75093	-5.71703	Detected	Detected	Detected	Not Detected	Not Detected	Not Detected	0	CB_019107	A_33_P3264224	NM_017525	NM_017525	NM_017525	Hs.293590	55561	CDC42BPG	CDC42 binding protein kinase gamma (DMPK-like)	ENST00000342711		GO:0000166(nucleotide binding)|GO:0000287(magnesium ion binding)|GO:0004674(protein serine/threonine kinase activity)|GO:0005083(small GTPase regulator activity)|GO:0005515(protein binding)|GO:0005524(ATP binding)|GO:0005737(cytoplasm)|GO:0005813(centrosome)|GO:0006468(protein amino acid phosphorylation)|GO:0016740(transferase activity)|GO:0031252(cell leading edge)|GO:0031532(actin cytoskeleton …	"Homo sapiens CDC42 binding protein kinase gamma (DMPK-like) (CDC42BPG), mRNA [NM_017525]"	chr11:64591891-64591832	hs|11q13.1
CB_015109	0.0106935	0.000301421	16.3488	up	170.959	228.181	575.27	9.41427	8.99296	16.7067	-1.8413	-2.07088	-1.12321	-5.8629	-5.93597	-5.32988	Detected	Detected	Detected	Not Detected	Not Detected	Not Detected	0	CB_015109	A_23_P13713	NM_006262	NM_006262	NM_006262	Hs.37044	5630	PRPH	peripherin	ENST00000257860		GO:0005198(structural molecule activity)|GO:0005882(intermediate filament)	"Homo sapiens peripherin (PRPH), mRNA [NM_006262]"	chr12:49692312-49692371	hs|12q13.12
CB_014993	0.0121434	0.000411724	22.3252	up	123.981	186.794	374.587	4.02293	4.74908	11.2392	-2.30483	-2.35961	-1.74215	-7.0895	-6.85712	-5.90177	Detected	Detected	Detected	Not Detected	Not Detected	Not Detected	0	CB_014993	A_23_P10025	NM_006159	NM_006159	NM_006159	Hs.505326	4753	NELL2	NEL-like 2 (chicken)	ENST00000429094		GO:0005198(structural molecule activity)|GO:0005509(calcium ion binding)|GO:0005515(protein binding)|GO:0005576(extracellular region)|GO:0007155(cell adhesion)|GO:0040008(regulation of growth)	"Homo sapiens NEL-like 2 (chicken) (NELL2), transcript variant 2, mRNA [NM_006159]"	chr12:44902496-44902437	hs|12q12
CB_017937	0.0111477	0.000331396	8.88262	up	6781.26	6467.66	13829.7	697.61	549.493	621.829	3.46853	2.75411	3.46417	0.348526	-0.00281143	-0.111857	Detected	Detected	Detected	Detected	Detected	Detected	0	CB_017937	A_23_P21230	NM_015294	NM_015294	NM_015294	Hs.579079	4591	TRIM37	tripartite motif-containing 37	ENST00000262294		GO:0005515(protein binding)|GO:0005622(intracellular)|GO:0005737(cytoplasm)|GO:0005777(peroxisome)|GO:0008270(zinc ion binding)|GO:0016874(ligase activity)|GO:0046872(metal ion binding)|GO:0048471(perinuclear region of cytoplasm)	"Homo sapiens tripartite motif-containing 37 (TRIM37), transcript variant 1, mRNA [NM_015294]"	chr17:57076176-57076117	hs|17q22
CB_013092	0.00705441	0.000105829	12.9423	up	444.816	613.824	1190.44	37.6721	25.5889	42.8375	-0.461741	-0.643233	-0.0740337	-3.86233	-4.42732	-3.97143	Detected	Detected	Detected	Not Detected	Not Detected	Detected	0	CB_013092	A_33_P3381899	NM_004209	NM_004209	NM_004209	Hs.435277	9143	SYNGR3	synaptogyrin 3	ENST00000320633	NP403903	GO:0005887(integral to plasma membrane)|GO:0008021(synaptic vesicle)|GO:0016020(membrane)|GO:0030054(cell junction)|GO:0031410(cytoplasmic vesicle)|GO:0031594(neuromuscular junction)|GO:0032411(positive regulation of transporter activity)|GO:0042169(SH2 domain binding)|GO:0047485(protein N-terminus binding)	"Homo sapiens synaptogyrin 3 (SYNGR3), mRNA [NM_004209]"	chr16:2043497-2043556	hs|16p13.3
CB_015269	0.00689368	9.72618e-05	262.148	up	7795.68	15650.5	20644.2	52.781	36.3966	20.0448	3.66965	4.02901	4.04214	-3.37581	-3.91904	-5.06708	Detected	Detected	Detected	Not Detected	Not Detected	Detected	0	CB_015269	A_23_P31407	NM_006408	NM_006408	NM_006408	Hs.530009	10551	AGR2	anterior gradient homolog 2 (Xenopus laevis)	ENST00000412973		GO:0005515(protein binding)|GO:0005576(extracellular region)|GO:0005783(endoplasmic reticulum)|GO:0070254(mucus secretion)	"Homo sapiens anterior gradient homolog 2 (Xenopus laevis) (AGR2), mRNA [NM_006408]"	chr7:16839382-16837274	hs|7p21.1
CB_013941	0.0104246	0.000286488	31.6102	up	173.65	420.549	519.508	5.37614	4.69154	13.1164	-1.81877	-1.18879	-1.27031	-6.67118	-6.87471	-5.67893	Detected	Detected	Detected	Not Detected	Not Detected	Not Detected	0	CB_013941	A_23_P216455	NM_005059	NM_005059	NM_005059	Hs.127032	6019	RLN2	relaxin 2	ENST00000381627		GO:0005179(hormone activity)|GO:0005576(extracellular region)|GO:0007565(female pregnancy)	"Homo sapiens relaxin 2 (RLN2), transcript variant 2, mRNA [NM_005059]"	chr9:5300194-5300135	hs|9p24.1
CB_012768	0.00876567	0.000192986	14.6262	up	419.973	715.885	636.371	22.0585	33.1255	23.0484	-0.544652	-0.421332	-0.977587	-4.63449	-4.0549	-4.86564	Detected	Detected	Detected	Not Detected	Detected	Detected	0	CB_012768	A_23_P256724	NM_003841	NM_003841	NM_003841	Hs.655801	8794	TNFRSF10C	"tumor necrosis factor receptor superfamily, member 10c, decoy without an intracellular domain"	ENST00000517558		GO:0004888(transmembrane receptor activity)|GO:0005886(plasma membrane)|GO:0005887(integral to plasma membrane)|GO:0006915(apoptosis)|GO:0007165(signal transduction)|GO:0031225(anchored to membrane)	"Homo sapiens tumor necrosis factor receptor superfamily, member 10c, decoy without an intracellular domain (TNFRSF10C), mRNA [NM_003841]"	chr8:22974483-22974542	hs|8p21.3
CB_015379	0.0146524	0.00065596	6.2217	up	3180.02	3854.59	7618.13	370.818	396.089	727.069	2.37601	2.00745	2.60391	-0.563185	-0.475087	0.113717	Detected	Detected	Detected	Detected	Detected	Detected	0	CB_015379	A_23_P210608	NM_006526	NM_006526	NM_006526	Hs.155040	7764	ZNF217	zinc finger protein 217	ENST00000302342		"GO:0000118(histone deacetylase complex)|GO:0003677(DNA binding)|GO:0003700(sequence-specific DNA binding transcription factor activity)|GO:0005515(protein binding)|GO:0005622(intracellular)|GO:0005634(nucleus)|GO:0005654(nucleoplasm)|GO:0006351(transcription, DNA-dependent)|GO:0008270(zinc ion binding)|GO:0010843(promoter binding)|GO:0016564(transcription repressor activity)|GO:0045449(regulatio…	"Homo sapiens zinc finger protein 217 (ZNF217), mRNA [NM_006526]"	chr20:52184137-52184078	hs|20q13.2
CB_020504	0.0153267	0.000726507	6.4998	up	1585.02	3000.63	3349.91	311.19	256.759	200	1.37148	1.64613	1.41859	-0.816102	-1.1005	-1.74837	Detected	Detected	Detected	Detected	Detected	Detected	0	CB_020504	A_33_P3365437	NM_020204	NM_020204	NM_020204	Hs.442578	56956	LHX9	LIM homeobox 9	ENST00000367391	NP1211295	"GO:0003700(sequence-specific DNA binding transcription factor activity)|GO:0005634(nucleus)|GO:0006355(regulation of transcription, DNA-dependent)|GO:0008270(zinc ion binding)|GO:0008283(cell proliferation)|GO:0008584(male gonad development)|GO:0008585(female gonad development)|GO:0030528(transcription regulator activity)|GO:0035262(gonad morphogenesis)|GO:0043565(sequence-specific DNA binding)|…	"Homo sapiens LIM homeobox 9 (LHX9), transcript variant 1, mRNA [NM_020204]"	chr1:197896795-197896854	hs|1q31.3
CB_015254	0.0165259	0.000841303	35.9485	up	126.165	385.451	662.145	3.24352	5.56818	10.5704	-2.27963	-1.31451	-0.920307	-7.40019	-6.62756	-5.99028	Detected	Detected	Detected	Not Detected	Not Detected	Not Detected	0	CB_015254	A_24_P398147	NM_006393	NM_006393	NM_006393	Hs.5025	10529	NEBL	nebulette	ENST00000430741		GO:0003779(actin binding)|GO:0008307(structural constituent of muscle)|GO:0030832(regulation of actin filament length)	"Homo sapiens nebulette (NEBL), transcript variant 1, mRNA [NM_006393]"	chr10:21070597-21070538	hs|10p12.31
CB_021991	0.00759607	0.000129536	98.2233	up	573.195	709.588	1532.82	3.32003	5.09839	10.7048	-0.0959234	-0.434078	0.290657	-7.36655	-6.75473	-5.97204	Detected	Detected	Detected	Not Detected	Not Detected	Not Detected	0	CB_021991	A_24_P373844	NM_024076	NM_024076	NM_024076	Hs.221873	79047	KCTD15	potassium channel tetramerisation domain containing 15	ENST00000284006		GO:0005249(voltage-gated potassium channel activity)|GO:0006813(potassium ion transport)|GO:0008076(voltage-gated potassium channel complex)|GO:0016020(membrane)	"Homo sapiens potassium channel tetramerisation domain containing 15 (KCTD15), transcript variant 1, mRNA [NM_024076]"	chr19:34306314-34306373	hs|19q13.11
CB_007116	0.00851528	0.000182429	60.7297	up	4045.55	8202.85	6471.32	79.8114	77.5008	42.6933	2.72331	3.09699	2.36853	-2.77923	-2.82863	-3.97629	Detected	Detected	Detected	Not Detected	Detected	Detected	0	CB_007116	A_23_P41789	NM_001017372	NM_001017372	NM_001017372	Hs.49765	28965	SLC27A6	"solute carrier family 27 (fatty acid transporter), member 6"	ENST00000506176		GO:0000038(very long-chain fatty acid metabolic process)|GO:0000166(nucleotide binding)|GO:0004467(long-chain fatty acid-CoA ligase activity)|GO:0005886(plasma membrane)|GO:0006629(lipid metabolic process)|GO:0006869(lipid transport)|GO:0015245(fatty acid transporter activity)|GO:0015909(long-chain fatty acid transport)|GO:0016021(integral to membrane)|GO:0016874(ligase activity)|GO:0031957(very …	"Homo sapiens solute carrier family 27 (fatty acid transporter), member 6 (SLC27A6), transcript variant 2, mRNA [NM_001017372]"	chr5:128364106-128365299	hs|5q23.3
CB_009737	0.0069508	0.000100914	7.65871	up	60.4188	103.192	116.695	7.23977	5.73102	10.7509	-3.34188	-3.21573	-3.42472	-6.24181	-6.58598	-5.96584	Detected	Detected	Detected	Not Detected	Not Detected	Not Detected	0	CB_009737	A_33_P3307187	NM_001164749	NM_001164749	NM_001164749	Hs.657892	64067	NPAS3	neuronal PAS domain protein 3	ENST00000341321		"GO:0003677(DNA binding)|GO:0004871(signal transducer activity)|GO:0005634(nucleus)|GO:0005730(nucleolus)|GO:0005737(cytoplasm)|GO:0006355(regulation of transcription, DNA-dependent)|GO:0007626(locomotory behavior)|GO:0030528(transcription regulator activity)|GO:0035176(social behavior)|GO:0042711(maternal behavior)"	"Homo sapiens neuronal PAS domain protein 3 (NPAS3), transcript variant 1, mRNA [NM_001164749]"	chr14:33525140-33525199	hs|14q13.1
CB_019581	0.011369	0.000355057	7.23702	up	2895.33	4950.67	8243.15	429.56	519.199	384.961	2.24071	2.36849	2.71767	-0.351034	-0.0846252	-0.803664	Detected	Detected	Detected	Detected	Detected	Detected	0	CB_019581	A_33_P3355743	NM_018040	NM_018040	NM_018040	Hs.420757	55105	GPATCH2	G patch domain containing 2	ENST00000366934		GO:0003676(nucleic acid binding)|GO:0005622(intracellular)	"Homo sapiens G patch domain containing 2 (GPATCH2), mRNA [NM_018040]"	chr1:217784291-217784232	hs|1q41
CB_011385	0.0124633	0.000438499	124.669	up	2617.28	2839.52	6706.83	13.3942	10.5488	50.1431	2.09505	1.56652	2.4201	-5.35421	-5.70576	-3.74425	Detected	Detected	Detected	Not Detected	Not Detected	Not Detected	0	CB_011385	A_23_P104323	NM_002412	NM_002412	NM_002412	Hs.501522	4255	MGMT	O-6-methylguanine-DNA methyltransferase	ENST00000440826		GO:0003677(DNA binding)|GO:0003908(methylated-DNA-[protein]-cysteine S-methyltransferase activity)|GO:0005634(nucleus)|GO:0005654(nucleoplasm)|GO:0006266(DNA ligation)|GO:0006281(DNA repair)|GO:0006307(DNA dealkylation involved in DNA repair)|GO:0008168(methyltransferase activity)|GO:0009008(DNA-methyltransferase activity)|GO:0016740(transferase activity)|GO:0043281(regulation of caspase activity…	"Homo sapiens O-6-methylguanine-DNA methyltransferase (MGMT), mRNA [NM_002412]"	chr10:131506282-131557499	hs|10q26.3
CB_012647	0.00357155	4.69709e-06	64.5187	up	3560.88	5931.41	5877.33	48.153	54.4467	48.5563	2.53921	2.62924	2.22963	-3.5082	-3.338	-3.79065	Detected	Detected	Detected	Not Detected	Detected	Detected	0	CB_012647	A_23_P416395	NM_003714	NM_003714	NM_003714	Hs.233160	8614	STC2	stanniocalcin 2	ENST00000265087		GO:0005179(hormone activity)|GO:0005576(extracellular region)|GO:0007166(cell surface receptor linked signaling pathway)|GO:0007267(cell-cell signaling)|GO:0007584(response to nutrient)	"Homo sapiens stanniocalcin 2 (STC2), mRNA [NM_003714]"	chr5:172742046-172741987	hs|5q35.1
CB_012460	0.00809412	0.000162528	2888.4	up	49577.2	60818.2	46412.5	4.58143	9.92105	35.1901	6.33858	5.9873	5.21091	-6.90195	-5.79428	-4.25513	Detected	Detected	Detected	Not Detected	Not Detected	Not Detected	0	CB_012460	A_33_P3229122	NM_003522	NM_003522	NM_003522	Hs.182137	8343	HIST1H2BF	"histone cluster 1, H2bf"	ENST00000359985			"Homo sapiens histone cluster 1, H2bf (HIST1H2BF), mRNA [NM_003522]"	chr6:26200153-26200212	hs|6p22.2
CB_017501	0.0141177	0.000593972	55.7208	up	412.334	561.888	658.137	3.13654	5.10802	15.1517	-0.571136	-0.770778	-0.929067	-7.44858	-6.752	-5.47083	Detected	Detected	Detected	Not Detected	Not Detected	Not Detected	0	CB_017501	A_33_P3410385	NM_014859	NM_014859	NM_014859	Hs.499758	9912	ARHGAP44	Rho GTPase activating protein 44	ENST00000379672		GO:0005096(GTPase activator activity)|GO:0005622(intracellular)|GO:0005737(cytoplasm)|GO:0005829(cytosol)|GO:0007165(signal transduction)|GO:0007264(small GTPase mediated signal transduction)|GO:0051056(regulation of small GTPase mediated signal transduction)	"Homo sapiens Rho GTPase activating protein 44 (ARHGAP44), mRNA [NM_014859]"	chr17:12893352-12893411	hs|17p12
CB_014524	0.0160401	0.00079511	6.22183	up	214.249	508.586	791.072	49.318	35.9202	55.6416	-1.51566	-0.914569	-0.663647	-3.47371	-3.93805	-3.59414	Detected	Detected	Detected	Not Detected	Not Detected	Detected	0	CB_014524	A_23_P29067	NM_005656	NM_005656	NM_005656	Hs.439309	7113	TMPRSS2	"transmembrane protease, serine 2"	ENST00000398585		GO:0004252(serine-type endopeptidase activity)|GO:0005044(scavenger receptor activity)|GO:0005576(extracellular region)|GO:0005737(cytoplasm)|GO:0005886(plasma membrane)|GO:0005887(integral to plasma membrane)|GO:0006508(proteolysis)|GO:0008233(peptidase activity)|GO:0008236(serine-type peptidase activity)	"Homo sapiens transmembrane protease, serine 2 (TMPRSS2), transcript variant 2, mRNA [NM_005656]"	chr21:42836963-42836904	hs|21q22.3
CB_014890	0.00844574	0.000179237	22.5919	up	2433.49	4496.89	5820.29	125.243	144.183	84.2482	1.99	2.2298	2.21556	-2.12917	-1.93301	-2.99566	Detected	Detected	Detected	Detected	Detected	Detected	0	CB_014890	A_33_P3375314	NM_006045	NM_006045	NM_006045	Hs.726016	10079	ATP9A	"ATPase, class II, type 9A"	ENST00000402822		"GO:0000166(nucleotide binding)|GO:0000287(magnesium ion binding)|GO:0004012(phospholipid-translocating ATPase activity)|GO:0005524(ATP binding)|GO:0006754(ATP biosynthetic process)|GO:0015662(ATPase activity, coupled to transmembrane movement of ions, phosphorylative mechanism)|GO:0015914(phospholipid transport)|GO:0016020(membrane)|GO:0016021(integral to membrane)|GO:0016787(hydrolase activity)…	"Homo sapiens ATPase, class II, type 9A (ATP9A), mRNA [NM_006045]"	chr20:50217461-50217402	hs|20q13.2
CB_013377	0.0119241	0.000393898	50.4272	up	4977.53	7892.08	16652.2	140.925	55.4793	179.707	3.02241	3.04127	3.73211	-1.95897	-3.31089	-1.90273	Detected	Detected	Detected	Detected	Detected	Detected	0	CB_013377	A_23_P37127	NM_004496	NM_004496	NM_004496	Hs.163484	3169	FOXA1	forkhead box A1	ENST00000250448		"GO:0000122(negative regulation of transcription from RNA polymerase II promoter)|GO:0003677(DNA binding)|GO:0003690(double-stranded DNA binding)|GO:0003700(sequence-specific DNA binding transcription factor activity)|GO:0003704(specific RNA polymerase II transcription factor activity)|GO:0003705(RNA polymerase II transcription factor activity, enhancer binding)|GO:0005634(nucleus)|GO:0005667(tra…	"Homo sapiens forkhead box A1 (FOXA1), mRNA [NM_004496]"	chr14:38059605-38059546	hs|14q21.1
CB_010452	0.00910328	0.000207646	13.7217	up	673.961	680.867	822.011	38.7878	25.5083	40.6421	0.137716	-0.493686	-0.608297	-3.82022	-4.43187	-4.04733	Detected	Detected	Detected	Not Detected	Not Detected	Detected	0	CB_010452	A_23_P103226	NM_001441	NM_001441	NM_001441	Hs.720143	2166	FAAH	fatty acid amide hydrolase	ENST00000493636		"GO:0005737(cytoplasm)|GO:0005856(cytoskeleton)|GO:0009062(fatty acid catabolic process)|GO:0012505(endomembrane system)|GO:0016021(integral to membrane)|GO:0016787(hydrolase activity)|GO:0016884(carbon-nitrogen ligase activity, with glutamine as amido-N-donor)|GO:0017064(fatty acid amide hydrolase activity)|GO:0031090(organelle membrane)"	"Homo sapiens fatty acid amide hydrolase (FAAH), mRNA [NM_001441]"	chr1:46876491-46877307	hs|1p33
CB_014232	0.0112166	0.00033826	57.4305	up	1373.98	1260.81	4008.24	20.9503	13.0345	36.972	1.16534	0.395223	1.67744	-4.70886	-5.4005	-4.18387	Detected	Detected	Detected	Not Detected	Not Detected	Not Detected	0	CB_014232	A_23_P31073	NM_005375	NM_005375	NM_005375	Hs.606320	4602	MYB	v-myb myeloblastosis viral oncogene homolog (avian)	ENST00000367812	NP1074629	"GO:0003677(DNA binding)|GO:0005515(protein binding)|GO:0005634(nucleus)|GO:0006355(regulation of transcription, DNA-dependent)|GO:0007596(blood coagulation)|GO:0010552(positive regulation of gene-specific transcription from RNA polymerase II promoter)|GO:0010553(negative regulation of gene-specific transcription from RNA polymerase II promoter)|GO:0016363(nuclear matrix)|GO:0016563(transcription…	"Homo sapiens v-myb myeloblastosis viral oncogene homolog (avian) (MYB), transcript variant 2, mRNA [NM_005375]"	chr6:135540223-135540282	hs|6q23.3
CB_029604	0.00678074	9.11206e-05	54.0147	up	445.338	1375.69	1035.44	12.6508	8.01654	10.9319	-0.46005	0.521022	-0.275276	-5.43659	-6.10179	-5.94177	Detected	Detected	Detected	Not Detected	Not Detected	Not Detected	0	CB_029604	A_33_P3240717	NR_003529	NR_003529	NR_003529	Hs.493614	100048912	CDKN2B-AS1	CDKN2B antisense RNA 1 (non-protein coding)	ENST00000428597			"Homo sapiens CDKN2B antisense RNA 1 (non-protein coding) (CDKN2B-AS1), antisense RNA [NR_003529]"	chr9:22120992-22121051	hs|9p21.3
CB_015018	0.00801567	0.000157067	15.7822	up	359.474	807.696	1362.83	29.2363	32.3109	29.3486	-0.769061	-0.247247	0.12108	-4.22806	-4.09082	-4.51701	Detected	Detected	Detected	Not Detected	Detected	Detected	0	CB_015018	A_23_P131208	NM_006186	NM_006186	NM_006186	Hs.563344	4929	NR4A2	"nuclear receptor subfamily 4, group A, member 2"	ENST00000417972		"GO:0003700(sequence-specific DNA binding transcription factor activity)|GO:0003707(steroid hormone receptor activity)|GO:0004879(ligand-dependent nuclear receptor activity)|GO:0005515(protein binding)|GO:0005634(nucleus)|GO:0005654(nucleoplasm)|GO:0005737(cytoplasm)|GO:0006355(regulation of transcription, DNA-dependent)|GO:0007165(signal transduction)|GO:0008270(zinc ion binding)|GO:0010035(resp…	"Homo sapiens nuclear receptor subfamily 4, group A, member 2 (NR4A2), mRNA [NM_006186]"	chr2:157181786-157181727	hs|2q24.1
CB_006661	0.0147314	0.000662547	6.75088	up	691.41	1679.86	2483.74	106.735	152.918	158.222	0.174593	0.809209	0.986988	-2.35986	-1.84816	-2.08643	Detected	Detected	Detected	Detected	Detected	Detected	0	CB_006661	A_33_P3219942	NM_001008707	NM_001008707	NM_001008707	Hs.12451	2009	EML1	echinoderm microtubule associated protein like 1	ENST00000327921		GO:0005509(calcium ion binding)|GO:0005515(protein binding)|GO:0005737(cytoplasm)|GO:0005856(cytoskeleton)|GO:0005874(microtubule)|GO:0005875(microtubule associated complex)	"Homo sapiens echinoderm microtubule associated protein like 1 (EML1), transcript variant 1, mRNA [NM_001008707]"	chr14:100404189-100404248	hs|14q32.2
CB_011846	0.0128341	0.000470182	8.23364	up	6675.91	13128.8	18788.9	612.736	994.706	1333.19	3.44594	3.77553	3.90628	0.161371	0.853357	0.988439	Detected	Detected	Detected	Detected	Detected	Detected	0	CB_011846	A_23_P207014	NM_002876	NM_002876	NM_002876	Hs.412587	5889	RAD51C	RAD51 homolog C (S. cerevisiae)	ENST00000421782		GO:0000166(nucleotide binding)|GO:0003677(DNA binding)|GO:0005524(ATP binding)|GO:0005634(nucleus)|GO:0005654(nucleoplasm)|GO:0005737(cytoplasm)|GO:0005739(mitochondrion)|GO:0006281(DNA repair)|GO:0006310(DNA recombination)|GO:0007062(sister chromatid cohesion)|GO:0007066(female meiosis sister chromatid cohesion)|GO:0007131(reciprocal meiotic recombination)|GO:0007141(male meiosis I)|GO:0007283(s…	"Homo sapiens RAD51 homolog C (S. cerevisiae) (RAD51C), transcript variant 2, mRNA [NM_002876]"	chr17:56772439-56772498	hs|17q22
CB_020769	0.0157368	0.000764502	13.0408	up	116.363	152.266	447.494	8.52484	7.8598	14.6959	-2.39631	-2.65447	-1.48559	-6.00608	-6.13028	-5.51489	Detected	Detected	Detected	Not Detected	Not Detected	Not Detected	0	CB_020769	A_23_P76749	NM_020692	NM_020692	NM_020692	Hs.21035	57452	GALNTL1	UDP-N-acetyl-alpha-D-galactosamine:polypeptide N-acetylgalactosaminyltransferase-like 1	ENST00000337827		"GO:0000139(Golgi membrane)|GO:0004653(polypeptide N-acetylgalactosaminyltransferase activity)|GO:0005529(sugar binding)|GO:0005794(Golgi apparatus)|GO:0016020(membrane)|GO:0016021(integral to membrane)|GO:0016757(transferase activity, transferring glycosyl groups)"	"Homo sapiens UDP-N-acetyl-alpha-D-galactosamine:polypeptide N-acetylgalactosaminyltransferase-like 1 (GALNTL1), transcript variant 2, mRNA [NM_020692]"	chr14:69821071-69821130	hs|14q24.1
CB_006496	0.0146887	0.000658665	10.9782	up	126.741	198.195	372.788	15.7489	7.66107	16.1562	-2.27307	-2.27414	-1.7491	-5.12057	-6.16722	-5.37822	Detected	Detected	Detected	Not Detected	Not Detected	Not Detected	0	CB_006496	A_33_P3211569	NM_001005915	NM_001005915	NM_001005915	Hs.118681	2065	ERBB3	v-erb-b2 erythroblastic leukemia viral oncogene homolog 3 (avian)	ENST00000411731		GO:0000166(nucleotide binding)|GO:0004713(protein tyrosine kinase activity)|GO:0004714(transmembrane receptor protein tyrosine kinase activity)|GO:0004716(receptor signaling protein tyrosine kinase activity)|GO:0004888(transmembrane receptor activity)|GO:0005515(protein binding)|GO:0005524(ATP binding)|GO:0005576(extracellular region)|GO:0005615(extracellular space)|GO:0005634(nucleus)|GO:0005886…	"Homo sapiens v-erb-b2 erythroblastic leukemia viral oncogene homolog 3 (avian) (ERBB3), transcript variant s, mRNA [NM_001005915]"	chr12:56479217-56479276	hs|12q13.2
CB_009227	0.00673719	8.69472e-05	81.6136	up	873.225	1903.89	4157.27	16.2713	15.724	13.6869	0.511404	0.989818	1.73011	-5.0735	-5.12987	-5.61751	Detected	Detected	Detected	Not Detected	Not Detected	Not Detected	0	CB_009227	A_23_P55373	NM_001140	NM_001140	NM_001140	Hs.73809	246	ALOX15	arachidonate 15-lipoxygenase	ENST00000293761		GO:0004052(arachidonate 12-lipoxygenase activity)|GO:0005506(iron ion binding)|GO:0005634(nucleus)|GO:0005730(nucleolus)|GO:0005737(cytoplasm)|GO:0005829(cytosol)|GO:0006629(lipid metabolic process)|GO:0006954(inflammatory response)|GO:0016165(lipoxygenase activity)|GO:0016491(oxidoreductase activity)|GO:0019369(arachidonic acid metabolic process)|GO:0019370(leukotriene biosynthetic process)|GO:0…	"Homo sapiens arachidonate 15-lipoxygenase (ALOX15), mRNA [NM_001140]"	chr17:4534989-4534930	hs|17p13.2
CB_023416	0.0179973	0.000990515	20.4661	up	118.191	273.122	741.543	6.76222	9.21886	12.3368	-2.37383	-1.81152	-0.756926	-6.34025	-5.90018	-5.76734	Detected	Detected	Detected	Not Detected	Not Detected	Not Detected	0	CB_023416	A_24_P65060	NM_032246	NM_032246	NM_032246	Hs.104744	84206	MEX3B	mex-3 homolog B (C. elegans)	ENST00000329713		GO:0000932(cytoplasmic mRNA processing body)|GO:0003723(RNA binding)|GO:0005509(calcium ion binding)|GO:0005634(nucleus)|GO:0005737(cytoplasm)|GO:0006468(protein amino acid phosphorylation)|GO:0008270(zinc ion binding)|GO:0046777(protein amino acid autophosphorylation)	"Homo sapiens mex-3 homolog B (C. elegans) (MEX3B), mRNA [NM_032246]"	chr15:82335037-82334978	hs|15q25.2
CB_006808	0.0165259	0.000841913	7.18702	up	91.8878	167.793	116.548	10.4573	8.47709	15.0393	-2.737	-2.51438	-3.42653	-5.71132	-6.0212	-5.48157	Detected	Detected	Detected	Not Detected	Not Detected	Not Detected	0	CB_006808	A_33_P3373775	NM_001010922	NM_001010922	NM_001010922	Hs.123106	440603	BCL2L15	BCL2-like 15			GO:0005634(nucleus)|GO:0005829(cytosol)|GO:0006915(apoptosis)	"Homo sapiens BCL2-like 15 (BCL2L15), mRNA [NM_001010922]"	chr1:114419524-114419465	hs|1p13.2
CB_028569	0.0172758	0.000910977	45.0124	up	3926.37	6820.56	5847.03	52.2922	44.7082	202.268	2.68017	2.83076	2.22218	-3.38923	-3.6223	-1.73211	Detected	Detected	Detected	Detected	Detected	Detected	0	CB_028569	A_24_P84340	NM_198828	NM_198828	NM_198828	Hs.595458	375449	MAST4	microtubule associated serine/threonine kinase family member 4	ENST00000478569		GO:0000166(nucleotide binding)|GO:0000287(magnesium ion binding)|GO:0004674(protein serine/threonine kinase activity)|GO:0005524(ATP binding)|GO:0005737(cytoplasm)|GO:0006468(protein amino acid phosphorylation)|GO:0016740(transferase activity)	"Homo sapiens microtubule associated serine/threonine kinase family member 4 (MAST4), transcript variant 2, mRNA [NM_198828]"	chr5:66055599-66055658	hs|5q12.3
CB_016945	0.0121948	0.000414462	169.301	up	723.436	932.07	3824.1	2.94697	4.61756	10.7551	0.239917	-0.0406218	1.60959	-7.53852	-6.89764	-5.96528	Detected	Detected	Detected	Not Detected	Not Detected	Not Detected	0	CB_016945	A_24_P406601	NM_014279	NM_014279	NM_014279	Hs.522484	10439	OLFM1	olfactomedin 1	ENST00000252854		GO:0005515(protein binding)|GO:0005615(extracellular space)|GO:0005783(endoplasmic reticulum)|GO:0005788(endoplasmic reticulum lumen)|GO:0007275(multicellular organismal development)|GO:0007399(nervous system development)|GO:0051259(protein oligomerization)	"Homo sapiens olfactomedin 1 (OLFM1), transcript variant 1, mRNA [NM_014279]"	chr9:138012822-138012881	hs|9q34.3
CB_020319	0.00538512	4.61933e-05	40.5263	up	324.827	547.115	1037.81	8.09448	6.93732	13.5911	-0.915276	-0.809215	-0.271987	-6.08081	-6.31039	-5.62764	Detected	Detected	Detected	Not Detected	Not Detected	Not Detected	0	CB_020319	A_23_P93772	NM_019102	NM_019102	NM_019102	Hs.655218	3202	HOXA5	homeobox A5	ENST00000222726		"GO:0002009(morphogenesis of an epithelium)|GO:0003016(respiratory system process)|GO:0003677(DNA binding)|GO:0003700(sequence-specific DNA binding transcription factor activity)|GO:0005515(protein binding)|GO:0005634(nucleus)|GO:0006355(regulation of transcription, DNA-dependent)|GO:0007389(pattern specification process)|GO:0009952(anterior/posterior pattern formation)|GO:0010870(positive regula…	"Homo sapiens homeobox A5 (HOXA5), mRNA [NM_019102]"	chr7:27181606-27181547	hs|7p15.2
CB_017867	0.0122436	0.000417836	25.9886	up	1088.49	2407.67	2906.25	80.9201	35.1372	42.0324	0.829305	1.32851	1.21363	-2.75933	-3.96984	-3.9988	Detected	Detected	Detected	Not Detected	Not Detected	Detected	0	CB_017867	A_33_P3361102	NM_015215	NM_015215	NM_015215	Hs.397705	23261	CAMTA1	calmodulin binding transcription activator 1	ENST00000377565		GO:0005516(calmodulin binding)|GO:0005634(nucleus)|GO:0005737(cytoplasm)|GO:0030528(transcription regulator activity)	"Homo sapiens calmodulin binding transcription activator 1 (CAMTA1), transcript variant 1, mRNA [NM_015215]"	chr1:7812527-7812586	hs|1p36.23
CB_026774	0.016517	0.00083666	43.683	up	9780.61	11850.4	5293.35	130.741	130.045	119.23	3.9969	3.62773	2.07865	-2.06718	-2.0819	-2.49463	Detected	Detected	Detected	Detected	Detected	Detected	0	CB_026774	A_23_P124003	NM_170683	NM_170683	NM_170683	Hs.258580	22953	P2RX2	"purinergic receptor P2X, ligand-gated ion channel, 2"	ENST00000343948	NP1457348	GO:0001614(purinergic nucleotide receptor activity)|GO:0004872(receptor activity)|GO:0004931(extracellular ATP-gated cation channel activity)|GO:0005524(ATP binding)|GO:0006811(ion transport)|GO:0010524(positive regulation of calcium ion transport into cytosol)|GO:0015276(ligand-gated ion channel activity)|GO:0016020(membrane)|GO:0016021(integral to membrane)|GO:0042802(identical protein binding)…	"Homo sapiens purinergic receptor P2X, ligand-gated ion channel, 2 (P2RX2), transcript variant 4, mRNA [NM_170683]"	chr12:133198203-133198262	hs|12q24.33
CB_025524	0.00658558	8.12295e-05	15.5549	up	227.357	392.296	451.132	16.8048	14.651	11.9598	-1.42999	-1.28912	-1.47391	-5.02695	-5.23185	-5.81211	Detected	Detected	Detected	Not Detected	Not Detected	Not Detected	0	CB_025524	A_33_P3216853	NM_144706	NM_144706	NM_144706	Hs.352211	150590	C2orf15	chromosome 2 open reading frame 15	ENST00000409684			"Homo sapiens chromosome 2 open reading frame 15 (C2orf15), mRNA [NM_144706]"	chr2:99767451-99767510	hs|2q11.2
CB_024153	0.0120851	0.000407391	7.53091	up	2627.48	5410.49	5375.05	326.793	463.862	325.053	2.10066	2.49663	2.10075	-0.745518	-0.247217	-1.0477	Detected	Detected	Detected	Detected	Detected	Detected	0	CB_024153	A_33_P3421163	NM_033285	NM_033285	NM_033285	Hs.492261	94241	TP53INP1	tumor protein p53 inducible nuclear protein 1	ENST00000378776		GO:0005634(nucleus)|GO:0006915(apoptosis)|GO:0006917(induction of apoptosis)|GO:0006950(response to stress)|GO:0007050(cell cycle arrest)|GO:0016605(PML body)	"Homo sapiens tumor protein p53 inducible nuclear protein 1 (TP53INP1), transcript variant 1, mRNA [NM_033285]"	chr8:95952206-95952147	hs|8q22.1
CB_020191	0.00990779	0.00025615	6.51217	up	439.342	564.948	1141.82	69.5385	52.0873	78.0323	-0.479606	-0.76294	-0.13419	-2.97801	-3.40191	-3.10623	Detected	Detected	Detected	Detected	Detected	Detected	0	CB_020191	A_23_P385835	NM_018971	NM_018971	NM_018971	Hs.591653	2850	GPR27	G protein-coupled receptor 27	ENST00000304411		GO:0004872(receptor activity)|GO:0004930(G-protein coupled receptor activity)|GO:0005886(plasma membrane)|GO:0007165(signal transduction)|GO:0016021(integral to membrane)	"Homo sapiens G protein-coupled receptor 27 (GPR27), mRNA [NM_018971]"	chr3:71804009-71804068	hs|3p13
CB_001294	0.00946388	0.000226866	112.698	up	1093.55	1173.01	922.51	3.46583	6.04074	10.8758	0.835998	0.291086	-0.441891	-7.30455	-6.51004	-5.94918	Detected	Detected	Detected	Not Detected	Not Detected	Not Detected	0	CB_001294	A_33_P3469658	BC040156		BC040156	Hs.554030	284570	LOC284570	hypothetical protein LOC284570				"Homo sapiens, clone IMAGE:4941949, mRNA. [BC040156]"	chr1:202100498-202100557	hs|1q32.1
CB_013631	0.0119383	0.0003946	31.2708	up	1161.82	1072.21	2736.48	41.0752	18.4987	40.4085	0.923369	0.161456	1.12679	-3.73755	-4.89542	-4.05565	Detected	Detected	Detected	Not Detected	Not Detected	Detected	0	CB_013631	A_33_P3252286	NM_004750	NM_004750	NM_004750	Hs.114948	9244	CRLF1	cytokine receptor-like factor 1	ENST00000392386		GO:0001657(ureteric bud development)|GO:0004872(receptor activity)|GO:0005576(extracellular region)|GO:0005615(extracellular space)|GO:0019955(cytokine binding)	"Homo sapiens cytokine receptor-like factor 1 (CRLF1), mRNA [NM_004750]"	chr19:18704106-18704047	hs|19p13.11
CB_020152	0.0116959	0.000379112	7.23062	up	2920.36	4537.72	7121.24	280.502	399.02	614.288	2.25312	2.24283	2.5066	-0.965885	-0.464453	-0.12946	Detected	Detected	Detected	Detected	Detected	Detected	0	CB_020152	A_24_P251962	NM_018936	NM_018936	NM_018936	Hs.533023	56133	PCDHB2	protocadherin beta 2	ENST00000194155		GO:0005509(calcium ion binding)|GO:0005886(plasma membrane)|GO:0005887(integral to plasma membrane)|GO:0007155(cell adhesion)|GO:0007156(homophilic cell adhesion)|GO:0007268(synaptic transmission)|GO:0007399(nervous system development)|GO:0007416(synapse assembly)|GO:0016021(integral to membrane)|GO:0016339(calcium-dependent cell-cell adhesion)	"Homo sapiens protocadherin beta 2 (PCDHB2), mRNA [NM_018936]"	chr5:140476664-140476723	hs|5q31.3
CB_017226	0.00665583	8.47066e-05	15.3418	up	14290.1	15343.7	17222.9	548.26	637.996	823.449	4.54392	4.00044	3.78073	0.000965118	0.212635	0.293304	Detected	Detected	Detected	Detected	Detected	Detected	0	CB_017226	A_23_P152420	NM_014615	NM_014615	NM_014615	Hs.461647	23199	KIAA0182	KIAA0182	ENST00000469381		GO:0005515(protein binding)	"Homo sapiens KIAA0182 (KIAA0182), transcript variant 1, mRNA [NM_014615]"	chr16:85706645-85706704	hs|16q24.1
CB_026193	0.0123535	0.000427496	7.74278	up	93.2082	150.224	267.886	13.5324	14.9884	10.9729	-2.71642	-2.67394	-2.22583	-5.3394	-5.19899	-5.93636	Detected	Detected	Detected	Not Detected	Not Detected	Not Detected	0	CB_026193	A_32_P48466	NM_152505	NM_152505	NM_152505	Hs.517284	150082	LCA5L	Leber congenital amaurosis 5-like	ENST00000495240			"Homo sapiens Leber congenital amaurosis 5-like (LCA5L), mRNA [NM_152505]"	chr21:40778041-40777982	hs|21q22.2
CB_027628	0.014439	0.000631306	48.9344	up	245.268	697.548	843.365	3.21485	9.92809	10.6258	-1.32059	-0.458766	-0.571298	-7.413	-5.79325	-5.98273	Detected	Detected	Detected	Not Detected	Not Detected	Not Detected	0	CB_027628	A_23_P382240	NM_178505	NM_178505	NM_178505	Hs.623955	219623	TMEM26	transmembrane protein 26	ENST00000399293		GO:0016020(membrane)|GO:0016021(integral to membrane)	"Homo sapiens transmembrane protein 26 (TMEM26), mRNA [NM_178505]"	chr10:63190982-63188851	hs|10q21.2
CB_014130	0.00660064	8.24377e-05	45.9824	up	3616.15	3250.54	6793.24	65.8649	67.7061	50.7252	2.56143	1.76155	2.43857	-3.05632	-3.02356	-3.7276	Detected	Detected	Detected	Not Detected	Detected	Detected	0	CB_014130	A_33_P3293336	NM_005264	NM_005264	NM_005264	Hs.388347	2674	GFRA1	GDNF family receptor alpha 1			GO:0004872(receptor activity)|GO:0005102(receptor binding)|GO:0005886(plasma membrane)|GO:0007166(cell surface receptor linked signaling pathway)|GO:0007399(nervous system development)|GO:0007411(axon guidance)|GO:0016167(glial cell line-derived neurotrophic factor receptor activity)|GO:0019898(extrinsic to membrane)|GO:0031225(anchored to membrane)	"Homo sapiens GDNF family receptor alpha 1 (GFRA1), transcript variant 1, mRNA [NM_005264]"	chr10:117816498-117816439	hs|10q25.3
CB_027118	0.00624964	7.26083e-05	107.786	up	714.874	793.046	1741.71	3.92338	5.20881	10.6272	0.222739	-0.273656	0.474976	-7.12565	-6.72382	-5.98254	Detected	Detected	Detected	Not Detected	Not Detected	Not Detected	0	CB_027118	A_23_P398854	NM_173660	NM_173660	NM_173660	Hs.122110	285489	DOK7	docking protein 7	ENST00000515886		GO:0005158(insulin receptor binding)|GO:0005886(plasma membrane)|GO:0030054(cell junction)|GO:0045202(synapse)	"Homo sapiens docking protein 7 (DOK7), transcript variant 1, mRNA [NM_173660]"	chr4:3496146-3496205	hs|4p16.3
CB_027954	0.0100313	0.000263867	17.6805	up	2579.05	5406.73	5821.19	218.673	147.975	125.009	2.07382	2.49562	2.21579	-1.32512	-1.89555	-2.42635	Detected	Detected	Detected	Detected	Detected	Detected	0	CB_027954	A_32_P42946	NM_182517	NM_182517	NM_182517	Hs.158963	149466	C1orf210	chromosome 1 open reading frame 210	ENST00000423420		GO:0016020(membrane)|GO:0016021(integral to membrane)	"Homo sapiens chromosome 1 open reading frame 210 (C1orf210), transcript variant 1, mRNA [NM_182517]"	chr1:43748556-43748497	hs|1p34.2
CB_007131	0.0130554	0.000494469	53.4012	up	334.603	469.234	1531.95	4.25082	9.40025	10.8868	-0.872497	-1.03075	0.289839	-7.01001	-5.87207	-5.94773	Detected	Detected	Detected	Not Detected	Not Detected	Not Detected	0	CB_007131	A_33_P3213822	NM_001017424	NM_001017424	NM_001017424	Hs.497745	3776	KCNK2	"potassium channel, subfamily K, member 2"	ENST00000444842		GO:0005244(voltage-gated ion channel activity)|GO:0006811(ion transport)|GO:0006813(potassium ion transport)|GO:0007186(G-protein coupled receptor protein signaling pathway)|GO:0008076(voltage-gated potassium channel complex)|GO:0015271(outward rectifier potassium channel activity)|GO:0016020(membrane)|GO:0016021(integral to membrane)	"Homo sapiens potassium channel, subfamily K, member 2 (KCNK2), transcript variant 1, mRNA [NM_001017424]"	chr1:215410352-215410411	hs|1q41
CB_009578	0.00960492	0.000235655	21.0875	up	5411.91	5816.09	7550.38	146.754	143.405	331.678	3.14311	2.60092	2.59102	-1.90049	-1.94082	-1.01859	Detected	Detected	Detected	Detected	Detected	Detected	0	CB_009578	A_24_P162173	NM_001149	NM_001149	NM_001149	Hs.499725	288	ANK3	"ankyrin 3, node of Ranvier (ankyrin G)"	ENST00000508449	NP091152	GO:0005515(protein binding)|GO:0005737(cytoplasm)|GO:0005856(cytoskeleton)|GO:0007165(signal transduction)|GO:0016323(basolateral plasma membrane)|GO:0045184(establishment of protein localization)	"Homo sapiens ankyrin 3, node of Ranvier (ankyrin G) (ANK3), transcript variant 2, mRNA [NM_001149]"	chr10:61843293-61842480	hs|10q21.2
CB_008878	0.0150122	0.000686893	6.56657	up	70.3053	100.665	89.9366	6.501	7.53318	12.6424	-3.12324	-3.25149	-3.80047	-6.39709	-6.19151	-5.73203	Detected	Detected	Detected	Not Detected	Not Detected	Not Detected	0	CB_008878	A_33_P3267410	NM_001126049	NM_001126049	NM_001126049	Hs.559820	100144748	KILLIN	killin protein			GO:0003677(DNA binding)|GO:0005634(nucleus)|GO:0006915(apoptosis)|GO:0007049(cell cycle)	"Homo sapiens killin protein (KILLIN), mRNA [NM_001126049]"	chr10:89619015-89618956	hs|10q23.31
CB_009667	0.0071523	0.000108437	48.0961	up	544.915	658.568	1714.38	10.5133	8.32081	17.4101	-0.168917	-0.541727	0.45216	-5.70361	-6.04805	-5.27038	Detected	Detected	Detected	Not Detected	Not Detected	Not Detected	0	CB_009667	A_32_P16315	NM_001164154	NM_001164154	NM_001164154	Hs.532659	347688	TUBB8	"tubulin, beta 8"	ENST00000328974	NP1186069	GO:0000166(nucleotide binding)|GO:0003924(GTPase activity)|GO:0005198(structural molecule activity)|GO:0005525(GTP binding)|GO:0005737(cytoplasm)|GO:0005856(cytoskeleton)|GO:0005874(microtubule)|GO:0007018(microtubule-based movement)|GO:0051258(protein polymerization)	"Homo sapiens tubulin, beta 8 (TUBB8), transcript variant 2, mRNA [NM_001164154]"	chr10:92952-92893	hs|10p15.3
CB_006950	0.0040972	9.48845e-06	206.044	up	7042.6	7083.83	8196.86	25.659	20.6107	24.3464	3.52309	2.8854	2.70955	-4.41636	-4.73944	-4.7866	Detected	Detected	Detected	Not Detected	Not Detected	Detected	0	CB_006950	A_24_P236935	NM_001012964	NM_001012964	NM_001012964	Hs.79361	5653	KLK6	kallikrein-related peptidase 6	ENST00000456750	NP1162325	GO:0004252(serine-type endopeptidase activity)|GO:0005515(protein binding)|GO:0005576(extracellular region)|GO:0005634(nucleus)|GO:0005730(nucleolus)|GO:0005737(cytoplasm)|GO:0005739(mitochondrion)|GO:0005783(endoplasmic reticulum)|GO:0005792(microsome)|GO:0006508(proteolysis)|GO:0007417(central nervous system development)|GO:0008233(peptidase activity)|GO:0009611(response to wounding)|GO:0016540…	"Homo sapiens kallikrein-related peptidase 6 (KLK6), transcript variant B, mRNA [NM_001012964]"	chr19:51466784-51466725	hs|19q13.41
CB_031662	0.0136285	0.0005489	7.82599	up	384.507	551.924	512.474	28.0296	37.6384	59.2363	-0.671941	-0.796589	-1.28998	-4.28887	-3.87064	-3.50382	Detected	Detected	Detected	Not Detected	Detected	Detected	0	CB_031662	A_33_P3283001	XM_003119959	XM_003119959	XM_003119959	Hs.591806	728093	LOC728093	putative POM121-like protein 1-like				"PREDICTED: Homo sapiens putative POM121-like protein 1-like (LOC728093), mRNA [XM_003119959]"	chr5:98859571-98859512	hs|5q21.1
CB_011225	0.00680061	9.34037e-05	15.4865	up	1157.94	1888.15	2865.08	97.2562	70.3167	67.924	0.918538	0.977841	1.19305	-2.49403	-2.96897	-3.30638	Detected	Detected	Detected	Detected	Detected	Detected	0	CB_011225	A_23_P126075	NM_002245	NM_002245	NM_002245	Hs.208544	3775	KCNK1	"potassium channel, subfamily K, member 1"	ENST00000366620		GO:0005242(inward rectifier potassium channel activity)|GO:0005244(voltage-gated ion channel activity)|GO:0005267(potassium channel activity)|GO:0005737(cytoplasm)|GO:0005768(endosome)|GO:0006811(ion transport)|GO:0006813(potassium ion transport)|GO:0008076(voltage-gated potassium channel complex)|GO:0016020(membrane)|GO:0016021(integral to membrane)|GO:0016324(apical plasma membrane)|GO:0031526(…	"Homo sapiens potassium channel, subfamily K, member 1 (KCNK1), mRNA [NM_002245]"	chr1:233807558-233807617	hs|1q42.2
CB_010201	0.0112654	0.00034221	7.89394	up	632.477	647.065	886.633	54.5551	44.6899	83.3314	0.0460634	-0.567149	-0.499118	-3.32811	-3.62289	-3.01144	Detected	Detected	Detected	Detected	Not Detected	Detected	0	CB_010201	A_33_P3417532	NM_001199799	NM_001199799	NM_001199799	Hs.98484	286676	ILDR1	immunoglobulin-like domain containing receptor 1	ENST00000344209	NP1241633	GO:0004872(receptor activity)|GO:0005737(cytoplasm)|GO:0005829(cytosol)|GO:0005886(plasma membrane)|GO:0016021(integral to membrane)	"Homo sapiens immunoglobulin-like domain containing receptor 1 (ILDR1), transcript variant 1, mRNA [NM_001199799]"	chr3:121713107-121713048	hs|3q13.33
CB_025126	0.017931	0.000982932	5.09545	up	1782.08	1801.32	3047.65	240.095	208.336	407.183	1.54054	0.90992	1.28217	-1.19029	-1.402	-0.722699	Detected	Detected	Detected	Detected	Detected	Detected	0	CB_025126	A_23_P379630	NM_138570	NM_138570	NM_138570	Hs.352240	124565	SLC38A10	"solute carrier family 38, member 10"	ENST00000288439		GO:0006811(ion transport)|GO:0006814(sodium ion transport)|GO:0006865(amino acid transport)|GO:0016020(membrane)|GO:0016021(integral to membrane)	"Homo sapiens solute carrier family 38, member 10 (SLC38A10), transcript variant 2, mRNA [NM_138570]"	chr17:79225124-79225065	hs|17q25.3
CB_023817	0.00439507	2.21015e-05	42.1173	up	420.916	460.026	667.352	6.59584	6.30496	11.4551	-0.541417	-1.05934	-0.909008	-6.3762	-6.44828	-5.87431	Detected	Detected	Detected	Not Detected	Not Detected	Not Detected	0	CB_023817	A_33_P3399228	NM_032808	NM_032808	NM_032808	Hs.656765	84894	LINGO1	leucine rich repeat and Ig domain containing 1	ENST00000355300			"Homo sapiens leucine rich repeat and Ig domain containing 1 (LINGO1), mRNA [NM_032808]"	chr15:77906484-77906425	hs|15q24.3
CB_007359	0.00920058	0.000211647	18.5003	up	301.013	404.342	474.057	9.56341	11.0909	23.6617	-1.02512	-1.24548	-1.4024	-5.84023	-5.63346	-4.82775	Detected	Detected	Detected	Not Detected	Not Detected	Not Detected	0	CB_007359	A_33_P3387455	NM_001029880	NM_001029880	NM_001029880	Hs.407983	57713	SFMBT2	Scm-like with four mbt domains 2	ENST00000379711		GO:0005634(nucleus)|GO:0045449(regulation of transcription)	"Homo sapiens Scm-like with four mbt domains 2 (SFMBT2), transcript variant 1, mRNA [NM_001029880]"	chr10:7409838-7409779	hs|10p14
CB_007829	0.00392861	8.55145e-06	4431.7	up	33775.1	46590.4	47987.9	3.50264	6.28613	10.8526	5.78487	5.60283	5.25907	-7.28931	-6.4526	-5.95226	Detected	Detected	Detected	Not Detected	Not Detected	Not Detected	0	CB_007829	A_32_P199551	NM_001040100	NM_001040100	NM_001040100	Hs.369104	165679	C3orf57	chromosome 3 open reading frame 57	ENST00000497137		GO:0004758(serine C-palmitoyltransferase activity)|GO:0005515(protein binding)|GO:0005783(endoplasmic reticulum)|GO:0005789(endoplasmic reticulum membrane)|GO:0016020(membrane)|GO:0016021(integral to membrane)|GO:0017059(serine C-palmitoyltransferase complex)|GO:0030148(sphingolipid biosynthetic process)	"Homo sapiens chromosome 3 open reading frame 57 (C3orf57), mRNA [NM_001040100]"	chr3:161063694-161063635	hs|3q26.1
CB_012953	0.00664245	8.41847e-05	5.14453	up	130.347	225.71	351.182	28.5417	23.2274	31.5258	-2.23259	-2.08659	-1.83524	-4.26275	-4.56701	-4.41377	Detected	Detected	Detected	Not Detected	Not Detected	Detected	0	CB_012953	A_23_P83838	NM_004056	NM_004056	NM_004056	Hs.654388	767	CA8	carbonic anhydrase VIII	ENST00000317995		GO:0004089(carbonate dehydratase activity)|GO:0005737(cytoplasm)|GO:0006730(one-carbon metabolic process)|GO:0008270(zinc ion binding)|GO:0046872(metal ion binding)|GO:0048015(phosphoinositide-mediated signaling)	"Homo sapiens carbonic anhydrase VIII (CA8), mRNA [NM_004056]"	chr8:61102510-61102451	hs|8q12.1
CB_025610	0.00498518	3.35923e-05	24.4579	up	302.022	492.143	656.68	8.85564	11.1849	18.5513	-1.0203	-0.961983	-0.932264	-5.95115	-5.62129	-5.17878	Detected	Detected	Detected	Not Detected	Not Detected	Not Detected	0	CB_025610	A_33_P3412428	NM_145004	NM_145004	NM_145004	Hs.521545	203102	ADAM32	ADAM metallopeptidase domain 32	ENST00000356164	NP1457993	GO:0004222(metalloendopeptidase activity)|GO:0006508(proteolysis)|GO:0008270(zinc ion binding)|GO:0016020(membrane)|GO:0016021(integral to membrane)	"Homo sapiens ADAM metallopeptidase domain 32 (ADAM32), mRNA [NM_145004]"	chr8:39022579-39022638	hs|8p11.22
CB_025410	0.0132045	0.000504307	7.36696	up	851.981	792.146	1564.69	104.743	77.3319	89.8077	0.475873	-0.275292	0.320348	-2.38704	-2.83178	-2.90347	Detected	Detected	Detected	Detected	Detected	Detected	0	CB_025410	A_32_P101031	NM_144586	NM_144586	NM_144586	Hs.432395	116372	LYPD1	LY6/PLAUR domain containing 1	ENST00000397463		GO:0005886(plasma membrane)|GO:0031225(anchored to membrane)	"Homo sapiens LY6/PLAUR domain containing 1 (LYPD1), transcript variant 1, mRNA [NM_144586]"	chr2:133402490-133402431	hs|2q21.2
CB_029820	0.0123866	0.000429988	9.82918	up	55.0186	136.311	216.317	6.96825	6.39842	10.5531	-3.47696	-2.81416	-2.53431	-6.29695	-6.42705	-5.99263	Detected	Detected	Detected	Not Detected	Not Detected	Not Detected	0	CB_029820	A_23_P39881	NR_023391	NR_023391	NR_023391	Hs.710729	100132708	C2orf14	chromosome 2 open reading frame 14	ENST00000397485			"Homo sapiens chromosome 2 open reading frame 14 (C2orf14), non-coding RNA [NR_023391]"	chr2:131443312-131443371	hs|2q21.1
CB_021550	0.0141497	0.000599208	12.9151	up	98.8715	139.799	197.945	4.10986	6.92868	12.2843	-2.63132	-2.7777	-2.66236	-7.05866	-6.31219	-5.77348	Detected	Detected	Detected	Not Detected	Not Detected	Not Detected	0	CB_021550	A_33_P3351416	NM_022138	NM_022138	NM_022138	Hs.487200	64094	SMOC2	SPARC related modular calcium binding 2	ENST00000392103		GO:0005509(calcium ion binding)|GO:0005576(extracellular region)|GO:0005604(basement membrane)	"Homo sapiens SPARC related modular calcium binding 2 (SMOC2), transcript variant 1, mRNA [NM_022138]"	chr6:169053787-169053846	hs|6q27
CB_011219	0.00354196	4.45186e-06	62.8441	up	548.887	761.634	1355.97	6.988	7.91483	11.3734	-0.158441	-0.331962	0.113798	-6.29287	-6.12021	-5.88464	Detected	Detected	Detected	Not Detected	Not Detected	Not Detected	0	CB_011219	A_23_P153986	NM_002239	NM_002239	NM_002239	Hs.591606	3760	KCNJ3	"potassium inwardly-rectifying channel, subfamily J, member 3"	ENST00000295101		GO:0005242(inward rectifier potassium channel activity)|GO:0005244(voltage-gated ion channel activity)|GO:0005515(protein binding)|GO:0005886(plasma membrane)|GO:0006811(ion transport)|GO:0006813(potassium ion transport)|GO:0007268(synaptic transmission)|GO:0008076(voltage-gated potassium channel complex)|GO:0009897(external side of plasma membrane)|GO:0015467(G-protein activated inward rectifier…	"Homo sapiens potassium inwardly-rectifying channel, subfamily J, member 3 (KCNJ3), mRNA [NM_002239]"	chr2:155711956-155712015	hs|2q24.1
CB_009360	0.0112304	0.000339887	58.7172	up	5175.55	5460.11	3426.9	49.7655	36.8548	71.8357	3.07869	2.5098	1.45138	-3.46068	-3.90099	-3.2256	Detected	Detected	Detected	Detected	Detected	Detected	0	CB_009360	A_24_P108262	NM_001144952	NM_001144952	NM_001144952	Hs.435719	54549	SDK2	sidekick homolog 2 (chicken)	ENST00000316893		GO:0007155(cell adhesion)|GO:0016020(membrane)|GO:0016021(integral to membrane)	"Homo sapiens sidekick homolog 2 (chicken) (SDK2), mRNA [NM_001144952]"	chr17:71344767-71335050	hs|17q25.1
CB_018025	0.0110354	0.000324582	14.2699	up	157.848	184.345	465.367	8.07349	10.2176	15.5593	-1.95641	-2.37865	-1.42909	-6.08456	-5.75179	-5.43252	Detected	Detected	Detected	Not Detected	Not Detected	Not Detected	0	CB_018025	A_23_P304489	NM_015381	NM_015381	NM_015381	Hs.436854	25817	FAM19A5	"family with sequence similarity 19 (chemokine (C-C motif)-like), member A5"	ENST00000358295		GO:0005576(extracellular region)|GO:0016020(membrane)|GO:0016021(integral to membrane)	"Homo sapiens family with sequence similarity 19 (chemokine (C-C motif)-like), member A5 (FAM19A5), transcript variant 2, mRNA [NM_015381]"	chr22:49146411-49146470	hs|22q13.32
CB_000765	0.0101872	0.00027521	46.3511	up	268.586	446.525	442.448	3.12702	4.32008	10.864	-1.18956	-1.10232	-1.50195	-7.45296	-6.99371	-5.95075	Detected	Detected	Detected	Not Detected	Not Detected	Not Detected	0	CB_000765	A_33_P3374388	AK126983		AK126983	Hs.656723	100131702	LOC100131702	hypothetical protein LOC100131702				"Homo sapiens cDNA FLJ45037 fis, clone BRAWH3019820. [AK126983]"	chr22:24247121-24247062	hs|22q11.23
CB_020868	0.00497101	3.31118e-05	16.2775	up	616.071	914.568	1726.96	35.5853	42.6954	40.8988	0.00814724	-0.0679693	0.46271	-3.94454	-3.68876	-4.03824	Detected	Detected	Detected	Not Detected	Detected	Detected	0	CB_020868	A_23_P85441	NM_020789	NM_020789	NM_020789	Hs.591472	57549	IGSF9	"immunoglobulin superfamily, member 9"	ENST00000198587		GO:0005886(plasma membrane)|GO:0007275(multicellular organismal development)|GO:0007399(nervous system development)|GO:0016021(integral to membrane)|GO:0016358(dendrite development)|GO:0030054(cell junction)|GO:0030154(cell differentiation)|GO:0030425(dendrite)|GO:0045202(synapse)	"Homo sapiens immunoglobulin superfamily, member 9 (IGSF9), transcript variant 2, mRNA [NM_020789]"	chr1:159896995-159896936	hs|1q23.2
CB_011645	0.0150273	0.000688639	5.89972	up	797.145	678.115	1088.06	84.8746	79.5366	116.857	0.379893	-0.49953	-0.203773	-2.69049	-2.79122	-2.52363	Detected	Detected	Detected	Detected	Detected	Detected	0	CB_011645	A_23_P57961	NM_002673	NM_002673	NM_002673	Hs.476209	5364	PLXNB1	plexin B1	ENST00000483676		GO:0002116(semaphorin receptor complex)|GO:0004872(receptor activity)|GO:0004888(transmembrane receptor activity)|GO:0005096(GTPase activator activity)|GO:0005515(protein binding)|GO:0005576(extracellular region)|GO:0005622(intracellular)|GO:0005886(plasma membrane)|GO:0005887(integral to plasma membrane)|GO:0007165(signal transduction)|GO:0007275(multicellular organismal development)|GO:0007411(…	"Homo sapiens plexin B1 (PLXNB1), transcript variant 1, mRNA [NM_002673]"	chr3:48450737-48448440	hs|3p21.31
CB_013484	0.00696455	0.000101547	45.8878	up	2495.89	3221.54	7472.5	55.3609	37.011	83.5854	2.02653	1.74862	2.57606	-3.30696	-3.89489	-3.00705	Detected	Detected	Detected	Detected	Detected	Detected	0	CB_013484	A_23_P107981	NM_004605	NM_004605	NM_004605	Hs.369331	6820	SULT2B1	"sulfotransferase family, cytosolic, 2B, member 1"	ENST00000323090		GO:0000103(sulfate assimilation)|GO:0004027(alcohol sulfotransferase activity)|GO:0005515(protein binding)|GO:0005737(cytoplasm)|GO:0005829(cytosol)|GO:0006805(xenobiotic metabolic process)|GO:0008202(steroid metabolic process)|GO:0016740(transferase activity)|GO:0050294(steroid sulfotransferase activity)|GO:0050427(3'-phosphoadenosine 5'-phosphosulfate metabolic process)	"Homo sapiens sulfotransferase family, cytosolic, 2B, member 1 (SULT2B1), transcript variant 1, mRNA [NM_004605]"	chr19:49096042-49100023	hs|19q13.33
CB_024427	0.0120741	0.000406337	6.12721	up	157.043	193.803	332.518	26.717	16.4631	27.5491	-1.96379	-2.30647	-1.91402	-4.35806	-5.06361	-4.6083	Detected	Detected	Detected	Not Detected	Not Detected	Detected	0	CB_024427	A_24_P165423	NM_052960	NM_052960	NM_052960	Hs.422688	116362	RBP7	"retinol binding protein 7, cellular"	ENST00000400902		GO:0005215(transporter activity)|GO:0005737(cytoplasm)|GO:0008289(lipid binding)|GO:0016918(retinal binding)|GO:0019841(retinol binding)	"Homo sapiens retinol binding protein 7, cellular (RBP7), mRNA [NM_052960]"	chr1:10068313-10075879	hs|1p36.22
CB_022506	0.0134863	0.000536217	15.6042	up	5459.34	6602.27	12750.6	259.142	216.079	594.958	3.15571	2.78383	3.34697	-1.08015	-1.34935	-0.175588	Detected	Detected	Detected	Detected	Detected	Detected	0	CB_022506	A_23_P100220	NM_024939	NM_024939	NM_024939	Hs.592053	80004	ESRP2	epithelial splicing regulatory protein 2	ENST00000251366		GO:0000166(nucleotide binding)|GO:0003729(mRNA binding)|GO:0005634(nucleus)|GO:0006397(mRNA processing)|GO:0043484(regulation of RNA splicing)	"Homo sapiens epithelial splicing regulatory protein 2 (ESRP2), mRNA [NM_024939]"	chr16:68263113-68263054	hs|16q22.1
CB_008189	0.0124154	0.000431813	8.42366	up	284.025	600.479	666.718	29.8323	28.702	61.1922	-1.10893	-0.674946	-0.910377	-4.19895	-4.26169	-3.45696	Detected	Detected	Detected	Not Detected	Not Detected	Detected	0	CB_008189	A_33_P3338300	NM_001079843	NM_001079843	NM_001079843	Hs.439894	54897	CASZ1	castor zinc finger 1	ENST00000377022		GO:0003677(DNA binding)|GO:0005622(intracellular)|GO:0005634(nucleus)|GO:0005730(nucleolus)|GO:0005737(cytoplasm)|GO:0008270(zinc ion binding)|GO:0043231(intracellular membrane-bounded organelle)|GO:0045449(regulation of transcription)|GO:0046872(metal ion binding)	"Homo sapiens castor zinc finger 1 (CASZ1), transcript variant 1, mRNA [NM_001079843]"	chr1:10696817-10696758	hs|1p36.22
CB_024895	0.00658558	8.11442e-05	23.1896	up	664.915	693.869	1260.62	18.5279	29.3721	23.6039	0.118221	-0.466396	0.00860405	-4.88612	-4.22839	-4.83128	Detected	Detected	Detected	Not Detected	Not Detected	Not Detected	0	CB_024895	A_33_P3268783	NM_133463	NM_133463	NM_133463	Hs.42221	155185	AMZ1	archaelysin family metallopeptidase 1	ENST00000312371		GO:0008233(peptidase activity)|GO:0008237(metallopeptidase activity)|GO:0008270(zinc ion binding)|GO:0046872(metal ion binding)	"Homo sapiens archaelysin family metallopeptidase 1 (AMZ1), mRNA [NM_133463]"	chr7:2755002-2755061	hs|7p22.3
CB_026057	0.0151453	0.000703211	9.44532	up	814.194	872.985	1183.73	88.3128	58.2929	53.4193	0.410423	-0.135102	-0.0821877	-2.6332	-3.23952	-3.65294	Detected	Detected	Detected	Not Detected	Detected	Detected	0	CB_026057	A_33_P3396956	NM_152365	NM_152365	NM_152365	Hs.188881	126695	C1orf172	chromosome 1 open reading frame 172	ENST00000374109	NP1276603		"Homo sapiens chromosome 1 open reading frame 172 (C1orf172), mRNA [NM_152365]"	chr1:27278191-27278132	hs|1p36.11
CB_022299	0.0132705	0.000510911	20.2662	up	797.955	888.777	2058.89	38.1807	21.4375	59.0294	0.381358	-0.109239	0.716339	-3.84298	-4.68271	-3.50887	Detected	Detected	Detected	Detected	Not Detected	Detected	0	CB_022299	A_23_P140830	NM_024712	NM_024712	NM_024712	Hs.377416	79767	ELMO3	engulfment and cell motility 3	ENST00000393997		GO:0005737(cytoplasm)|GO:0005856(cytoskeleton)|GO:0006909(phagocytosis)|GO:0006915(apoptosis)|GO:0017124(SH3 domain binding)	"Homo sapiens engulfment and cell motility 3 (ELMO3), mRNA [NM_024712]"	chr16:67237298-67237444	hs|16q22.1
CB_007515	0.00514231	3.98358e-05	36.3567	up	623.024	1509.82	2138.54	25.1031	19.5697	23.4682	0.0243387	0.655242	0.771097	-4.44796	-4.81422	-4.8396	Detected	Detected	Detected	Not Detected	Not Detected	Detected	0	CB_007515	A_23_P253896	NM_001033047	NM_001033047	NM_001033047	Hs.518921	255743	NPNT	nephronectin	ENST00000305572		GO:0005509(calcium ion binding)|GO:0005576(extracellular region)|GO:0005578(proteinaceous extracellular matrix)|GO:0007155(cell adhesion)|GO:0007275(multicellular organismal development)|GO:0016020(membrane)|GO:0030154(cell differentiation)	"Homo sapiens nephronectin (NPNT), transcript variant 2, mRNA [NM_001033047]"	chr4:106892414-106892473	hs|4q24
CB_011429	0.00794323	0.000150267	9.8258	up	8242.84	8476.23	16276.5	585.129	593.645	950.515	3.75012	3.14429	3.69919	0.0948601	0.108687	0.500334	Detected	Detected	Detected	Detected	Detected	Detected	0	CB_011429	A_23_P137856	NM_002456	NM_002456	NM_002456	Hs.89603	4582	MUC1	"mucin 1, cell surface associated"	ENST00000337604	NP078977	GO:0005576(extracellular region)|GO:0005634(nucleus)|GO:0005737(cytoplasm)|GO:0005886(plasma membrane)|GO:0005887(integral to plasma membrane)|GO:0016324(apical plasma membrane)	"Homo sapiens mucin 1, cell surface associated (MUC1), transcript variant 1, mRNA [NM_002456]"	chr1:155159726-155158652	hs|1q22
CB_012085	0.00386098	7.65322e-06	41.7965	up	4424.84	7871.29	13281.2	109.341	104.133	153.247	2.8526	3.03747	3.40579	-2.32506	-2.40249	-2.13252	Detected	Detected	Detected	Detected	Detected	Detected	0	CB_012085	A_24_P911676	NM_003107	NM_003107	NM_003107	Hs.643910	6659	SOX4	SRY (sex determining region Y)-box 4	ENST00000244745		"GO:0002328(pro-B cell differentiation)|GO:0003677(DNA binding)|GO:0003700(sequence-specific DNA binding transcription factor activity)|GO:0005515(protein binding)|GO:0005634(nucleus)|GO:0005730(nucleolus)|GO:0005737(cytoplasm)|GO:0005739(mitochondrion)|GO:0006355(regulation of transcription, DNA-dependent)|GO:0007507(heart development)|GO:0008284(positive regulation of cell proliferation)|GO:003…	"Homo sapiens SRY (sex determining region Y)-box 4 (SOX4), mRNA [NM_003107]"	chr6:21598001-21598060	hs|6p22.3
CB_028459	0.0112091	0.000336492	45.0397	up	280.371	315.139	787.642	3.47769	5.4365	11.0961	-1.12761	-1.60507	-0.669914	-7.29962	-6.66209	-5.92026	Detected	Detected	Detected	Not Detected	Not Detected	Not Detected	0	CB_028459	A_24_P555066	NM_198501	NM_198501	NM_198501	Hs.441709	342527	SMTNL2	smoothelin-like 2	ENST00000338859			"Homo sapiens smoothelin-like 2 (SMTNL2), transcript variant 2, mRNA [NM_198501]"	chr17:4511109-4511168	hs|17p13.2
CB_012806	0.006082	6.64807e-05	21.0902	up	4800.48	6654.23	13511.6	244.906	172.418	300.102	2.97016	2.79514	3.4306	-1.16167	-1.675	-1.16292	Detected	Detected	Detected	Detected	Detected	Detected	0	CB_012806	A_23_P102611	NM_003881	NM_003881	NM_003881	Hs.592145	8839	WISP2	WNT1 inducible signaling pathway protein 2	ENST00000372868		GO:0001558(regulation of cell growth)|GO:0005520(insulin-like growth factor binding)|GO:0005576(extracellular region)|GO:0005625(soluble fraction)|GO:0005737(cytoplasm)|GO:0005886(plasma membrane)|GO:0007155(cell adhesion)|GO:0007165(signal transduction)|GO:0007267(cell-cell signaling)|GO:0008285(negative regulation of cell proliferation)|GO:0009986(cell surface)	"Homo sapiens WNT1 inducible signaling pathway protein 2 (WISP2), mRNA [NM_003881]"	chr20:43356347-43356406	hs|20q13.12
CB_013616	0.00512438	3.78317e-05	7.60246	up	601.377	754.222	1212.17	63.3488	59.0242	92.1677	-0.026679	-0.346071	-0.0479317	-3.11251	-3.22153	-2.86604	Detected	Detected	Detected	Detected	Detected	Detected	0	CB_013616	A_23_P369994	NM_004734	NM_004734	NM_004734	Hs.507755	9201	DCLK1	doublecortin-like kinase 1	ENST00000255448		GO:0000166(nucleotide binding)|GO:0001764(neuron migration)|GO:0004672(protein kinase activity)|GO:0004674(protein serine/threonine kinase activity)|GO:0005057(receptor signaling protein activity)|GO:0005524(ATP binding)|GO:0005887(integral to plasma membrane)|GO:0006468(protein amino acid phosphorylation)|GO:0007275(multicellular organismal development)|GO:0007399(nervous system development)|GO:…	"Homo sapiens doublecortin-like kinase 1 (DCLK1), transcript variant 1, mRNA [NM_004734]"	chr13:36345567-36345508	hs|13q13.3
CB_011375	0.00670059	8.6281e-05	21.7026	up	1293.86	1156.32	1664.79	44.2554	33.9425	44.6767	1.07866	0.270412	0.409813	-3.62997	-4.01975	-3.91078	Detected	Detected	Detected	Not Detected	Detected	Detected	0	CB_011375	A_24_P319736	NM_002398	NM_002398	NM_002398	Hs.526754	4211	MEIS1	Meis homeobox 1	ENST00000488550		"GO:0003700(sequence-specific DNA binding transcription factor activity)|GO:0003702(RNA polymerase II transcription factor activity)|GO:0005515(protein binding)|GO:0005634(nucleus)|GO:0006355(regulation of transcription, DNA-dependent)|GO:0007275(multicellular organismal development)|GO:0043565(sequence-specific DNA binding)"	"Homo sapiens Meis homeobox 1 (MEIS1), mRNA [NM_002398]"	chr2:66799326-66799385	hs|2p14
CB_023408	0.00506555	3.67751e-05	171.997	up	1042.78	1764.39	2316.03	3.79436	5.4176	11.2207	0.767409	0.880034	0.886129	-7.1739	-6.66711	-5.90414	Detected	Detected	Detected	Not Detected	Not Detected	Not Detected	0	CB_023408	A_23_P65307	NM_032229	NM_032229	NM_032229	Hs.525105	84189	SLITRK6	"SLIT and NTRK-like family, member 6"	ENST00000400286		GO:0007409(axonogenesis)|GO:0016020(membrane)|GO:0016021(integral to membrane)	"Homo sapiens SLIT and NTRK-like family, member 6 (SLITRK6), mRNA [NM_032229]"	chr13:86368069-86368010	hs|13q31.1
CB_023047	0.00426602	1.52861e-05	79.5053	up	1723.37	1713.77	3960.16	16.7393	17.2633	22.1816	1.49221	0.838039	1.66003	-5.03258	-4.99513	-4.92094	Detected	Detected	Detected	Not Detected	Not Detected	Not Detected	0	CB_023047	A_24_P357169	NM_031308	NM_031308	NM_031308	Hs.200412	83481	EPPK1	epiplakin 1			GO:0005198(structural molecule activity)|GO:0005515(protein binding)|GO:0005737(cytoplasm)|GO:0005856(cytoskeleton)|GO:0008150(biological_process)	"Homo sapiens epiplakin 1 (EPPK1), mRNA [NM_031308]"	chr8:144940157-144940098	hs|8q24.3
CB_018176	0.0117036	0.000379589	7.34758	up	359.747	506.669	442.353	37.117	30.0943	50.1188	-0.767966	-0.920016	-1.50226	-3.88374	-4.19335	-3.74495	Detected	Detected	Detected	Not Detected	Not Detected	Detected	0	CB_018176	A_23_P4551	NM_015559	NM_015559	NM_015559	Hs.435458	26040	SETBP1	SET binding protein 1	ENST00000282030		GO:0003677(DNA binding)|GO:0005634(nucleus)	"Homo sapiens SET binding protein 1 (SETBP1), transcript variant 1, mRNA [NM_015559]"	chr18:42644693-42644752	hs|18q12.3
CB_020437	0.00864602	0.00018851	22.2572	up	208.166	223.831	371.75	8.42507	4.68991	10.9504	-1.55722	-2.09865	-1.75312	-6.02306	-6.87521	-5.93932	Detected	Detected	Detected	Not Detected	Not Detected	Not Detected	0	CB_020437	A_33_P3222183	NM_020134	NM_020134	NM_020134	Hs.299315	56896	DPYSL5	dihydropyrimidinase-like 5	ENST00000401478		"GO:0005737(cytoplasm)|GO:0005829(cytosol)|GO:0007165(signal transduction)|GO:0007399(nervous system development)|GO:0007411(axon guidance)|GO:0016810(hydrolase activity, acting on carbon-nitrogen (but not peptide) bonds)|GO:0030182(neuron differentiation)|GO:0030425(dendrite)|GO:0043025(neuronal cell body)|GO:0043234(protein complex)"	"Homo sapiens dihydropyrimidinase-like 5 (DPYSL5), mRNA [NM_020134]"	chr2:27170005-27170064	hs|2p23.3
CB_015045	0.0145405	0.000641222	17.1709	up	398.058	670.54	1563.25	18.9414	25.1027	47.7402	-0.621972	-0.515736	0.319017	-4.85428	-4.455	-3.8151	Detected	Detected	Detected	Not Detected	Not Detected	Detected	0	CB_015045	A_23_P60146	NM_006207	NM_006207	NM_006207	Hs.458573	5157	PDGFRL	platelet-derived growth factor receptor-like	ENST00000251630		GO:0004992(platelet activating factor receptor activity)|GO:0005019(platelet-derived growth factor beta-receptor activity)|GO:0005575(cellular_component)|GO:0005576(extracellular region)|GO:0008150(biological_process)	"Homo sapiens platelet-derived growth factor receptor-like (PDGFRL), mRNA [NM_006207]"	chr8:17500476-17500535	hs|8p22
CB_007096	0.0122809	0.000421618	41.3561	up	47027.1	50173	48745.7	580.99	502.26	1534.75	6.2624	5.70971	5.28168	0.0846186	-0.132479	1.19156	Detected	Detected	Detected	Detected	Detected	Detected	0	CB_007096	A_24_P307869	NM_001015002	NM_001015002	NM_001015002	Hs.514477	3993	LLGL2	lethal giant larvae homolog 2 (Drosophila)	ENST00000375227		GO:0005515(protein binding)|GO:0005737(cytoplasm)|GO:0006887(exocytosis)|GO:0007049(cell cycle)|GO:0032878(regulation of establishment or maintenance of cell polarity)|GO:0043231(intracellular membrane-bounded organelle)|GO:0051301(cell division)	"Homo sapiens lethal giant larvae homolog 2 (Drosophila) (LLGL2), transcript variant 2, mRNA [NM_001015002]"	chr17:73559153-73559212	hs|17q25.1
CB_019547	0.00582438	5.58258e-05	8.62496	up	5314.33	6233.02	10916	566.655	446.484	613.5	3.11687	2.7008	3.12285	0.0485754	-0.302304	-0.131311	Detected	Detected	Detected	Detected	Detected	Detected	0	CB_019547	A_24_P351283	NM_018000	NM_018000	NM_018000	Hs.620391	55686	MREG	melanoregulin	ENST00000236976	NP488475	GO:0005886(plasma membrane)|GO:0016324(apical plasma membrane)	"Homo sapiens melanoregulin (MREG), mRNA [NM_018000]"	chr2:216810439-216810380	hs|2q35
CB_011793	0.0153487	0.000730945	10.404	up	4087.37	3254.04	4915.35	280.697	262.674	216.854	2.73815	1.7631	1.97177	-0.964882	-1.06764	-1.63165	Detected	Detected	Detected	Detected	Detected	Detected	0	CB_011793	A_23_P162486	NM_002831	NM_002831	NM_002831	Hs.63489	5777	PTPN6	"protein tyrosine phosphatase, non-receptor type 6"	ENST00000416215		GO:0004725(protein tyrosine phosphatase activity)|GO:0005515(protein binding)|GO:0005634(nucleus)|GO:0005737(cytoplasm)|GO:0005829(cytosol)|GO:0006470(protein amino acid dephosphorylation)|GO:0006915(apoptosis)|GO:0007165(signal transduction)|GO:0007186(G-protein coupled receptor protein signaling pathway)|GO:0007596(blood coagulation)|GO:0008284(positive regulation of cell proliferation)|GO:0014…	"Homo sapiens protein tyrosine phosphatase, non-receptor type 6 (PTPN6), transcript variant 1, mRNA [NM_002831]"	chr12:7069332-7069391	hs|12p13.31
CB_027677	0.0124589	0.000438103	10.2402	up	10391.1	11810	13873.3	937.452	743.217	626.751	4.08425	3.6228	3.46871	0.774849	0.432871	-0.100484	Detected	Detected	Detected	Detected	Detected	Detected	0	CB_027677	A_23_P432056	NM_178568	NM_178568	NM_178568	Hs.22917	146760	RTN4RL1	reticulon 4 receptor-like 1	ENST00000331238		GO:0004872(receptor activity)|GO:0005886(plasma membrane)|GO:0009897(external side of plasma membrane)|GO:0031103(axon regeneration)|GO:0045121(membrane raft)|GO:0046658(anchored to plasma membrane)	"Homo sapiens reticulon 4 receptor-like 1 (RTN4RL1), mRNA [NM_178568]"	chr17:1840616-1840557	hs|17p13.3
CB_017278	0.00762451	0.000135656	119.045	up	1152.42	3768.24	2027.19	7.24964	12.3156	16.0966	0.911645	1.97476	0.693954	-6.23984	-5.48235	-5.38355	Detected	Detected	Detected	Not Detected	Not Detected	Not Detected	0	CB_017278	A_23_P329768	NM_014668	NM_014668	NM_014668	Hs.467733	9687	GREB1	growth regulation by estrogen in breast cancer 1	ENST00000234142		GO:0016020(membrane)|GO:0016021(integral to membrane)	"Homo sapiens growth regulation by estrogen in breast cancer 1 (GREB1), transcript variant a, mRNA [NM_014668]"	chr2:11782680-11782739	hs|2p25.1
CB_008844	0.00439507	2.06238e-05	887.745	up	5908.16	7086.8	11574.2	3.22061	5.68118	10.4268	3.26969	2.886	3.20732	-7.41042	-6.59858	-6.01	Detected	Detected	Detected	Not Detected	Not Detected	Not Detected	0	CB_008844	A_33_P3379356	NM_001122742	NM_001122742	NM_001122742	Hs.208124	2099	ESR1	estrogen receptor 1	ENST00000482101	NP076672	"GO:0001547(antral ovarian follicle growth)|GO:0002064(epithelial cell development)|GO:0002076(osteoblast development)|GO:0003700(sequence-specific DNA binding transcription factor activity)|GO:0003707(steroid hormone receptor activity)|GO:0005496(steroid binding)|GO:0005515(protein binding)|GO:0005634(nucleus)|GO:0005654(nucleoplasm)|GO:0005737(cytoplasm)|GO:0005886(plasma membrane)|GO:0006351(t…	"Homo sapiens estrogen receptor 1 (ESR1), transcript variant 4, mRNA [NM_001122742]"	chr6:152265523-152265582	hs|6q25.1
CB_023293	0.00300266	2.15237e-06	5.0389	up	51.3784	79.5863	113.336	8.79644	9.67484	11.7228	-3.57571	-3.59047	-3.46685	-5.96083	-5.83053	-5.84099	Detected	Detected	Detected	Not Detected	Not Detected	Not Detected	0	CB_023293	A_23_P370494	NM_032101	NM_032101	NM_032101	Hs.368160	56099	PCDHGB7	"protocadherin gamma subfamily B, 7"			GO:0005509(calcium ion binding)|GO:0005886(plasma membrane)|GO:0007155(cell adhesion)|GO:0007156(homophilic cell adhesion)|GO:0016021(integral to membrane)	"Homo sapiens protocadherin gamma subfamily B, 7 (PCDHGB7), transcript variant 2, mRNA [NM_032101]"	chr5:140799914-140799973	hs|5q31.3
CB_015414	0.0151274	0.000700046	9.71903	up	82.8817	163.533	270.229	7.26531	8.71034	17.3635	-2.88582	-2.55148	-2.21327	-6.23673	-5.98204	-5.27424	Detected	Detected	Detected	Not Detected	Not Detected	Not Detected	0	CB_015414	A_33_P3410925	NM_006563	NM_006563	NM_006563	Hs.37860	10661	KLF1	Kruppel-like factor 1 (erythroid)	ENST00000264834		GO:0001701(in utero embryonic development)|GO:0001889(liver development)|GO:0003677(DNA binding)|GO:0003700(sequence-specific DNA binding transcription factor activity)|GO:0005622(intracellular)|GO:0005634(nucleus)|GO:0006338(chromatin remodeling)|GO:0008270(zinc ion binding)|GO:0035162(embryonic hemopoiesis)|GO:0043249(erythrocyte maturation)|GO:0045449(regulation of transcription)|GO:0046872(me…	"Homo sapiens Kruppel-like factor 1 (erythroid) (KLF1), mRNA [NM_006563]"	chr19:12995295-12995236	hs|19p13.2
CB_026152	0.0131732	0.000501342	90.0978	up	516.282	1134.25	1132.82	3.15724	4.875	16.2306	-0.246789	0.242607	-0.145603	-7.43909	-6.81937	-5.37159	Detected	Detected	Detected	Not Detected	Not Detected	Not Detected	0	CB_026152	A_24_P378402	NM_152457	NM_152457	NM_152457	Hs.88630	146434	ZNF597	zinc finger protein 597	ENST00000301744		"GO:0003677(DNA binding)|GO:0005622(intracellular)|GO:0005634(nucleus)|GO:0006355(regulation of transcription, DNA-dependent)|GO:0008270(zinc ion binding)|GO:0046872(metal ion binding)"	"Homo sapiens zinc finger protein 597 (ZNF597), mRNA [NM_152457]"	chr16:3486899-3486840	hs|16p13.3
CB_027265	0.0163795	0.00082462	293.222	up	9300.56	10210.9	17887.9	22.387	8.9685	92.4335	3.9243	3.41291	3.83539	-4.61316	-5.9399	-2.86189	Detected	Detected	Detected	Detected	Not Detected	Detected	0	CB_027265	A_24_P202319	NM_174958	NM_174958	NM_174958	Hs.513870	489	ATP2A3	"ATPase, Ca++ transporting, ubiquitous"	ENST00000397043	NP602178	"GO:0000166(nucleotide binding)|GO:0005388(calcium-transporting ATPase activity)|GO:0005515(protein binding)|GO:0005524(ATP binding)|GO:0005634(nucleus)|GO:0005783(endoplasmic reticulum)|GO:0005789(endoplasmic reticulum membrane)|GO:0006754(ATP biosynthetic process)|GO:0006810(transport)|GO:0006812(cation transport)|GO:0006816(calcium ion transport)|GO:0007596(blood coagulation)|GO:0016020(membra…	"Homo sapiens ATPase, Ca++ transporting, ubiquitous (ATP2A3), transcript variant 7, mRNA [NM_174958]"	chr17:3838501-3833685	hs|17p13.2
CB_011424	0.00759607	0.000127363	83.5442	up	723.858	2173.33	3104.79	11.0642	18.0096	11.5782	0.240758	1.18077	1.30897	-5.62993	-4.93408	-5.85889	Detected	Detected	Detected	Not Detected	Not Detected	Not Detected	0	CB_011424	A_24_P132008	NM_002449	NM_002449	NM_002449	Hs.89404	4488	MSX2	msh homeobox 2	ENST00000239243	NP089979	"GO:0001501(skeletal system development)|GO:0001649(osteoblast differentiation)|GO:0003007(heart morphogenesis)|GO:0003677(DNA binding)|GO:0003700(sequence-specific DNA binding transcription factor activity)|GO:0005515(protein binding)|GO:0005634(nucleus)|GO:0005737(cytoplasm)|GO:0006355(regulation of transcription, DNA-dependent)|GO:0007275(multicellular organismal development)|GO:0008285(negati…	"Homo sapiens msh homeobox 2 (MSX2), mRNA [NM_002449]"	chr5:174156947-174157006	hs|5q35.2
CB_023120	0.00664245	8.43451e-05	69.4874	up	855.936	967.69	2020.92	7.89915	8.81909	19.7244	0.482553	0.0134859	0.689484	-6.11605	-5.96414	-5.09032	Detected	Detected	Detected	Not Detected	Not Detected	Not Detected	0	CB_023120	A_23_P12405	NM_031475	NM_031475	NM_031475	Hs.728301	83715	ESPN	espin	ENST00000461727		GO:0005737(cytoplasm)|GO:0005903(brush border)|GO:0007605(sensory perception of sound)|GO:0007626(locomotory behavior)|GO:0015629(actin cytoskeleton)|GO:0017124(SH3 domain binding)|GO:0030046(parallel actin filament bundle assembly)|GO:0031941(filamentous actin)|GO:0032420(stereocilium)|GO:0051015(actin filament binding)|GO:0051494(negative regulation of cytoskeleton organization)	"Homo sapiens espin (ESPN), mRNA [NM_031475]"	chr1:6520696-6520755	hs|1p36.31
CB_029075	0.015296	0.000722387	9.78463	up	2111.49	3857.17	3084.11	124.501	240.519	246.622	1.78524	2.00841	1.29933	-2.13773	-1.19476	-1.44607	Detected	Detected	Detected	Detected	Detected	Detected	0	CB_029075	A_24_P272313	NM_207362	NM_207362	NM_207362	Hs.469398	343990	C2orf55	chromosome 2 open reading frame 55	ENST00000397899			"Homo sapiens chromosome 2 open reading frame 55 (C2orf55), mRNA [NM_207362]"	chr2:99411061-99411002	hs|2q11.2
CB_026812	0.00689368	9.73476e-05	8.07731	up	268.264	640.648	794.183	38.5929	39.7335	46.5199	-1.1913	-0.581527	-0.657983	-3.82749	-3.79249	-3.85246	Detected	Detected	Detected	Not Detected	Not Detected	Detected	0	CB_026812	A_24_P251661	NM_171828	NM_171828	NM_171828	Hs.591285	27094	KCNMB3	"potassium large conductance calcium-activated channel, subfamily M beta member 3"	ENST00000485523		GO:0001508(regulation of action potential)|GO:0005216(ion channel activity)|GO:0005513(detection of calcium ion)|GO:0005887(integral to plasma membrane)|GO:0006811(ion transport)|GO:0006813(potassium ion transport)|GO:0007596(blood coagulation)|GO:0008076(voltage-gated potassium channel complex)|GO:0015269(calcium-activated potassium channel activity)|GO:0015459(potassium channel regulator activi…	"Homo sapiens potassium large conductance calcium-activated channel, subfamily M beta member 3 (KCNMB3), transcript variant 1, mRNA [NM_171828]"	chr3:178968566-178962458	hs|3q26.32
CB_000330	0.00574846	5.34285e-05	35.2646	up	259.841	549.319	533.046	5.80491	6.62865	12.4182	-1.23732	-0.803415	-1.2332	-6.56048	-6.37605	-5.75784	Detected	Detected	Detected	Not Detected	Not Detected	Not Detected	0	CB_000330	A_33_P3440636	AK091759		AK091759	Hs.410678	286071	LOC286071	hypothetical protein LOC286071				"Homo sapiens cDNA FLJ34440 fis, clone HLUNG2001214. [AK091759]"	chr8:52863165-52863224	hs|8q11.23
CB_025796	0.0106342	0.000297885	6.5185	up	952.824	1402.99	1283.54	133.568	104.79	121.902	0.63726	0.549369	0.0346012	-2.03632	-2.39342	-2.46265	Detected	Detected	Detected	Detected	Detected	Detected	0	CB_025796	A_32_P223140	NM_145313	NM_145313	NM_145313	Hs.125293	221002	RASGEF1A	"RasGEF domain family, member 1A"	ENST00000395809		GO:0005088(Ras guanyl-nucleotide exchange factor activity)|GO:0005622(intracellular)|GO:0016477(cell migration)|GO:0051056(regulation of small GTPase mediated signal transduction)	"Homo sapiens RasGEF domain family, member 1A (RASGEF1A), mRNA [NM_145313]"	chr10:43691966-43691700	hs|10q11.21
CB_015314	0.00574846	5.31186e-05	9.32423	up	2535.74	4223.31	5752.37	204.998	307.717	331.791	2.04938	2.13924	2.19863	-1.41829	-0.83931	-1.0181	Detected	Detected	Detected	Detected	Detected	Detected	0	CB_015314	A_23_P49499	NM_006456	NM_006456	NM_006456	Hs.592105	10610	ST6GALNAC2	"ST6 (alpha-N-acetyl-neuraminyl-2,3-beta-galactosyl-1,3)-N-acetylgalactosaminide alpha-2,6-sialyltransferase 2"	ENST00000225276		GO:0000139(Golgi membrane)|GO:0005794(Golgi apparatus)|GO:0006486(protein amino acid glycosylation)|GO:0008373(sialyltransferase activity)|GO:0016020(membrane)|GO:0016021(integral to membrane)|GO:0030173(integral to Golgi membrane)	"Homo sapiens ST6 (alpha-N-acetyl-neuraminyl-2,3-beta-galactosyl-1,3)-N-acetylgalactosaminide alpha-2,6-sialyltransferase 2 (ST6GALNAC2), mRNA [NM_006456]"	chr17:74561819-74561760	hs|17q25.1
CB_012594	0.0150074	0.000685801	18.9953	up	138.056	131.192	253.619	3.48367	4.91414	10.7825	-2.1497	-2.86938	-2.30479	-7.29714	-6.80783	-5.96161	Detected	Detected	Detected	Not Detected	Not Detected	Not Detected	0	CB_012594	A_33_P3413355	NM_003654	NM_003654	NM_003654	Hs.104576	8534	CHST1	carbohydrate (keratan sulfate Gal-6) sulfotransferase 1	ENST00000308064		GO:0000139(Golgi membrane)|GO:0005794(Golgi apparatus)|GO:0005976(polysaccharide metabolic process)|GO:0006012(galactose metabolic process)|GO:0006790(sulfur compound metabolic process)|GO:0006954(inflammatory response)|GO:0008146(sulfotransferase activity)|GO:0016020(membrane)|GO:0016021(integral to membrane)|GO:0016740(transferase activity)|GO:0042339(keratan sulfate metabolic process)|GO:00451…	"Homo sapiens carbohydrate (keratan sulfate Gal-6) sulfotransferase 1 (CHST1), mRNA [NM_003654]"	chr11:45670488-45670429	hs|11p11.2
CB_008910	0.014402	0.000628367	27.4175	up	238.941	288.707	614.034	4.1664	11.272	12.053	-1.35829	-1.73145	-1.02914	-7.03895	-5.61009	-5.80092	Detected	Detected	Detected	Not Detected	Not Detected	Not Detected	0	CB_008910	A_32_P116556	NM_001127464	NM_001127464	NM_001127464	Hs.54925	84627	ZNF469	zinc finger protein 469	ENST00000437464		GO:0003677(DNA binding)|GO:0005622(intracellular)|GO:0005634(nucleus)|GO:0008270(zinc ion binding)|GO:0045449(regulation of transcription)|GO:0046872(metal ion binding)	"Homo sapiens zinc finger protein 469 (ZNF469), mRNA [NM_001127464]"	chr16:88507087-88507146	hs|16q24.2
CB_024044	0.0158992	0.000783269	28.4909	up	204.994	182.381	659.144	4.13836	6.67247	10.6284	-1.57937	-2.3941	-0.926862	-7.04869	-6.36655	-5.98238	Detected	Detected	Detected	Not Detected	Not Detected	Not Detected	0	CB_024044	A_23_P41804	NM_033120	NM_033120	NM_033120	Hs.240951	85409	NKD2	naked cuticle homolog 2 (Drosophila)	ENST00000296849	NP852812	GO:0005509(calcium ion binding)|GO:0005515(protein binding)|GO:0005737(cytoplasm)|GO:0005886(plasma membrane)|GO:0006810(transport)|GO:0006887(exocytosis)|GO:0016023(cytoplasmic membrane-bounded vesicle)|GO:0016055(Wnt receptor signaling pathway)|GO:0031625(ubiquitin protein ligase binding)	"Homo sapiens naked cuticle homolog 2 (Drosophila) (NKD2), mRNA [NM_033120]"	chr5:1038719-1038778	hs|5p15.33
CB_025572	0.011369	0.000354538	20.9623	up	123.614	165.476	401.202	4.99418	4.64259	10.5833	-2.30911	-2.53444	-1.64313	-6.7775	-6.88984	-5.98852	Detected	Detected	Detected	Not Detected	Not Detected	Not Detected	0	CB_025572	A_23_P72968	NM_144967	NM_144967	NM_144967	Hs.22905	158763	ARHGAP36	Rho GTPase activating protein 36	ENST00000276211		GO:0005096(GTPase activator activity)|GO:0005622(intracellular)|GO:0005829(cytosol)|GO:0007165(signal transduction)|GO:0007264(small GTPase mediated signal transduction)|GO:0051056(regulation of small GTPase mediated signal transduction)	"Homo sapiens Rho GTPase activating protein 36 (ARHGAP36), mRNA [NM_144967]"	chrX:130223725-130223784	hs|Xq26.1
CB_029438	0.00760777	0.000132747	6.85578	up	272.964	450.21	529.043	38.1725	27.8295	52.3099	-1.16624	-1.09046	-1.24407	-3.84329	-4.30623	-3.68322	Detected	Detected	Detected	Not Detected	Not Detected	Detected	0	CB_029438	A_32_P48134	NR_002793	NR_002793	NR_002793	Hs.528448	220115	TPTE2P3	transmembrane phosphoinositide 3-phosphatase and tensin homolog 2 pseudogene 3	ENST00000422308			"Homo sapiens transmembrane phosphoinositide 3-phosphatase and tensin homolog 2 pseudogene 3 (TPTE2P3), non-coding RNA [NR_002793]"	chr13:53147523-53151206	hs|13q14.3
CB_029392	0.00681869	9.47133e-05	46.2616	up	1340.87	1491.26	1447.39	25.6585	16.1575	19.4204	1.13015	0.637401	0.20793	-4.41638	-5.09063	-5.11273	Detected	Detected	Detected	Not Detected	Not Detected	Detected	0	CB_029392	A_32_P440768	NR_002710	NR_002710	NR_002710	Hs.378695	245	ALOX12P2	arachidonate 12-lipoxygenase pseudogene 2				"Homo sapiens arachidonate 12-lipoxygenase pseudogene 2 (ALOX12P2), non-coding RNA [NR_002710]"	chr17:6803299-6803358	hs|17p13.1
CB_014886	0.0122132	0.000415511	62.6173	up	340.871	528.529	1395.88	3.38346	7.3539	11.3382	-0.845725	-0.859077	0.155645	-7.33925	-6.22626	-5.88911	Detected	Detected	Detected	Not Detected	Not Detected	Not Detected	0	CB_014886	A_23_P66525	NM_006042	NM_006042	NM_006042	Hs.462270	9955	HS3ST3A1	heparan sulfate (glucosamine) 3-O-sulfotransferase 3A1	ENST00000284110		GO:0000139(Golgi membrane)|GO:0005794(Golgi apparatus)|GO:0008146(sulfotransferase activity)|GO:0016020(membrane)|GO:0016021(integral to membrane)|GO:0016740(transferase activity)|GO:0033872([heparan sulfate]-glucosamine 3-sulfotransferase 3 activity)	"Homo sapiens heparan sulfate (glucosamine) 3-O-sulfotransferase 3A1 (HS3ST3A1), mRNA [NM_006042]"	chr17:13399309-13399250	hs|17p12
CB_019266	0.0152991	0.00072283	39.0429	up	186.303	502.573	842.51	3.56722	8.8541	11.5583	-1.7173	-0.931727	-0.572762	-7.26295	-5.95842	-5.86138	Detected	Detected	Detected	Not Detected	Not Detected	Not Detected	0	CB_019266	A_23_P132515	NM_017699	NM_017699	NM_017699	Hs.591291	54847	SIDT1	"SID1 transmembrane family, member 1"	ENST00000393830		GO:0016020(membrane)|GO:0016021(integral to membrane)	"Homo sapiens SID1 transmembrane family, member 1 (SIDT1), mRNA [NM_017699]"	chr3:113348109-113348168	hs|3q13.2
CB_023889	0.0131249	0.000498831	8.37537	up	3354.62	3114.82	4780.29	261.058	214.165	418.824	2.45313	1.70002	1.93157	-1.06952	-1.36219	-0.682033	Detected	Detected	Detected	Detected	Detected	Detected	0	CB_023889	A_33_P3266744	NM_032872	NM_032872	NM_032872	Hs.469175	84958	SYTL1	synaptotagmin-like 1	ENST00000494895		GO:0005515(protein binding)|GO:0005624(membrane fraction)|GO:0005625(soluble fraction)|GO:0005886(plasma membrane)|GO:0006886(intracellular protein transport)|GO:0006887(exocytosis)|GO:0016192(vesicle-mediated transport)|GO:0017137(Rab GTPase binding)|GO:0019897(extrinsic to plasma membrane)|GO:0042043(neurexin binding)|GO:0042470(melanosome)	"Homo sapiens synaptotagmin-like 1 (SYTL1), transcript variant 2, mRNA [NM_032872]"	chr1:27680362-27680421	hs|1p36.11
CB_022275	0.0171587	0.000901394	5.76085	up	49.7523	124.802	107.369	11.8739	7.77869	10.3981	-3.62211	-2.94141	-3.54488	-5.52802	-6.14524	-6.01399	Detected	Detected	Detected	Not Detected	Not Detected	Not Detected	0	CB_022275	A_33_P3385837	NM_024688	NM_024688	NM_024688	Hs.585464	79741	C10orf68	chromosome 10 open reading frame 68	ENST00000375025			"Homo sapiens chromosome 10 open reading frame 68 (C10orf68), mRNA [NM_024688]"	chr10:33143354-33143413	hs|10p11.22
CB_010147	0.00759607	0.000129953	895.892	up	7843.05	14851.2	8499.2	4.46934	4.6509	18.2423	3.67839	3.95338	2.7618	-6.93769	-6.88726	-5.20302	Detected	Detected	Detected	Not Detected	Not Detected	Not Detected	0	CB_010147	A_33_P3489675	NM_001198726	NM_001198726	NM_001198726	Hs.720401	23779	ARHGAP8	Rho GTPase activating protein 8	ENST00000412433		GO:0005096(GTPase activator activity)|GO:0005622(intracellular)|GO:0005829(cytosol)|GO:0007165(signal transduction)|GO:0007264(small GTPase mediated signal transduction)|GO:0051056(regulation of small GTPase mediated signal transduction)	"Homo sapiens Rho GTPase activating protein 8 (ARHGAP8), transcript variant 3, mRNA [NM_001198726]"	chr22:45204211-45204270	hs|22q13.31
CB_006994	0.00416657	1.30756e-05	10.1345	up	359.46	607.921	871.021	39.3899	34.2456	37.3367	-0.769118	-0.657175	-0.524747	-3.798	-4.00692	-4.16971	Detected	Detected	Detected	Not Detected	Not Detected	Detected	0	CB_006994	A_24_P602507	NM_001013619	NM_001013619	NM_001013619	Hs.307962	123688	AGPHD1	aminoglycoside phosphotransferase domain containing 1	ENST00000408962		GO:0005737(cytoplasm)|GO:0016301(kinase activity)|GO:0016740(transferase activity)	"Homo sapiens aminoglycoside phosphotransferase domain containing 1 (AGPHD1), transcript variant 1, mRNA [NM_001013619]"	chr15:78819820-78819879	hs|15q25.1
CB_009268	0.00426602	1.59997e-05	105.993	up	867.344	1399.19	1290.6	6.65346	5.12815	10.6175	0.501656	0.545463	0.0425138	-6.36365	-6.74633	-5.98386	Detected	Detected	Detected	Not Detected	Not Detected	Not Detected	0	CB_009268	A_33_P3419026	NM_001142700	NM_001142700	NM_001142700	Hs.367656	1740	DLG2	"discs, large homolog 2 (Drosophila)"	ENST00000280241		GO:0004385(guanylate kinase activity)|GO:0005515(protein binding)|GO:0005886(plasma membrane)|GO:0014069(postsynaptic density)|GO:0030054(cell junction)|GO:0045202(synapse)|GO:0045211(postsynaptic membrane)	"Homo sapiens discs, large homolog 2 (Drosophila) (DLG2), transcript variant 3, mRNA [NM_001142700]"	chr11:83674065-83674006	hs|11q14.1
CB_030877	0.0142647	0.000612917	8.57485	up	551.992	1211.08	1067.47	72.8638	79.1658	54.042	-0.150302	0.337163	-0.231333	-2.91062	-2.79796	-3.63622	Detected	Detected	Detected	Not Detected	Detected	Detected	0	CB_030877	A_33_P3390625	NR_033775	NR_033775	NR_033775	Hs.528448	644623	TPTE2P2	transmembrane phosphoinositide 3-phosphatase and tensin homolog 2 pseudogene 2	ENST00000422308			"Homo sapiens transmembrane phosphoinositide 3-phosphatase and tensin homolog 2 pseudogene 2 (TPTE2P2), non-coding RNA [NR_033775]"	chr13:52827937-52827878	hs|13q14.3
CB_021851	0.010243	0.000277643	51.4147	up	516.777	418.769	1024.98	4.36351	9.77305	10.5406	-0.245407	-1.1949	-0.289925	-6.97226	-5.81596	-5.99434	Detected	Detected	Detected	Not Detected	Not Detected	Not Detected	0	CB_021851	A_24_P206624	NM_022970	NM_022970	NM_022970	Hs.533683	2263	FGFR2	fibroblast growth factor receptor 2	ENST00000457416	NP1155187	GO:0000166(nucleotide binding)|GO:0001525(angiogenesis)|GO:0001657(ureteric bud development)|GO:0001701(in utero embryonic development)|GO:0002053(positive regulation of mesenchymal cell proliferation)|GO:0003148(outflow tract septum morphogenesis)|GO:0003149(membranous septum morphogenesis)|GO:0004713(protein tyrosine kinase activity)|GO:0004872(receptor activity)|GO:0005007(fibroblast growth fa…	"Homo sapiens fibroblast growth factor receptor 2 (FGFR2), transcript variant 2, mRNA [NM_022970]"	chr10:123243276-123243217	hs|10q26.13
CB_000261	0.00737801	0.000115739	9.62613	up	74.8589	134.58	149.021	5.5425	7.55758	11.0669	-3.0327	-2.8326	-3.07194	-6.62721	-6.18684	-5.92405	Detected	Detected	Detected	Not Detected	Not Detected	Not Detected	0	CB_000261	A_24_P272451	AK057142		AK057142	Hs.462080	388325	C17orf87	chromosome 17 open reading frame 87			GO:0016020(membrane)|GO:0016021(integral to membrane)	"Homo sapiens cDNA FLJ32580 fis, clone SPLEN2000270. [AK057142]"	chr17:5116499-5116440	hs|17p13.2
CB_017849	0.0055637	4.98844e-05	53.6568	up	297.075	640.905	846.915	4.77821	5.55538	10.8305	-1.04412	-0.580948	-0.565238	-6.84128	-6.63088	-5.95521	Detected	Detected	Detected	Not Detected	Not Detected	Not Detected	0	CB_017849	A_33_P3725227	NM_015198	NM_015198	NM_015198	Hs.99141	23242	COBL	cordon-bleu homolog (mouse)	ENST00000462395			"Homo sapiens cordon-bleu homolog (mouse) (COBL), mRNA [NM_015198]"	chr7:51085038-51084979	hs|7p12.1
CB_008042	0.011627	0.000373141	81.2372	up	1407.91	5182.31	1858.12	16.0627	15.8974	27.275	1.20053	2.43447	0.56832	-5.09211	-5.11405	-4.62273	Detected	Detected	Detected	Not Detected	Not Detected	Not Detected	0	CB_008042	A_33_P3279167	NM_001047980	NM_001047980	NM_001047980	Hs.647677	343505	NBPF7	"neuroblastoma breakpoint family, member 7"			GO:0005737(cytoplasm)	"Homo sapiens neuroblastoma breakpoint family, member 7 (NBPF7), mRNA [NM_001047980]"	chr1:120377514-120377455	hs|1p12
CB_005882	0.0139293	0.000574766	5.93408	up	978.178	1828.57	1512.42	170.947	149.583	139.445	0.675148	0.931587	0.271337	-1.68035	-1.87997	-2.26868	Detected	Detected	Detected	Detected	Detected	Detected	0	CB_005882	A_33_P3304576	NM_001001480	NM_001001480	NM_001001480	Hs.653467	439915	KRTAP5-5	keratin associated protein 5-5	ENST00000399676		GO:0045095(keratin filament)	"Homo sapiens keratin associated protein 5-5 (KRTAP5-5), mRNA [NM_001001480]"	chr11:1651668-1651727	hs|11p15.5
CB_012191	0.00416657	1.30695e-05	326.845	up	14591.4	21449	49184.3	55.5638	35.7275	61.1658	4.57403	4.48371	5.2946	-3.30168	-3.94581	-3.45758	Detected	Detected	Detected	Not Detected	Detected	Detected	0	CB_012191	A_24_P322771	NM_003225	NM_003225	NM_003225	Hs.162807	7031	TFF1	trefoil factor 1	ENST00000291527		GO:0005576(extracellular region)|GO:0005615(extracellular space)|GO:0005975(carbohydrate metabolic process)|GO:0006950(response to stress)|GO:0007586(digestion)|GO:0008083(growth factor activity)|GO:0010039(response to iron ion)|GO:0030277(maintenance of gastrointestinal epithelium)|GO:0032355(response to estradiol stimulus)|GO:0043434(response to peptide hormone stimulus)	"Homo sapiens trefoil factor 1 (TFF1), mRNA [NM_003225]"	chr21:43783499-43783440	hs|21q22.3
CB_029030	0.00426279	1.47187e-05	36.7673	up	283.359	420.086	609.226	6.83282	5.44888	10.7935	-1.11232	-1.19037	-1.04048	-6.32527	-6.65881	-5.96014	Detected	Detected	Detected	Not Detected	Not Detected	Not Detected	0	CB_029030	A_33_P3313779	NM_207311	NM_207311	NM_207311	Hs.369763	92558	CCDC64	coiled-coil domain containing 64	ENST00000257583		GO:0005737(cytoplasm)|GO:0005813(centrosome)|GO:0005856(cytoskeleton)|GO:0006810(transport)|GO:0007399(nervous system development)|GO:0017137(Rab GTPase binding)|GO:0031175(neuron projection development)|GO:0034452(dynactin binding)|GO:0055107(Golgi to secretory granule transport)	"Homo sapiens coiled-coil domain containing 64 (CCDC64), mRNA [NM_207311]"	chr12:120531785-120531844	hs|12q24.23
CB_020358	0.0127336	0.00046168	9.12463	up	338.09	540.784	1198.13	32.2337	44.8807	54.8964	-0.857541	-0.826008	-0.064743	-4.08725	-3.61674	-3.61359	Detected	Detected	Detected	Detected	Detected	Detected	0	CB_020358	A_23_P99853	NM_019600	NM_019600	NM_019600	Hs.152385	56204	KIAA1370	KIAA1370	ENST00000261844			"Homo sapiens KIAA1370 (KIAA1370), mRNA [NM_019600]"	chr15:52874158-52874099	hs|15q21.2
CB_029928	0.00796062	0.000151341	79.495	up	6294.99	5574.51	15939.4	95.3175	51.0483	63.0233	3.36118	2.53971	3.669	-2.52308	-3.43098	-3.41442	Detected	Detected	Detected	Detected	Detected	Detected	0	CB_029928	A_33_P3227269	NR_024256	NR_024256	NR_024256	Hs.669736	399717	FLJ45983	hypothetical LOC399717	ENST00000355358			"Homo sapiens hypothetical LOC399717 (FLJ45983), transcript variant 2, non-coding RNA [NR_024256]"	chr10:8092472-8092413	hs|10p14
CB_025201	0.00451451	2.37771e-05	5.95398	up	931.973	1330.26	1518.96	129.802	115.749	163.554	0.605339	0.472573	0.277554	-2.07758	-2.24991	-2.03861	Detected	Detected	Detected	Detected	Detected	Detected	0	CB_025201	A_33_P3278058	NM_138789	NM_138789	NM_138789	Hs.420662	120379	PIH1D2	PIH1 domain containing 2	ENST00000280350			"Homo sapiens PIH1 domain containing 2 (PIH1D2), transcript variant 1, mRNA [NM_138789]"	chr11:111941220-111941161	hs|11q23.1
CB_018744	0.0170618	0.000887384	9.90994	up	6451.59	10760.4	20111.7	569.181	531.13	1307.01	3.39663	3.48853	4.00443	0.0549908	-0.0518475	0.959823	Detected	Detected	Detected	Detected	Detected	Detected	0	CB_018744	A_23_P140427	NM_016337	NM_016337	NM_016337	Hs.125867	51466	EVL	Enah/Vasp-like	ENST00000402714	NP1207586	GO:0003779(actin binding)|GO:0005515(protein binding)|GO:0005522(profilin binding)|GO:0005737(cytoplasm)|GO:0005829(cytosol)|GO:0005856(cytoskeleton)|GO:0005925(focal adhesion)|GO:0007015(actin filament organization)|GO:0007166(cell surface receptor linked signaling pathway)|GO:0007399(nervous system development)|GO:0007411(axon guidance)|GO:0008154(actin polymerization or depolymerization)|GO:00…	"Homo sapiens Enah/Vasp-like (EVL), mRNA [NM_016337]"	chr14:100610330-100610389	hs|14q32.2
CB_009579	0.00610569	6.88493e-05	17.7208	up	3389.69	3962.76	4533.89	115.45	127.045	205.506	2.46813	2.04737	1.85522	-2.24663	-2.11557	-1.7092	Detected	Detected	Detected	Detected	Detected	Detected	0	CB_009579	A_33_P3218783	NM_001149	NM_001149	NM_001149	Hs.499725	288	ANK3	"ankyrin 3, node of Ranvier (ankyrin G)"	ENST00000395293	NP091152	GO:0005515(protein binding)|GO:0005737(cytoplasm)|GO:0005856(cytoskeleton)|GO:0007165(signal transduction)|GO:0016323(basolateral plasma membrane)|GO:0045184(establishment of protein localization)	"Homo sapiens ankyrin 3, node of Ranvier (ankyrin G) (ANK3), transcript variant 2, mRNA [NM_001149]"	chr10:61842434-61842375	hs|10q21.2
CB_011546	0.0146499	0.000654144	22.1162	up	3136.13	3422.87	4531.84	81.8825	68.2895	221.504	2.35596	1.83607	1.85457	-2.74227	-3.01118	-1.60104	Detected	Detected	Detected	Detected	Detected	Detected	0	CB_011546	A_23_P151907	NM_002570	NM_002570	NM_002570	Hs.498494	5046	PCSK6	proprotein convertase subtilisin/kexin type 6	ENST00000348070		GO:0004175(endopeptidase activity)|GO:0004252(serine-type endopeptidase activity)|GO:0005576(extracellular region)|GO:0005615(extracellular space)|GO:0005625(soluble fraction)|GO:0005783(endoplasmic reticulum)|GO:0005796(Golgi lumen)|GO:0008201(heparin binding)|GO:0008233(peptidase activity)|GO:0009100(glycoprotein metabolic process)|GO:0009986(cell surface)|GO:0012505(endomembrane system)|GO:001…	"Homo sapiens proprotein convertase subtilisin/kexin type 6 (PCSK6), transcript variant 1, mRNA [NM_002570]"	chr15:101845215-101845156	hs|15q26.3
CB_014833	0.0101615	0.000272591	66.9971	up	6350.91	7905.62	25220.3	109.271	63.971	165.907	3.37394	3.04375	4.33099	-2.32598	-3.10542	-2.018	Detected	Detected	Detected	Detected	Detected	Detected	0	CB_014833	A_23_P164451	NM_005994	NM_005994	NM_005994	Hs.531085	6909	TBX2	T-box 2	ENST00000424871		"GO:0000122(negative regulation of transcription from RNA polymerase II promoter)|GO:0003007(heart morphogenesis)|GO:0003677(DNA binding)|GO:0003700(sequence-specific DNA binding transcription factor activity)|GO:0005634(nucleus)|GO:0005667(transcription factor complex)|GO:0007275(multicellular organismal development)|GO:0007521(muscle cell fate determination)|GO:0007569(cell aging)|GO:0008284(po…	"Homo sapiens T-box 2 (TBX2), mRNA [NM_005994]"	chr17:59486256-59486315	hs|17q23.2
CB_024060	0.0150518	0.00069366	30.348	up	187.331	235.074	551.45	3.08985	7.34864	10.5387	-1.70936	-2.02795	-1.18423	-7.47021	-6.22729	-5.99461	Detected	Detected	Detected	Not Detected	Not Detected	Not Detected	0	CB_024060	A_32_P219942	NM_033132	NM_033132	NM_033132	Hs.508570	85416	ZIC5	"Zic family member 5 (odd-paired homolog, Drosophila)"	ENST00000397451		GO:0001843(neural tube closure)|GO:0003677(DNA binding)|GO:0005622(intracellular)|GO:0005634(nucleus)|GO:0007275(multicellular organismal development)|GO:0007399(nervous system development)|GO:0008270(zinc ion binding)|GO:0030154(cell differentiation)|GO:0030900(forebrain development)|GO:0046872(metal ion binding)	"Homo sapiens Zic family member 5 (odd-paired homolog, Drosophila) (ZIC5), mRNA [NM_033132]"	chr13:100615740-100615681	hs|13q32.3
CB_017067	0.00499727	3.39641e-05	680.848	up	29957.7	36596.8	30979.9	36.3104	37.9679	21.4997	5.61183	5.25452	4.62773	-3.91544	-3.85806	-4.96598	Detected	Detected	Detected	Not Detected	Detected	Detected	0	CB_017067	A_33_P3341299	NM_014405	NM_014405	NM_014405	Hs.727589	27092	CACNG4	"calcium channel, voltage-dependent, gamma subunit 4"	ENST00000375684		GO:0005244(voltage-gated ion channel activity)|GO:0005245(voltage-gated calcium channel activity)|GO:0005886(plasma membrane)|GO:0005887(integral to plasma membrane)|GO:0006810(transport)|GO:0006811(ion transport)|GO:0006816(calcium ion transport)|GO:0007268(synaptic transmission)|GO:0030666(endocytic vesicle membrane)|GO:0051899(membrane depolarization)	"Homo sapiens calcium channel, voltage-dependent, gamma subunit 4 (CACNG4), mRNA [NM_014405]"	chr17:65028139-65028198	hs|17q24.2
CB_013314	0.0146409	0.000650627	10.0837	up	3366.68	3548.77	6949.56	334.584	307.579	216.726	2.45831	1.88819	2.4714	-0.711529	-0.839956	-1.63251	Detected	Detected	Detected	Detected	Detected	Detected	0	CB_013314	A_23_P108501	NM_004438	NM_004438	NM_004438	Hs.371218	2043	EPHA4	EPH receptor A4	ENST00000424339		GO:0000166(nucleotide binding)|GO:0004714(transmembrane receptor protein tyrosine kinase activity)|GO:0004872(receptor activity)|GO:0005003(ephrin receptor activity)|GO:0005524(ATP binding)|GO:0005887(integral to plasma membrane)|GO:0006468(protein amino acid phosphorylation)|GO:0007165(signal transduction)|GO:0007169(transmembrane receptor protein tyrosine kinase signaling pathway)|GO:0007411(ax…	"Homo sapiens EPH receptor A4 (EPHA4), mRNA [NM_004438]"	chr2:222290776-222290717	hs|2q36.1
CB_013861	0.0110232	0.000324	58.2082	up	593.298	729.769	1199.8	5.34401	6.72148	20.1967	-0.0461931	-0.39362	-0.0627384	-6.67983	-6.35599	-5.05619	Detected	Detected	Detected	Not Detected	Not Detected	Not Detected	0	CB_013861	A_23_P64879	NM_004982	NM_004982	NM_004982	Hs.102308	3764	KCNJ8	"potassium inwardly-rectifying channel, subfamily J, member 8"	ENST00000240662		GO:0001822(kidney development)|GO:0005242(inward rectifier potassium channel activity)|GO:0005244(voltage-gated ion channel activity)|GO:0005524(ATP binding)|GO:0005739(mitochondrion)|GO:0005792(microsome)|GO:0006811(ion transport)|GO:0006813(potassium ion transport)|GO:0007507(heart development)|GO:0008076(voltage-gated potassium channel complex)|GO:0008282(ATP-sensitive potassium channel comple…	"Homo sapiens potassium inwardly-rectifying channel, subfamily J, member 8 (KCNJ8), mRNA [NM_004982]"	chr12:21918724-21918665	hs|12p12.1
CB_022304	0.00695021	9.9204e-05	13.6685	up	516.848	755.059	1332.65	37.4792	27.5201	54.3825	-0.245209	-0.344471	0.0887699	-3.86973	-4.32236	-3.62716	Detected	Detected	Detected	Not Detected	Not Detected	Detected	0	CB_022304	A_24_P135748	NM_024719	NM_024719	NM_024719	Hs.170904	79774	GRTP1	growth hormone regulated TBC protein 1	ENST00000375430		GO:0005096(GTPase activator activity)|GO:0005097(Rab GTPase activator activity)|GO:0005622(intracellular)|GO:0032313(regulation of Rab GTPase activity)	"Homo sapiens growth hormone regulated TBC protein 1 (GRTP1), mRNA [NM_024719]"	chr13:113999217-113980387	hs|13q34
CB_012151	0.0176618	0.000955899	44.63	up	304.63	413.904	1213.47	4.61139	5.69034	18.0655	-1.00789	-1.21176	-0.0463915	-6.89255	-6.59625	-5.21707	Detected	Detected	Detected	Not Detected	Not Detected	Not Detected	0	CB_012151	A_23_P9255	NM_003177	NM_003177	NM_003177	Hs.371720	6850	SYK	spleen tyrosine kinase	ENST00000375754		GO:0000166(nucleotide binding)|GO:0001820(serotonin secretion)|GO:0004672(protein kinase activity)|GO:0004713(protein tyrosine kinase activity)|GO:0004715(non-membrane spanning protein tyrosine kinase activity)|GO:0004716(receptor signaling protein tyrosine kinase activity)|GO:0005178(integrin binding)|GO:0005515(protein binding)|GO:0005524(ATP binding)|GO:0005737(cytoplasm)|GO:0005829(cytosol)|G…	"Homo sapiens spleen tyrosine kinase (SYK), transcript variant 1, mRNA [NM_003177]"	chr9:93658142-93658201	hs|9q22.2
CB_008154	0.0135684	0.000543062	15.6759	up	3876.49	4008.49	5354.89	159.309	116.354	320.963	2.66173	2.06393	2.09533	-1.78206	-2.2424	-1.06597	Detected	Detected	Detected	Detected	Detected	Detected	0	CB_008154	A_24_P50248	NM_001077710	NM_001077710	NM_001077710	Hs.8379	642273	FAM110C	"family with sequence similarity 110, member C"	ENST00000327669		GO:0000922(spindle pole)|GO:0005737(cytoplasm)|GO:0005815(microtubule organizing center)|GO:0005856(cytoskeleton)|GO:0005874(microtubule)	"Homo sapiens family with sequence similarity 110, member C (FAM110C), mRNA [NM_001077710]"	chr2:45533-45474	hs|2p25.3
CB_020767	0.0055637	4.96601e-05	61.0797	up	472.579	603.774	1467.71	7.37648	6.03344	11.3733	-0.374393	-0.66705	0.228039	-6.21482	-6.51179	-5.88466	Detected	Detected	Detected	Not Detected	Not Detected	Not Detected	0	CB_020767	A_23_P79978	NM_020689	NM_020689	NM_020689	Hs.654790	57419	SLC24A3	"solute carrier family 24 (sodium/potassium/calcium exchanger), member 3"	ENST00000328041		"GO:0005886(plasma membrane)|GO:0006811(ion transport)|GO:0006812(cation transport)|GO:0006813(potassium ion transport)|GO:0006814(sodium ion transport)|GO:0006816(calcium ion transport)|GO:0006874(cellular calcium ion homeostasis)|GO:0008273(calcium, potassium:sodium antiporter activity)|GO:0015293(symporter activity)|GO:0015297(antiporter activity)|GO:0016021(integral to membrane)|GO:0055085(tr…	"Homo sapiens solute carrier family 24 (sodium/potassium/calcium exchanger), member 3 (SLC24A3), mRNA [NM_020689]"	chr20:19703459-19703518	hs|20p11.23
CB_016153	0.00682947	9.55324e-05	11.8096	up	107.386	223.133	291.277	8.0269	12.4249	11.7023	-2.51214	-2.10315	-2.10506	-6.09291	-5.4696	-5.84351	Detected	Detected	Detected	Not Detected	Not Detected	Not Detected	0	CB_016153	A_23_P357760	NM_009589	NM_009589	NM_009589	Hs.528631	414	ARSD	arylsulfatase D	ENST00000481340	NP164738	GO:0004065(arylsulfatase activity)|GO:0005764(lysosome)|GO:0016787(hydrolase activity)|GO:0046872(metal ion binding)	"Homo sapiens arylsulfatase D (ARSD), transcript variant 2, mRNA [NM_009589]"	chrX:2832639-2832580	hs|Xp22.33
CB_025772	0.00872072	0.00019149	11.9717	up	367.689	574.657	532.073	32.5982	22.839	24.2392	-0.736462	-0.738359	-1.23583	-4.07103	-4.59134	-4.79296	Detected	Detected	Detected	Not Detected	Not Detected	Detected	0	CB_025772	A_23_P418464	NM_145283	NM_145283	NM_145283	Hs.668937	158046	NXNL2	nucleoredoxin-like 2	ENST00000487646			"Homo sapiens nucleoredoxin-like 2 (NXNL2), transcript variant 2, mRNA [NM_145283]"	chr9:91190004-91190063	hs|9q22.1
CB_010951	0.0152417	0.000715826	32.5114	up	4225.18	7672.57	6915.52	76.9525	82.7065	282.321	2.78599	3.00058	2.46431	-2.83185	-2.73484	-1.25104	Detected	Detected	Detected	Detected	Detected	Detected	0	CB_010951	A_33_P3280471	NM_001982	NM_001982	NM_001982	Hs.118681	2065	ERBB3	v-erb-b2 erythroblastic leukemia viral oncogene homolog 3 (avian)	ENST00000394099		GO:0000166(nucleotide binding)|GO:0004713(protein tyrosine kinase activity)|GO:0004714(transmembrane receptor protein tyrosine kinase activity)|GO:0004716(receptor signaling protein tyrosine kinase activity)|GO:0004888(transmembrane receptor activity)|GO:0005515(protein binding)|GO:0005524(ATP binding)|GO:0005576(extracellular region)|GO:0005615(extracellular space)|GO:0005634(nucleus)|GO:0005886…	"Homo sapiens v-erb-b2 erythroblastic leukemia viral oncogene homolog 3 (avian) (ERBB3), transcript variant 1, mRNA [NM_001982]"	chr12:56482380-56482439	hs|12q13.2
CB_022495	0.00942925	0.000224642	60.6955	up	311.252	740.628	588.674	3.17146	5.04585	10.4454	-0.976864	-0.37231	-1.08998	-7.4326	-6.76967	-6.00744	Detected	Detected	Detected	Not Detected	Not Detected	Not Detected	0	CB_022495	A_33_P3278856	NM_024921	NM_024921	NM_024921	Hs.267038	79983	POF1B	"premature ovarian failure, 1B"	ENST00000276124	NP286844	GO:0003779(actin binding)	"Homo sapiens premature ovarian failure, 1B (POF1B), mRNA [NM_024921]"	chrX:84586022-84585963	hs|Xq21.1
CB_008437	0.00648487	7.72217e-05	134.725	up	2512.61	3042.17	3092.85	21.4163	10.9256	11.3798	2.03617	1.66597	1.30341	-4.67711	-5.65513	-5.88382	Detected	Detected	Detected	Not Detected	Not Detected	Not Detected	0	CB_008437	A_23_P2920	NM_001085	NM_001085	NM_001085	Hs.534293	12	SERPINA3	"serpin peptidase inhibitor, clade A (alpha-1 antiproteinase, antitrypsin), member 3"	ENST00000482740		GO:0003677(DNA binding)|GO:0004867(serine-type endopeptidase inhibitor activity)|GO:0005515(protein binding)|GO:0005576(extracellular region)|GO:0005622(intracellular)|GO:0005634(nucleus)|GO:0006953(acute-phase response)|GO:0006954(inflammatory response)|GO:0019216(regulation of lipid metabolic process)|GO:0030277(maintenance of gastrointestinal epithelium)|GO:0030414(peptidase inhibitor activity)	"Homo sapiens serpin peptidase inhibitor, clade A (alpha-1 antiproteinase, antitrypsin), member 3 (SERPINA3), mRNA [NM_001085]"	chr14:95088682-95088741	hs|14q32.13
CB_023545	0.018041	0.000993856	7.48129	up	958.447	2674.44	3291.32	142.48	144.174	270.148	0.645749	1.4801	1.39314	-1.94314	-1.9331	-1.31463	Detected	Detected	Detected	Detected	Detected	Detected	0	CB_023545	A_23_P218937	NM_032402	NM_032402	NM_032402	Hs.368160	5098	PCDHGC3	"protocadherin gamma subfamily C, 3"	ENST00000308177	NP095787	GO:0005509(calcium ion binding)|GO:0005886(plasma membrane)|GO:0007155(cell adhesion)|GO:0007156(homophilic cell adhesion)|GO:0016020(membrane)|GO:0016021(integral to membrane)|GO:0016339(calcium-dependent cell-cell adhesion)	"Homo sapiens protocadherin gamma subfamily C, 3 (PCDHGC3), transcript variant 2, mRNA [NM_032402]"	chr5:140857807-140857866	hs|5q31.3
CB_024426	0.0162726	0.000817031	6.18342	up	121.148	161.916	177.959	19.7956	15.5396	13.2199	-2.33818	-2.56582	-2.81591	-4.79065	-5.14689	-5.66759	Detected	Detected	Detected	Not Detected	Not Detected	Not Detected	0	CB_024426	A_23_P87072	NM_052959	NM_052959	NM_052959	Hs.99235	116337	PANX3	pannexin 3	ENST00000284288		GO:0005216(ion channel activity)|GO:0005886(plasma membrane)|GO:0005921(gap junction)|GO:0006811(ion transport)|GO:0007267(cell-cell signaling)|GO:0016021(integral to membrane)|GO:0030054(cell junction)	"Homo sapiens pannexin 3 (PANX3), mRNA [NM_052959]"	chr11:124489847-124489906	hs|11q24.2
CB_018678	0.0030714	2.72257e-06	41.7452	up	1424.33	2935.37	3385.12	37.8971	31.7121	44.5859	1.21727	1.61441	1.43368	-3.85374	-4.11781	-3.91371	Detected	Detected	Detected	Not Detected	Not Detected	Detected	0	CB_018678	A_23_P26895	NM_016261	NM_016261	NM_016261	Hs.463638	51174	TUBD1	"tubulin, delta 1"	ENST00000325752		GO:0000166(nucleotide binding)|GO:0003924(GTPase activity)|GO:0005198(structural molecule activity)|GO:0005525(GTP binding)|GO:0005634(nucleus)|GO:0005737(cytoplasm)|GO:0005814(centriole)|GO:0005856(cytoskeleton)|GO:0005874(microtubule)|GO:0007018(microtubule-based movement)|GO:0007275(multicellular organismal development)|GO:0007283(spermatogenesis)|GO:0030154(cell differentiation)|GO:0051258(pr…	"Homo sapiens tubulin, delta 1 (TUBD1), transcript variant 1, mRNA [NM_016261]"	chr17:57937754-57937695	hs|17q23.1
CB_023919	0.0123535	0.000425846	6.10379	up	263.723	492.126	909.928	54.4763	49.8398	52.6806	-1.21592	-0.962031	-0.461702	-3.3302	-3.46554	-3.67303	Detected	Detected	Detected	Not Detected	Detected	Detected	0	CB_023919	A_23_P38427	NM_032932	NM_032932	NM_032932	Hs.406788	84440	RAB11FIP4	RAB11 family interacting protein 4 (class II)	ENST00000325874		GO:0000910(cytokinesis)|GO:0005509(calcium ion binding)|GO:0005515(protein binding)|GO:0005768(endosome)|GO:0015031(protein transport)|GO:0016020(membrane)|GO:0016023(cytoplasmic membrane-bounded vesicle)|GO:0017137(Rab GTPase binding)|GO:0030306(ADP-ribosylation factor binding)|GO:0030496(midbody)|GO:0032154(cleavage furrow)|GO:0042803(protein homodimerization activity)|GO:0044419(interspecies i…	"Homo sapiens RAB11 family interacting protein 4 (class II) (RAB11FIP4), mRNA [NM_032932]"	chr17:29864961-29865020	hs|17q11.2
CB_013613	0.0158228	0.000771471	5.46273	up	631.581	1120.82	2041.21	101.322	126.216	190.9	0.0440178	0.225429	0.703899	-2.43494	-2.12501	-1.81556	Detected	Detected	Detected	Detected	Detected	Detected	0	CB_013613	A_32_P130630	NM_004731	NM_004731	NM_004731	Hs.439643	9194	SLC16A7	"solute carrier family 16, member 7 (monocarboxylic acid transporter 2)"	ENST00000261187		GO:0005477(pyruvate secondary active transmembrane transporter activity)|GO:0005624(membrane fraction)|GO:0005886(plasma membrane)|GO:0005887(integral to plasma membrane)|GO:0006848(pyruvate transport)|GO:0008028(monocarboxylic acid transmembrane transporter activity)|GO:0015293(symporter activity)|GO:0015355(secondary active monocarboxylate transmembrane transporter activity)|GO:0055085(transmem…	"Homo sapiens solute carrier family 16, member 7 (monocarboxylic acid transporter 2) (SLC16A7), mRNA [NM_004731]"	chr12:60174827-60174886	hs|12q14.1
CB_024326	0.0119892	0.000398566	12.7841	up	247.31	601.981	1092.25	28.4996	27.0238	27.8323	-1.30863	-0.671342	-0.198227	-4.26488	-4.34861	-4.59354	Detected	Detected	Detected	Not Detected	Not Detected	Detected	0	CB_024326	A_23_P152428	NM_052858	NM_052858	NM_052858	Hs.513706	91862	MARVELD3	MARVEL domain containing 3	ENST00000268485		GO:0016020(membrane)|GO:0016021(integral to membrane)	"Homo sapiens MARVEL domain containing 3 (MARVELD3), transcript variant 2, mRNA [NM_052858]"	chr16:71668676-71668735	hs|16q22.2
CB_013812	0.00825139	0.000171324	27.6913	up	217.897	213.865	396.621	4.81483	4.69021	10.6161	-1.4913	-2.16436	-1.65969	-6.83027	-6.87512	-5.98406	Detected	Detected	Detected	Not Detected	Not Detected	Not Detected	0	CB_013812	A_23_P84118	NM_004934	NM_004934	NM_004934	Hs.317632	1016	CDH18	"cadherin 18, type 2"	ENST00000507958		GO:0005509(calcium ion binding)|GO:0005886(plasma membrane)|GO:0007155(cell adhesion)|GO:0007156(homophilic cell adhesion)|GO:0016021(integral to membrane)|GO:0034329(cell junction assembly)|GO:0034332(adherens junction organization)|GO:0045216(cell-cell junction organization)	"Homo sapiens cadherin 18, type 2 (CDH18), transcript variant 1, mRNA [NM_004934]"	chr5:19473231-19473172	hs|5p14.3
CB_026024	0.00759607	0.000127808	55.3658	up	306.613	471.7	941.569	3.7072	5.7631	10.3438	-0.998532	-1.02319	-0.412388	-7.20742	-6.57792	-6.02153	Detected	Detected	Detected	Not Detected	Not Detected	Not Detected	0	CB_026024	A_33_P3378665	NM_152332	NM_152332	NM_152332	Hs.510262	123036	TC2N	"tandem C2 domains, nuclear"	ENST00000340892		GO:0005634(nucleus)	"Homo sapiens tandem C2 domains, nuclear (TC2N), transcript variant 1, mRNA [NM_152332]"	chr14:92246677-92246618	hs|14q32.12
CB_022488	0.00416657	1.24018e-05	97.5327	up	3026.45	7463.37	7506.86	42.8059	29.2995	40.134	2.30461	2.9607	2.58268	-3.67801	-4.23196	-4.06548	Detected	Detected	Detected	Not Detected	Not Detected	Detected	0	CB_022488	A_33_P3321642	NM_024915	NM_024915	NM_024915	Hs.661088	79977	GRHL2	grainyhead-like 2 (Drosophila)	ENST00000395927		GO:0003677(DNA binding)|GO:0003700(sequence-specific DNA binding transcription factor activity)|GO:0005634(nucleus)|GO:0005730(nucleolus)|GO:0005737(cytoplasm)|GO:0045449(regulation of transcription)	"Homo sapiens grainyhead-like 2 (Drosophila) (GRHL2), mRNA [NM_024915]"	chr8:102678918-102678977	hs|8q22.3
CB_008430	0.0170938	0.000891091	5.99428	up	572.363	1029.46	1901.64	127.65	80.2758	139.827	-0.0980196	0.10275	0.601716	-2.1017	-2.77787	-2.26474	Detected	Detected	Detected	Detected	Detected	Detected	0	CB_008430	A_23_P203391	NM_001083926	NM_001083926	NM_001083926	Hs.535326	80150	ASRGL1	asparaginase like 1	ENST00000415229		GO:0003948(N4-(beta-N-acetylglucosaminyl)-L-asparaginase activity)|GO:0005634(nucleus)|GO:0005730(nucleolus)|GO:0005737(cytoplasm)|GO:0015630(microtubule cytoskeleton)|GO:0016787(hydrolase activity)|GO:0033345(asparagine catabolic process via L-aspartate)	"Homo sapiens asparaginase like 1 (ASRGL1), transcript variant 1, mRNA [NM_001083926]"	chr11:62159917-62159976	hs|11q12.3
CB_007154	0.006082	6.73218e-05	147.535	up	779.642	1555.87	1622.62	3.21874	5.04359	10.3985	0.347863	0.698586	0.372795	-7.41126	-6.77032	-6.01393	Detected	Detected	Detected	Not Detected	Not Detected	Not Detected	0	CB_007154	A_32_P129752	NM_001017970	NM_001017970	NM_001017970	Hs.146180	161291	TMEM30B	transmembrane protein 30B	ENST00000355702		GO:0016020(membrane)|GO:0016021(integral to membrane)	"Homo sapiens transmembrane protein 30B (TMEM30B), mRNA [NM_001017970]"	chr14:61744747-61744688	hs|14q23.1
CB_012232	0.0171752	0.000902926	14.3817	up	6179.42	7995.62	11659.4	248.716	276.074	776.819	3.33445	3.06008	3.21789	-1.1394	-0.995859	0.209203	Detected	Detected	Detected	Detected	Detected	Detected	0	CB_012232	A_23_P116037	NM_003273	NM_003273	NM_003273	Hs.31130	7108	TM7SF2	transmembrane 7 superfamily member 2	ENST00000345348	NP650669	GO:0005783(endoplasmic reticulum)|GO:0005789(endoplasmic reticulum membrane)|GO:0005887(integral to plasma membrane)|GO:0006695(cholesterol biosynthetic process)|GO:0016020(membrane)|GO:0016491(oxidoreductase activity)|GO:0050613(delta14-sterol reductase activity)|GO:0055114(oxidation reduction)	"Homo sapiens transmembrane 7 superfamily member 2 (TM7SF2), mRNA [NM_003273]"	chr11:64880991-64881050	hs|11q13.1
CB_013848	0.0030714	2.91975e-06	12.4329	up	3641.01	5341.57	6050.98	251.394	231.441	289.872	2.57132	2.47813	2.27164	-1.12394	-1.25027	-1.21296	Detected	Detected	Detected	Detected	Detected	Detected	0	CB_013848	A_24_P372012	NM_004968	NM_004968	NM_004968	Hs.487561	3382	ICA1	"islet cell autoantigen 1, 69kDa"	ENST00000490041	NP081731	GO:0000139(Golgi membrane)|GO:0003674(molecular_function)|GO:0005515(protein binding)|GO:0005634(nucleus)|GO:0005730(nucleolus)|GO:0005737(cytoplasm)|GO:0005794(Golgi apparatus)|GO:0005829(cytosol)|GO:0006836(neurotransmitter transport)|GO:0016020(membrane)|GO:0030054(cell junction)|GO:0030658(transport vesicle membrane)|GO:0030667(secretory granule membrane)|GO:0030672(synaptic vesicle membrane)…	"Homo sapiens islet cell autoantigen 1, 69kDa (ICA1), transcript variant 2, mRNA [NM_004968]"	chr7:8198223-8198164	hs|7p21.3
CB_022573	0.0125057	0.000440992	37.3727	up	173.937	407.508	535.332	3.13179	5.65378	11.3073	-1.81638	-1.23423	-1.22702	-7.45076	-6.60555	-5.89306	Detected	Detected	Detected	Not Detected	Not Detected	Not Detected	0	CB_022573	A_33_P3270489	NM_025059	NM_025059	NM_025059	Hs.660044	80129	C6orf97	chromosome 6 open reading frame 97	ENST00000239374			"Homo sapiens chromosome 6 open reading frame 97 (C6orf97), mRNA [NM_025059]"	chr6:151942097-151942156	hs|6q25.1
CB_013312	0.012707	0.000459374	45.2626	up	16843.2	20415.8	18132.9	176.578	186.499	562.378	4.78107	4.41249	3.85501	-1.63359	-1.56174	-0.256836	Detected	Detected	Detected	Detected	Detected	Detected	0	CB_013312	A_23_P104188	NM_004433	NM_004433	NM_004433	Hs.67928	1999	ELF3	"E74-like factor 3 (ets domain transcription factor, epithelial-specific )"	ENST00000475698		"GO:0003700(sequence-specific DNA binding transcription factor activity)|GO:0003713(transcription coactivator activity)|GO:0005515(protein binding)|GO:0005634(nucleus)|GO:0005730(nucleolus)|GO:0005737(cytoplasm)|GO:0005794(Golgi apparatus)|GO:0006355(regulation of transcription, DNA-dependent)|GO:0006366(transcription from RNA polymerase II promoter)|GO:0006954(inflammatory response)|GO:0007275(m…	"Homo sapiens E74-like factor 3 (ets domain transcription factor, epithelial-specific ) (ELF3), transcript variant 1, mRNA [NM_004433]"	chr1:201984429-201984488	hs|1q32.1
CB_028669	0.00680061	9.2815e-05	11.8424	up	561.482	589.176	856.264	36.0577	38.4588	33.8749	-0.12571	-0.702361	-0.549399	-3.92552	-3.83953	-4.31009	Detected	Detected	Detected	Not Detected	Detected	Detected	0	CB_028669	A_24_P118052	NM_199254	NM_199254	NM_199254	Hs.377488	93492	TPTE2	transmembrane phosphoinositide 3-phosphatase and tensin homolog 2	ENST00000382977	NP1247241	"GO:0004725(protein tyrosine phosphatase activity)|GO:0005216(ion channel activity)|GO:0005737(cytoplasm)|GO:0005783(endoplasmic reticulum)|GO:0005789(endoplasmic reticulum membrane)|GO:0006470(protein amino acid dephosphorylation)|GO:0006811(ion transport)|GO:0008138(protein tyrosine/serine/threonine phosphatase activity)|GO:0016020(membrane)|GO:0016021(integral to membrane)|GO:0016314(phosphati…	"Homo sapiens transmembrane phosphoinositide 3-phosphatase and tensin homolog 2 (TPTE2), transcript variant 3, mRNA [NM_199254]"	chr13:20012241-20010397	hs|13q12.11
CB_025700	0.0126248	0.000453713	66.3266	up	297.843	486.331	1741.65	4.56581	4.94922	10.5381	-1.04039	-0.979121	0.474926	-6.90688	-6.79757	-5.99469	Detected	Detected	Detected	Not Detected	Not Detected	Not Detected	0	CB_025700	A_23_P306215	NM_145175	NM_145175	NM_145175	Hs.260855	151354	FAM84A	"family with sequence similarity 84, member A"	ENST00000331243			"Homo sapiens family with sequence similarity 84, member A (FAM84A), mRNA [NM_145175]"	chr2:14776066-14776125	hs|2p24.3
CB_023199	0.00663191	8.31342e-05	101.417	up	2802.77	3227.14	4959.11	23.6446	32.008	15.6491	2.19383	1.75113	1.98455	-4.53431	-4.10441	-5.42423	Detected	Detected	Detected	Not Detected	Not Detected	Detected	0	CB_023199	A_23_P148990	NM_031935	NM_031935	NM_031935	Hs.58877	83872	HMCN1	hemicentin 1	ENST00000271588	NP1165247	GO:0005509(calcium ion binding)|GO:0005576(extracellular region)|GO:0005604(basement membrane)|GO:0005938(cell cortex)|GO:0007601(visual perception)|GO:0008218(bioluminescence)|GO:0018298(protein-chromophore linkage)|GO:0030054(cell junction)|GO:0050896(response to stimulus)	"Homo sapiens hemicentin 1 (HMCN1), mRNA [NM_031935]"	chr1:186159679-186159738	hs|1q31.1
CB_021616	0.00532127	4.3767e-05	13.8842	up	2468.04	3405.29	5056.86	192.059	151.985	149.828	2.01035	1.82864	2.01272	-1.51234	-1.85698	-2.16507	Detected	Detected	Detected	Detected	Detected	Detected	0	CB_021616	A_23_P23438	NM_022367	NM_022367	NM_022367	Hs.408846	64218	SEMA4A	"sema domain, immunoglobulin domain (Ig), transmembrane domain (TM) and short cytoplasmic domain, (semaphorin) 4A"	ENST00000368286		GO:0004872(receptor activity)|GO:0005886(plasma membrane)|GO:0007275(multicellular organismal development)|GO:0007399(nervous system development)|GO:0007411(axon guidance)|GO:0007601(visual perception)|GO:0016021(integral to membrane)|GO:0030154(cell differentiation)|GO:0050896(response to stimulus)	"Homo sapiens sema domain, immunoglobulin domain (Ig), transmembrane domain (TM) and short cytoplasmic domain, (semaphorin) 4A (SEMA4A), transcript variant 1, mRNA [NM_022367]"	chr1:156146532-156146591	hs|1q22
CB_023154	0.0128819	0.000478419	12.2934	up	105.291	149.186	276.576	7.03155	6.06128	15.1112	-2.54057	-2.68394	-2.17978	-6.28391	-6.50515	-5.47469	Detected	Detected	Detected	Not Detected	Not Detected	Not Detected	0	CB_023154	A_23_P218942	NM_031883	NM_031883	NM_031883	Hs.199343	56134	PCDHAC2	"protocadherin alpha subfamily C, 2"	ENST00000409165		GO:0005509(calcium ion binding)|GO:0005886(plasma membrane)|GO:0005887(integral to plasma membrane)|GO:0007155(cell adhesion)|GO:0007156(homophilic cell adhesion)|GO:0007399(nervous system development)	"Homo sapiens protocadherin alpha subfamily C, 2 (PCDHAC2), transcript variant 2, mRNA [NM_031883]"	chr5:140348874-140348933	hs|5q31.3
CB_024817	0.00784491	0.000145827	8.8266	up	12935.2	19713.3	18034.2	951.185	1247.4	1552.3	4.40021	4.36196	3.84713	0.795831	1.17994	1.20796	Detected	Detected	Detected	Detected	Detected	Detected	0	CB_024817	A_24_P116606	NM_130791	NM_130791	NM_130791	Hs.461453	51741	WWOX	WW domain containing oxidoreductase	ENST00000355860		GO:0001649(osteoblast differentiation)|GO:0005515(protein binding)|GO:0005634(nucleus)|GO:0005737(cytoplasm)|GO:0005739(mitochondrion)|GO:0005794(Golgi apparatus)|GO:0006915(apoptosis)|GO:0006917(induction of apoptosis)|GO:0008202(steroid metabolic process)|GO:0016491(oxidoreductase activity)|GO:0030178(negative regulation of Wnt receptor signaling pathway)|GO:0046983(protein dimerization activit…	"Homo sapiens WW domain containing oxidoreductase (WWOX), transcript variant 2, mRNA [NM_130791]"	chr16:78143698-78148897	hs|16q23.1
CB_022063	0.0084184	0.000178074	33.7947	up	1939.78	2407.89	6304.95	66.1618	40.1157	79.1779	1.66287	1.32864	2.33096	-3.04983	-3.77867	-3.08521	Detected	Detected	Detected	Detected	Not Detected	Detected	0	CB_022063	A_23_P118894	NM_024320	NM_024320	NM_024320	Hs.368260	79170	PRR15L	proline rich 15-like	ENST00000300557			"Homo sapiens proline rich 15-like (PRR15L), mRNA [NM_024320]"	chr17:46029448-46029389	hs|17q21.32
CB_029026	0.00824322	0.000169832	122.608	up	1772.29	2344.67	3045.88	6.56254	10.7531	26.8018	1.53259	1.29025	1.28133	-6.3835	-5.67809	-4.64797	Detected	Detected	Detected	Not Detected	Not Detected	Not Detected	0	CB_029026	A_23_P366098	NM_207308	NM_207308	NM_207308	Hs.67639	91181	NUP210L	nucleoporin 210kDa-like	ENST00000271854		GO:0016020(membrane)|GO:0016021(integral to membrane)	"Homo sapiens nucleoporin 210kDa-like (NUP210L), transcript variant 1, mRNA [NM_207308]"	chr1:153965562-153965503	hs|1q21.3
CB_024450	0.0134808	0.000534855	17.3754	up	102.974	332.899	532.986	9.3064	9.12943	11.2907	-2.57267	-1.52598	-1.23336	-5.87953	-5.91424	-5.89517	Detected	Detected	Detected	Not Detected	Not Detected	Not Detected	0	CB_024450	A_32_P701268	NM_053002	NM_053002	NM_053002	Hs.58561	116931	MED12L	mediator complex subunit 12-like	ENST00000474524		GO:0005634(nucleus)|GO:0006357(regulation of transcription from RNA polymerase II promoter)|GO:0016455(RNA polymerase II transcription mediator activity)|GO:0016592(mediator complex)|GO:0045449(regulation of transcription)	"Homo sapiens mediator complex subunit 12-like (MED12L), mRNA [NM_053002]"	chr3:151150621-151150680	hs|3q25.1
CB_018192	0.0124427	0.000437266	17.1912	up	445.416	468.265	612.97	27.3853	12.4624	20.3076	-0.459796	-1.03373	-1.03164	-4.32242	-5.46526	-5.04829	Detected	Detected	Detected	Not Detected	Not Detected	Detected	0	CB_018192	A_24_P374759	NM_015576	NM_015576	NM_015576	Hs.476389	26059	ERC2	ELKS/RAB6-interacting/CAST family member 2	ENST00000492584		GO:0005515(protein binding)|GO:0005737(cytoplasm)|GO:0005856(cytoskeleton)|GO:0019717(synaptosome)|GO:0030054(cell junction)|GO:0030426(growth cone)|GO:0042734(presynaptic membrane)|GO:0045202(synapse)	"Homo sapiens ELKS/RAB6-interacting/CAST family member 2 (ERC2), mRNA [NM_015576]"	chr3:56026254-56026195	hs|3p14.3
CB_010924	0.00969859	0.000240331	19.5948	up	21121.4	18275	38960.3	697.13	623.21	1267.16	5.10761	4.25267	4.95841	0.347532	0.178806	0.915152	Detected	Detected	Detected	Detected	Detected	Detected	0	CB_010924	A_33_P3229953	NM_001958	NM_001958	NM_001958	Hs.433839	1917	EEF1A2	eukaryotic translation elongation factor 1 alpha 2	ENST00000217182		"GO:0000166(nucleotide binding)|GO:0003746(translation elongation factor activity)|GO:0003924(GTPase activity)|GO:0005515(protein binding)|GO:0005525(GTP binding)|GO:0005634(nucleus)|GO:0005737(cytoplasm)|GO:0008135(translation factor activity, nucleic acid binding)|GO:0010035(response to inorganic substance)|GO:0043025(neuronal cell body)"	"Homo sapiens eukaryotic translation elongation factor 1 alpha 2 (EEF1A2), mRNA [NM_001958]"	chr20:62119501-62119442	hs|20q13.33
CB_007136	0.00773928	0.000140417	6.01506	up	19007.5	22551.4		2443.08	2255.78	3332.41	4.95548	4.55601		2.15674	2.03464	2.31012	Detected	Detected	Compromised	Detected	Detected	Detected	0	CB_007136	A_23_P218331	NM_001017916	NM_001017916	NM_001017916	Hs.355264	1534	CYB561	cytochrome b-561	ENST00000448884		GO:0000293(ferric-chelate reductase activity)|GO:0004128(cytochrome-b5 reductase activity)|GO:0005887(integral to plasma membrane)|GO:0006091(generation of precursor metabolites and energy)|GO:0006810(transport)|GO:0016020(membrane)|GO:0022900(electron transport chain)|GO:0046872(metal ion binding)	"Homo sapiens cytochrome b-561 (CYB561), transcript variant 2, mRNA [NM_001017916]"	chr17:61510687-61510628	hs|17q23.3
CB_022494	0.00696502	0.000101959	226.002	up	1489.6	3059.59	2584.18	4.17342	4.69257	14.3489	1.28191	1.67421	1.04418	-7.03652	-6.87439	-5.54937	Detected	Detected	Detected	Not Detected	Not Detected	Not Detected	0	CB_022494	A_24_P151692	NM_024921	NM_024921	NM_024921	Hs.267038	79983	POF1B	"premature ovarian failure, 1B"	ENST00000276124	NP286844	GO:0003779(actin binding)	"Homo sapiens premature ovarian failure, 1B (POF1B), mRNA [NM_024921]"	chrX:84561300-84561241	hs|Xq21.1
CB_012526	0.0098084	0.000250129	8.62289	up	1303.82	2127.37	2223.95	139.094	163.867	116.26	1.08972	1.14994	0.8276	-1.97784	-1.74839	-2.53103	Detected	Detected	Detected	Detected	Detected	Detected	0	CB_012526	A_23_P152330	NM_003586	NM_003586	NM_003586	Hs.355281	8448	DOC2A	"double C2-like domains, alpha"	ENST00000350119		GO:0005215(transporter activity)|GO:0005488(binding)|GO:0005515(protein binding)|GO:0005544(calcium-dependent phospholipid binding)|GO:0005764(lysosome)|GO:0007268(synaptic transmission)|GO:0007399(nervous system development)|GO:0016020(membrane)|GO:0016079(synaptic vesicle exocytosis)|GO:0017158(regulation of calcium ion-dependent exocytosis)|GO:0019717(synaptosome)|GO:0030054(cell junction)|GO:…	"Homo sapiens double C2-like domains, alpha (DOC2A), mRNA [NM_003586]"	chr16:30017939-30017794	hs|16p11.2
CB_023291	0.00806611	0.000160856	25.2746	up	1224.11	2738.32	5039.24	54.2792	78.5501	67.5829	0.998714	1.51416	2.00768	-3.33543	-2.80923	-3.31365	Detected	Detected	Detected	Detected	Detected	Detected	0	CB_023291	A_23_P359588	NM_032098	NM_032098	NM_032098	Hs.368160	8641	PCDHGB4	"protocadherin gamma subfamily B, 4"	ENST00000519479	NP363632	GO:0005509(calcium ion binding)|GO:0005886(plasma membrane)|GO:0007155(cell adhesion)|GO:0007156(homophilic cell adhesion)|GO:0016020(membrane)|GO:0016021(integral to membrane)|GO:0016339(calcium-dependent cell-cell adhesion)	"Homo sapiens protocadherin gamma subfamily B, 4 (PCDHGB4), transcript variant 2, mRNA [NM_032098]"	chr5:140769762-140769821	hs|5q31.3
CB_015017	0.0173254	0.000918657	7.80775	up	7797.68	8131.69	11879.4	841.823	888.945	582.461	3.67002	3.08442	3.24486	0.619621	0.691181	-0.206215	Detected	Detected	Detected	Detected	Detected	Detected	0	CB_015017	A_33_P3299066	NM_006186	NM_006186	NM_006186	Hs.563344	4929	NR4A2	"nuclear receptor subfamily 4, group A, member 2"	ENST00000417972		"GO:0003700(sequence-specific DNA binding transcription factor activity)|GO:0003707(steroid hormone receptor activity)|GO:0004879(ligand-dependent nuclear receptor activity)|GO:0005515(protein binding)|GO:0005634(nucleus)|GO:0005654(nucleoplasm)|GO:0005737(cytoplasm)|GO:0006355(regulation of transcription, DNA-dependent)|GO:0007165(signal transduction)|GO:0008270(zinc ion binding)|GO:0010035(resp…	"Homo sapiens nuclear receptor subfamily 4, group A, member 2 (NR4A2), mRNA [NM_006186]"	chr2:157182315-157182256	hs|2q24.1
CB_005765	0.00439507	2.22378e-05	24.1431	up	233.426	347.667	457.673	7.93087	6.84161	13.397	-1.39199	-1.46336	-1.45314	-6.11027	-6.33043	-5.64839	Detected	Detected	Detected	Not Detected	Not Detected	Not Detected	0	CB_005765	A_24_P671164	NM_000949	NM_000949	NM_000949	Hs.368587	5618	PRLR	prolactin receptor	ENST00000382002		GO:0004872(receptor activity)|GO:0004925(prolactin receptor activity)|GO:0005515(protein binding)|GO:0005576(extracellular region)|GO:0006694(steroid biosynthetic process)|GO:0006916(anti-apoptosis)|GO:0007166(cell surface receptor linked signaling pathway)|GO:0007171(activation of transmembrane receptor protein tyrosine kinase activity)|GO:0007566(embryo implantation)|GO:0007595(lactation)|GO:00…	"Homo sapiens prolactin receptor (PRLR), mRNA [NM_000949]"	chr5:35056262-35056203	hs|5p13.2
CB_006755	0.0125769	0.000447698	14.896	up	78.7692	168.559	346.547	5.76425	6.26752	10.6126	-2.95925	-2.5078	-1.8544	-6.57062	-6.45688	-5.98453	Detected	Detected	Detected	Not Detected	Not Detected	Not Detected	0	CB_006755	A_23_P349025	NM_001010860	NM_001010860	NM_001010860	Hs.421961	161394	SAMD15	sterile alpha motif domain containing 15	ENST00000216471			"Homo sapiens sterile alpha motif domain containing 15 (SAMD15), mRNA [NM_001010860]"	chr14:77857457-77857516	hs|14q24.3
CB_021132	0.00689368	9.73768e-05	14.0158	up	495.384	743.423	1423.12	37.3922	27.8858	50.2812	-0.306401	-0.366877	0.183533	-3.87309	-4.30331	-3.74028	Detected	Detected	Detected	Not Detected	Not Detected	Detected	0	CB_021132	A_33_P3262156	NM_021097	NM_021097	NM_021097	Hs.468274	6546	SLC8A1	"solute carrier family 8 (sodium/calcium exchanger), member 1"	ENST00000403092		GO:0001666(response to hypoxia)|GO:0002026(regulation of the force of heart contraction)|GO:0002028(regulation of sodium ion transport)|GO:0005432(calcium:sodium antiporter activity)|GO:0005516(calmodulin binding)|GO:0005624(membrane fraction)|GO:0005886(plasma membrane)|GO:0005887(integral to plasma membrane)|GO:0005901(caveola)|GO:0006811(ion transport)|GO:0006814(sodium ion transport)|GO:00068…	"Homo sapiens solute carrier family 8 (sodium/calcium exchanger), member 1 (SLC8A1), transcript variant A, mRNA [NM_021097]"	chr2:40342452-40342393	hs|2p22.1
CB_014101	0.015038	0.000691277	24.6998	up	113.672	193.363	456.224	3.43131	5.10822	10.4567	-2.43007	-2.30975	-1.45771	-7.31899	-6.75195	-6.00587	Detected	Detected	Detected	Not Detected	Not Detected	Not Detected	0	CB_014101	A_32_P183765	NM_005235	NM_005235	NM_005235	Hs.390729	2066	ERBB4	v-erb-a erythroblastic leukemia viral oncogene homolog 4 (avian)	ENST00000342788		"GO:0000166(nucleotide binding)|GO:0004714(transmembrane receptor protein tyrosine kinase activity)|GO:0004716(receptor signaling protein tyrosine kinase activity)|GO:0004872(receptor activity)|GO:0005515(protein binding)|GO:0005524(ATP binding)|GO:0005634(nucleus)|GO:0005730(nucleolus)|GO:0005737(cytoplasm)|GO:0005886(plasma membrane)|GO:0005901(caveola)|GO:0007165(signal transduction)|GO:000716…	"Homo sapiens v-erb-a erythroblastic leukemia viral oncogene homolog 4 (avian) (ERBB4), transcript variant JM-a/CVT-1, mRNA [NM_005235]"	chr2:212240574-212240515	hs|2q34
CB_024931	0.0164864	0.000833832	8.61391	up	835.4	922.939	1869.74	83.2395	55.6573	134.09	0.447518	-0.0548239	0.577309	-2.71856	-3.30627	-2.32518	Detected	Detected	Detected	Detected	Detected	Detected	0	CB_024931	A_23_P424561	NM_133639	NM_133639	NM_133639	Hs.447901	171177	RHOV	"ras homolog gene family, member V"	ENST00000220507	NP1201175	GO:0000166(nucleotide binding)|GO:0005525(GTP binding)|GO:0005622(intracellular)|GO:0005768(endosome)|GO:0005829(cytosol)|GO:0005886(plasma membrane)|GO:0007264(small GTPase mediated signal transduction)|GO:0010008(endosome membrane)|GO:0046872(metal ion binding)|GO:0051056(regulation of small GTPase mediated signal transduction)	"Homo sapiens ras homolog gene family, member V (RHOV), mRNA [NM_133639]"	chr15:41165006-41164947	hs|15q15.1
CB_029153	0.00797426	0.000152201	20.3302	up	1237.56	1155.07	2727.52	50.4835	38.103	66.4361	1.01447	0.268847	1.12206	-3.44001	-3.85294	-3.33834	Detected	Detected	Detected	Detected	Not Detected	Detected	0	CB_029153	A_23_P166297	NM_207627	NM_207627	NM_207627	Hs.124649	9619	ABCG1	"ATP-binding cassette, sub-family G (WHITE), member 1"	ENST00000340588		GO:0000139(Golgi membrane)|GO:0000166(nucleotide binding)|GO:0005524(ATP binding)|GO:0005543(phospholipid binding)|GO:0005548(phospholipid transporter activity)|GO:0005768(endosome)|GO:0005783(endoplasmic reticulum)|GO:0005789(endoplasmic reticulum membrane)|GO:0005794(Golgi apparatus)|GO:0005886(plasma membrane)|GO:0005887(integral to plasma membrane)|GO:0006629(lipid metabolic process)|GO:00068…	"Homo sapiens ATP-binding cassette, sub-family G (WHITE), member 1 (ABCG1), transcript variant 5, mRNA [NM_207627]"	chr21:43716784-43716843	hs|21q22.3
CB_010453	0.0143793	0.000625064	18.2743	up	152.061	241.109	541.537	9.63124	5.82397	15.9747	-2.0103	-1.99138	-1.2104	-5.83003	-6.56277	-5.39452	Detected	Detected	Detected	Not Detected	Not Detected	Not Detected	0	CB_010453	A_33_P3261803	NM_001441	NM_001441	NM_001441	Hs.720143	2166	FAAH	fatty acid amide hydrolase	ENST00000396325		"GO:0005737(cytoplasm)|GO:0005856(cytoskeleton)|GO:0009062(fatty acid catabolic process)|GO:0012505(endomembrane system)|GO:0016021(integral to membrane)|GO:0016787(hydrolase activity)|GO:0016884(carbon-nitrogen ligase activity, with glutamine as amido-N-donor)|GO:0017064(fatty acid amide hydrolase activity)|GO:0031090(organelle membrane)"	"Homo sapiens fatty acid amide hydrolase (FAAH), mRNA [NM_001441]"	chr1:46876109-46876168	hs|1p33
CB_024140	0.00759607	0.000128813	101.754	up	448.069	1460.65	2265.68	6.21357	5.54696	11.2472	-0.451228	0.607474	0.85442	-6.46233	-6.63307	-5.90074	Detected	Detected	Detected	Not Detected	Not Detected	Not Detected	0	CB_024140	A_23_P156025	NM_033267	NM_033267	NM_033267	Hs.282089	153572	IRX2	iroquois homeobox 2	ENST00000382611		"GO:0003700(sequence-specific DNA binding transcription factor activity)|GO:0005634(nucleus)|GO:0006355(regulation of transcription, DNA-dependent)|GO:0030528(transcription regulator activity)|GO:0043565(sequence-specific DNA binding)"	"Homo sapiens iroquois homeobox 2 (IRX2), transcript variant 1, mRNA [NM_033267]"	chr5:2746395-2746336	hs|5p15.33
CB_024823	0.0169516	0.000878846	5.23337	up	65.7974	78.8443	82.7666	10.7717	7.1049	10.7808	-3.21885	-3.60398	-3.92033	-5.66858	-6.27595	-5.96184	Detected	Detected	Detected	Not Detected	Not Detected	Not Detected	0	CB_024823	A_23_P327551	NM_130808	NM_130808	NM_130808	Hs.199877	131034	CPNE4	copine IV	ENST00000393189			"Homo sapiens copine IV (CPNE4), mRNA [NM_130808]"	chr3:131253868-131253809	hs|3q22.1
CB_018769	0.00825139	0.000170653	6.91023	up	3598.1	4698.85	9517.83	512.475	508.711	515.206	2.55422	2.29317	2.9251	-0.0964127	-0.114065	-0.383226	Detected	Detected	Detected	Detected	Detected	Detected	0	CB_018769	A_23_P5131	NM_016368	NM_016368	NM_016368	Hs.405873	51477	ISYNA1	inositol-3-phosphate synthase 1	ENST00000317018		GO:0004512(inositol-3-phosphate synthase activity)|GO:0005488(binding)|GO:0005737(cytoplasm)|GO:0006021(inositol biosynthetic process)|GO:0008654(phospholipid biosynthetic process)|GO:0016853(isomerase activity)	"Homo sapiens inositol-3-phosphate synthase 1 (ISYNA1), transcript variant 1, mRNA [NM_016368]"	chr19:18545827-18545768	hs|19p13.11
CB_024141	0.00416657	1.3273e-05	84.9818	up	6818.3	6616.19	11605	49.653	70.0934	67.5035	3.47639	2.78687	3.21114	-3.46394	-2.97356	-3.31534	Detected	Detected	Detected	Detected	Detected	Detected	0	CB_024141	A_33_P3297562	NM_033267	NM_033267	NM_033267	Hs.282089	153572	IRX2	iroquois homeobox 2	ENST00000302057		"GO:0003700(sequence-specific DNA binding transcription factor activity)|GO:0005634(nucleus)|GO:0006355(regulation of transcription, DNA-dependent)|GO:0030528(transcription regulator activity)|GO:0043565(sequence-specific DNA binding)"	"Homo sapiens iroquois homeobox 2 (IRX2), transcript variant 1, mRNA [NM_033267]"	chr5:2746939-2746880	hs|5p15.33
CB_025394	0.00872072	0.000191204	9.16605	up	786.488	1385.65	1417.34	88.2566	90.4331	69.2148	0.360476	0.531426	0.177664	-2.63412	-2.60599	-3.27922	Detected	Detected	Detected	Detected	Detected	Detected	0	CB_025394	A_24_P336983	NM_144575	NM_144575	NM_144575	Hs.660911	92291	CAPN13	calpain 13	ENST00000404918		GO:0004198(calcium-dependent cysteine-type endopeptidase activity)|GO:0005509(calcium ion binding)|GO:0005622(intracellular)|GO:0006508(proteolysis)|GO:0008233(peptidase activity)|GO:0008234(cysteine-type peptidase activity)	"Homo sapiens calpain 13 (CAPN13), mRNA [NM_144575]"	chr2:30954236-30953620	hs|2p23.1
CB_006068	0.00487256	3.08325e-05	32.925	up	13822.9	19643.2	24350.8	289.685	300.909	585.307	4.49596	4.35682	4.28037	-0.919413	-0.871584	-0.199182	Detected	Detected	Detected	Detected	Detected	Detected	0	CB_006068	A_33_P3398065	NM_001003397	NM_001003397	NM_001003397	Hs.591347	7164	TPD52L1	tumor protein D52-like 1	ENST00000392483		GO:0000086(G2/M transition of mitotic cell cycle)|GO:0005515(protein binding)|GO:0005737(cytoplasm)|GO:0006309(DNA fragmentation involved in apoptotic nuclear change)|GO:0006917(induction of apoptosis)|GO:0008656(caspase activator activity)|GO:0042802(identical protein binding)|GO:0042803(protein homodimerization activity)|GO:0043406(positive regulation of MAP kinase activity)|GO:0046330(positive…	"Homo sapiens tumor protein D52-like 1 (TPD52L1), transcript variant 4, mRNA [NM_001003397]"	chr6:125550352-125550411	hs|6q22.31
CB_023142	0.00680061	9.31495e-05	11.8254	up	1038.76	1793.93	2246.43	104.391	62.2132	107.354	0.761841	0.903992	0.842107	-2.3919	-3.14562	-2.64601	Detected	Detected	Detected	Detected	Detected	Detected	0	CB_023142	A_33_P3352867	NM_031848	NM_031848	NM_031848	Hs.199343	56142	PCDHA6	protocadherin alpha 6	ENST00000289630		GO:0005509(calcium ion binding)|GO:0005515(protein binding)|GO:0005576(extracellular region)|GO:0005886(plasma membrane)|GO:0005887(integral to plasma membrane)|GO:0007155(cell adhesion)|GO:0007156(homophilic cell adhesion)|GO:0007399(nervous system development)	"Homo sapiens protocadherin alpha 6 (PCDHA6), transcript variant 2, mRNA [NM_031848]"	chr5:140210009-140210068	hs|5q31.3
CB_020406	0.00734323	0.000114463	90.8277	up	3104.77	2750.24	2699.88	21.136	13.85	28.9479	2.34147	1.52043	1.10737	-4.69612	-5.31296	-4.53684	Detected	Detected	Detected	Not Detected	Not Detected	Detected	0	CB_020406	A_33_P3241779	NM_020040	NM_020040	NM_020040	Hs.351544	56604	TUBB4Q	"tubulin, beta polypeptide 4, member Q"	ENST00000290377		GO:0000166(nucleotide binding)|GO:0003924(GTPase activity)|GO:0005198(structural molecule activity)|GO:0005525(GTP binding)|GO:0005737(cytoplasm)|GO:0005856(cytoskeleton)|GO:0005874(microtubule)|GO:0006457(protein folding)|GO:0007018(microtubule-based movement)|GO:0044267(cellular protein metabolic process)|GO:0051084(de novo' posttranslational protein folding)|GO:0051258(protein polymerization)	"Homo sapiens tubulin, beta polypeptide 4, member Q (TUBB4Q), mRNA [NM_020040]"	chr4:190904384-190904325	hs|4q35.2
CB_008795	0.0116632	0.00037668	8.66769	up	53.3313	99.7742	150.193	5.02103	6.10568	11.0258	-3.52189	-3.26432	-3.06064	-6.76977	-6.49462	-5.92942	Detected	Detected	Detected	Not Detected	Not Detected	Not Detected	0	CB_008795	A_33_P3347397	NM_001113490	NM_001113490	NM_001113490	Hs.528051	154796	AMOT	angiomotin	ENST00000371962		GO:0001570(vasculogenesis)|GO:0001701(in utero embryonic development)|GO:0001702(gastrulation with mouth forming second)|GO:0001725(stress fiber)|GO:0001726(ruffle)|GO:0004872(receptor activity)|GO:0005515(protein binding)|GO:0005737(cytoplasm)|GO:0005884(actin filament)|GO:0005923(tight junction)|GO:0006935(chemotaxis)|GO:0007043(cell-cell junction assembly)|GO:0009897(external side of plasma me…	"Homo sapiens angiomotin (AMOT), transcript variant 1, mRNA [NM_001113490]"	chrX:112021799-112021740	hs|Xq23
CB_015912	0.0151624	0.000705102	20.242	up	110.562	150.348	367.962	3.57342	5.34791	10.6286	-2.47009	-2.67275	-1.7679	-7.26045	-6.68579	-5.98235	Detected	Detected	Detected	Not Detected	Not Detected	Not Detected	0	CB_015912	A_32_P98072	NM_007113	NM_007113	NM_007113	Hs.432416	7062	TCHH	trichohyalin	ENST00000368804		"GO:0005509(calcium ion binding)|GO:0005856(cytoskeleton)|GO:0008150(biological_process)|GO:0030674(protein binding, bridging)|GO:0031424(keratinization)|GO:0045109(intermediate filament organization)"	"Homo sapiens trichohyalin (TCHH), mRNA [NM_007113]"	chr1:152078925-152078866	hs|1q21.3
CB_020577	0.00961507	0.000236448	7.90405	up	95.3635	191.112	297.337	10.8114	14.7358	18.9719	-2.68344	-2.32665	-2.07536	-5.66327	-5.22351	-5.14644	Detected	Detected	Detected	Not Detected	Not Detected	Not Detected	0	CB_020577	A_23_P46947	NM_020348	NM_020348	NM_020348	Hs.274579	26507	CNNM1	cyclin M1	ENST00000370534		GO:0005886(plasma membrane)|GO:0006811(ion transport)|GO:0016021(integral to membrane)	"Homo sapiens cyclin M1 (CNNM1), mRNA [NM_020348]"	chr10:101153552-101153611	hs|10q24.2
CB_009141	0.0145568	0.000644556	47.2745	up	7251.11	7546.33	20661.3	177.434	198.345	83.7454	3.56518	2.97664	4.04333	-1.62662	-1.4729	-3.00429	Detected	Detected	Detected	Detected	Detected	Detected	0	CB_009141	A_33_P3228460	NM_001136007	NM_001136007	NM_001136007	Hs.301350	5349	FXYD3	FXYD domain containing ion transport regulator 3	ENST00000406988		GO:0005216(ion channel activity)|GO:0005254(chloride channel activity)|GO:0005887(integral to plasma membrane)|GO:0006811(ion transport)|GO:0006821(chloride transport)|GO:0016020(membrane)|GO:0034707(chloride channel complex)	"Homo sapiens FXYD domain containing ion transport regulator 3 (FXYD3), transcript variant 3, mRNA [NM_001136007]"	chr19:35614472-35614531	hs|19q13.12
CB_027264	0.0097315	0.000245325	263.127	up	4526.9	8070.14	16075.3	12.1427	13.388	54.6151	2.8855	3.07346	3.68125	-5.49573	-5.3619	-3.621	Detected	Detected	Detected	Not Detected	Not Detected	Not Detected	0	CB_027264	A_23_P207632	NM_174953	NM_174953	NM_174953	Hs.513870	489	ATP2A3	"ATPase, Ca++ transporting, ubiquitous"	ENST00000359983	NP602178	"GO:0000166(nucleotide binding)|GO:0005388(calcium-transporting ATPase activity)|GO:0005515(protein binding)|GO:0005524(ATP binding)|GO:0005634(nucleus)|GO:0005783(endoplasmic reticulum)|GO:0005789(endoplasmic reticulum membrane)|GO:0006754(ATP biosynthetic process)|GO:0006810(transport)|GO:0006812(cation transport)|GO:0006816(calcium ion transport)|GO:0007596(blood coagulation)|GO:0016020(membra…	"Homo sapiens ATPase, Ca++ transporting, ubiquitous (ATP2A3), transcript variant 5, mRNA [NM_174953]"	chr17:3827607-3827548	hs|17p13.2
CB_012449	0.00416657	1.04933e-05	1278.1	up	12081.6	12206.3	13942.4	4.3518	5.94373	10.4863	4.30171	3.67042	3.47588	-6.97614	-6.5334	-6.0018	Detected	Detected	Detected	Not Detected	Not Detected	Not Detected	0	CB_012449	A_23_P363174	NM_003511	NM_003511	NM_003511	Hs.233568	8332	HIST1H2AL	"histone cluster 1, H2al"	ENST00000357320			"Homo sapiens histone cluster 1, H2al (HIST1H2AL), mRNA [NM_003511]"	chr6:27833502-27833561	hs|6p22.1
CB_004875	0.0145618	0.000645701	36.9041	up	2816.37	5677.85	4782.33	40.175	134.792	77.3871	2.20081	2.56621	1.93219	-3.76952	-2.03018	-3.11821	Detected	Detected	Detected	Detected	Detected	Detected	0	CB_004875	A_23_P113111	NM_000044	NM_000044	NM_000044	Hs.496240	367	AR	androgen receptor	ENST00000396043	NP1401665	"GO:0001701(in utero embryonic development)|GO:0003677(DNA binding)|GO:0003700(sequence-specific DNA binding transcription factor activity)|GO:0004872(receptor activity)|GO:0004882(androgen receptor activity)|GO:0005102(receptor binding)|GO:0005497(androgen binding)|GO:0005515(protein binding)|GO:0005634(nucleus)|GO:0005654(nucleoplasm)|GO:0005737(cytoplasm)|GO:0006351(transcription, DNA-dependen…	"Homo sapiens androgen receptor (AR), transcript variant 1, mRNA [NM_000044]"	chrX:66944033-66944092	hs|Xq12
CB_020613	0.00387557	8.0297e-06	202.285	up	3730.2	4023.96	7499.28	11.2943	15.0993	21.9636	2.60623	2.06949	2.58123	-5.60023	-5.18836	-4.93519	Detected	Detected	Detected	Not Detected	Not Detected	Not Detected	0	CB_020613	A_23_P115091	NM_020387	NM_020387	NM_020387	Hs.632469	57111	RAB25	"RAB25, member RAS oncogene family"	ENST00000497968		GO:0000166(nucleotide binding)|GO:0005515(protein binding)|GO:0005525(GTP binding)|GO:0005737(cytoplasm)|GO:0005886(plasma membrane)|GO:0007264(small GTPase mediated signal transduction)|GO:0008284(positive regulation of cell proliferation)|GO:0015031(protein transport)|GO:0016023(cytoplasmic membrane-bounded vesicle)|GO:0031143(pseudopodium)|GO:0031260(pseudopodium membrane)|GO:0031268(pseudopod…	"Homo sapiens RAB25, member RAS oncogene family (RAB25), mRNA [NM_020387]"	chr1:156038135-156038194	hs|1q22
CB_017652	0.0112401	0.000340705	14.3272	up	468.728	1050	998.617	23.1136	34.632	57.5021	-0.386199	0.131263	-0.327524	-4.56708	-3.99074	-3.54669	Detected	Detected	Detected	Not Detected	Detected	Detected	0	CB_017652	A_24_P334248	NM_014996	NM_014996	NM_014996	Hs.567423	23007	PLCH1	"phospholipase C, eta 1"	ENST00000469040		GO:0004435(phosphoinositide phospholipase C activity)|GO:0004871(signal transducer activity)|GO:0005509(calcium ion binding)|GO:0005624(membrane fraction)|GO:0005737(cytoplasm)|GO:0005829(cytosol)|GO:0016020(membrane)|GO:0016042(lipid catabolic process)|GO:0016787(hydrolase activity)|GO:0048015(phosphoinositide-mediated signaling)|GO:0050429(calcium-dependent phospholipase C activity)	"Homo sapiens phospholipase C, eta 1 (PLCH1), transcript variant 2, mRNA [NM_014996]"	chr3:155208651-155208592	hs|3q25.31
CB_017590	0.00606087	6.2227e-05	6.02611	up	945.861	1345.82	2414.72	135.235	156.009	183.371	0.626678	0.489352	0.946327	-2.01843	-1.81928	-1.87361	Detected	Detected	Detected	Detected	Detected	Detected	0	CB_017590	A_23_P168951	NM_014943	NM_014943	NM_014943	Hs.725966	22882	ZHX2	zinc fingers and homeoboxes 2	ENST00000314393		"GO:0000122(negative regulation of transcription from RNA polymerase II promoter)|GO:0003700(sequence-specific DNA binding transcription factor activity)|GO:0005515(protein binding)|GO:0005622(intracellular)|GO:0005634(nucleus)|GO:0005730(nucleolus)|GO:0005737(cytoplasm)|GO:0005886(plasma membrane)|GO:0006402(mRNA catabolic process)|GO:0008270(zinc ion binding)|GO:0043565(sequence-specific DNA bi…	"Homo sapiens zinc fingers and homeoboxes 2 (ZHX2), mRNA [NM_014943]"	chr8:123986299-123986358	hs|8q24.13
CB_008417	0.00838324	0.000175487	83.729	up	5004.36	6558.27	7783.03	60.2936	24.4895	81.1723	3.03016	2.77418	2.63481	-3.18382	-4.49068	-3.04932	Detected	Detected	Detected	Detected	Not Detected	Detected	0	CB_008417	A_24_P825874	NM_001083538	NM_001083538	NM_001083538	Hs.686146	445582	POTEE	"POTE ankyrin domain family, member E"	ENST00000360967	NP1074474	GO:0005524(ATP binding)	"Homo sapiens POTE ankyrin domain family, member E (POTEE), mRNA [NM_001083538]"	chr2:132010602-132010661	hs|2q21.1
CB_027016	0.0071523	0.000108539	27.7628	up	151.349	366.798	447.614	4.85816	6.1404	10.7214	-2.01707	-1.38607	-1.4852	-6.81734	-6.48644	-5.96981	Detected	Detected	Detected	Not Detected	Not Detected	Not Detected	0	CB_027016	A_32_P536872	NM_173533	NM_173533	NM_173533	Hs.197354	163589	TDRD5	tudor domain containing 5	ENST00000367614		GO:0003676(nucleic acid binding)	"Homo sapiens tudor domain containing 5 (TDRD5), transcript variant 3, mRNA [NM_173533]"	chr1:179621284-179631249	hs|1q25.2
CB_016138	0.00779682	0.000142882	36.4761	up	351.402	328.964	688.982	5.18837	7.03573	12.3821	-0.801825	-1.54313	-0.862989	-6.72247	-6.29007	-5.76204	Detected	Detected	Detected	Not Detected	Not Detected	Not Detected	0	CB_016138	A_24_P187970	NM_007365	NM_007365	NM_007365	Hs.33455	11240	PADI2	"peptidyl arginine deiminase, type II"	ENST00000375481		GO:0004668(protein-arginine deiminase activity)|GO:0005509(calcium ion binding)|GO:0005737(cytoplasm)|GO:0006464(protein modification process)|GO:0016787(hydrolase activity)|GO:0018101(peptidyl-citrulline biosynthetic process from peptidyl-arginine)	"Homo sapiens peptidyl arginine deiminase, type II (PADI2), mRNA [NM_007365]"	chr1:17410269-17409137	hs|1p36.13
CB_005441	0.0040972	9.29095e-06	191.929	up	7425.17	7724.77	18391.8	32.3405	29.2297	43.4731	3.5994	3.01036	3.87546	-4.08248	-4.23541	-3.95018	Detected	Detected	Detected	Not Detected	Not Detected	Detected	0	CB_005441	A_23_P119943	NM_000597	NM_000597	NM_000597	Hs.438102	3485	IGFBP2	"insulin-like growth factor binding protein 2, 36kDa"	ENST00000490362		GO:0001558(regulation of cell growth)|GO:0005515(protein binding)|GO:0005576(extracellular region)|GO:0005615(extracellular space)|GO:0006950(response to stress)|GO:0007165(signal transduction)|GO:0007565(female pregnancy)|GO:0007568(aging)|GO:0007584(response to nutrient)|GO:0009612(response to mechanical stimulus)|GO:0010226(response to lithium ion)|GO:0016324(apical plasma membrane)|GO:0031410…	"Homo sapiens insulin-like growth factor binding protein 2, 36kDa (IGFBP2), mRNA [NM_000597]"	chr2:217529086-217529145	hs|2q35
CB_016575	0.0176656	0.000958185	10.067	up	710.405	1165.17	1368.99	46.6947	50.2634	130.342	0.213692	0.281408	0.127589	-3.55257	-3.45333	-2.36608	Detected	Detected	Detected	Detected	Not Detected	Detected	0	CB_016575	A_33_P3255914	NM_013262	NM_013262	NM_013262	Hs.484738	29116	MYLIP	myosin regulatory light chain interacting protein	ENST00000349606		GO:0004842(ubiquitin-protein ligase activity)|GO:0005515(protein binding)|GO:0005622(intracellular)|GO:0005737(cytoplasm)|GO:0005856(cytoskeleton)|GO:0006928(cellular component movement)|GO:0007399(nervous system development)|GO:0008092(cytoskeletal protein binding)|GO:0008270(zinc ion binding)|GO:0010989(negative regulation of low-density lipoprotein particle clearance)|GO:0016567(protein ubiqui…	"Homo sapiens myosin regulatory light chain interacting protein (MYLIP), mRNA [NM_013262]"	chr6:16148409-16148468	hs|6p22.3
CB_017087	0.00763587	0.000136706	18.4806	up	6563.85	6711.7	7419.03	262.443	237.215	229.095	3.42152	2.80754	2.5657	-1.06189	-1.21472	-1.55243	Detected	Detected	Detected	Detected	Detected	Detected	0	CB_017087	A_23_P108157	NM_014428	NM_014428	NM_014428	Hs.25527	27134	TJP3	tight junction protein 3 (zona occludens 3)	ENST00000382008		GO:0005515(protein binding)|GO:0005886(plasma membrane)|GO:0005923(tight junction)|GO:0030054(cell junction)	"Homo sapiens tight junction protein 3 (zona occludens 3) (TJP3), mRNA [NM_014428]"	chr19:3746516-3746575	hs|19p13.3
CB_011736	0.0118315	0.000389006	10.4154	up	8368.23	7552.73	15121.8	718.622	582.598	556.476	3.7719	2.97787	3.59303	0.391338	0.0815887	-0.272058	Detected	Detected	Detected	Detected	Detected	Detected	0	CB_011736	A_33_P3329088	NM_002773	NM_002773	NM_002773	Hs.75799	5652	PRSS8	"protease, serine, 8"	ENST00000317508		GO:0004252(serine-type endopeptidase activity)|GO:0005576(extracellular region)|GO:0005615(extracellular space)|GO:0005886(plasma membrane)|GO:0006508(proteolysis)|GO:0008233(peptidase activity)|GO:0008236(serine-type peptidase activity)|GO:0010765(positive regulation of sodium ion transport)|GO:0016021(integral to membrane)|GO:0017080(sodium channel regulator activity)|GO:0042493(response to dru…	"Homo sapiens protease, serine, 8 (PRSS8), mRNA [NM_002773]"	chr16:31142813-31142754	hs|16p11.2
CB_017622	0.0135197	0.000538666	14.4291	up	945.044	689.386	1916.26	47.1992	50.5535	47.9694	0.625433	-0.475747	0.612764	-3.53706	-3.44503	-3.80819	Detected	Detected	Detected	Not Detected	Detected	Detected	0	CB_017622	A_32_P83049	NM_014971	NM_014971	NM_014971	Hs.4892	22979	EFR3B	EFR3 homolog B (S. cerevisiae)			GO:0005488(binding)	"Homo sapiens EFR3 homolog B (S. cerevisiae) (EFR3B), mRNA [NM_014971]"	chr2:25381946-25382004	hs|2p23.3
CB_013598	0.00431333	1.69546e-05	7.21051	up	7360.45	11757.5	14375.4	799.645	889.53	1284.94	3.58677	3.61637	3.52	0.545464	0.692131	0.935248	Detected	Detected	Detected	Detected	Detected	Detected	0	CB_013598	A_23_P101829	NM_004720	NM_004720	NM_004720	Hs.122575	9170	LPAR2	lysophosphatidic acid receptor 2	ENST00000407877		GO:0000187(activation of MAPK activity)|GO:0001619(lysosphingolipid and lysophosphatidic acid receptor activity)|GO:0004872(receptor activity)|GO:0004930(G-protein coupled receptor activity)|GO:0005515(protein binding)|GO:0005886(plasma membrane)|GO:0005887(integral to plasma membrane)|GO:0007186(G-protein coupled receptor protein signaling pathway)|GO:0007202(activation of phospholipase C activi…	"Homo sapiens lysophosphatidic acid receptor 2 (LPAR2), mRNA [NM_004720]"	chr19:19735330-19735271	hs|19p13.11
CB_008549	0.00970197	0.000241157	18.8855	up	200.961	273.823	227.007	5.50045	8.35509	11.1144	-1.60804	-1.80781	-2.46472	-6.6382	-6.04211	-5.91788	Detected	Detected	Detected	Not Detected	Not Detected	Not Detected	0	CB_008549	A_24_P37589	NM_001099	NM_001099	NM_001099	Hs.433060	55	ACPP	"acid phosphatase, prostate"	ENST00000512463		GO:0003993(acid phosphatase activity)|GO:0005576(extracellular region)|GO:0005765(lysosomal membrane)|GO:0016020(membrane)|GO:0016787(hydrolase activity)	"Homo sapiens acid phosphatase, prostate (ACPP), transcript variant 1, mRNA [NM_001099]"	chr3:132068798-132071574	hs|3q22.1
CB_011565	0.0112166	0.000338363	142.651	up	3183.62	3244.45	3661.8	10.1175	31.8325	11.1425	2.37765	1.75884	1.54702	-5.75897	-4.11234	-5.91423	Detected	Detected	Detected	Not Detected	Not Detected	Not Detected	0	CB_011565	A_33_P3349646	NM_002589	NM_002589	NM_002589	Hs.702387	5099	PCDH7	protocadherin 7	ENST00000333135		GO:0005509(calcium ion binding)|GO:0005886(plasma membrane)|GO:0005887(integral to plasma membrane)|GO:0007155(cell adhesion)|GO:0007156(homophilic cell adhesion)	"Homo sapiens protocadherin 7 (PCDH7), transcript variant a, mRNA [NM_002589]"	chr4:30726159-30726218	hs|4p15.1
CB_015507	0.00945121	0.00022638	12.4103	up	17275.1	21027	32252.4	797.55	1139.56	1857.45	4.8176	4.45504	4.68581	0.54168	1.0495	1.46688	Detected	Detected	Detected	Detected	Detected	Detected	0	CB_015507	A_23_P36345	NM_006645	NM_006645	NM_006645	Hs.188606	10809	STARD10	StAR-related lipid transfer (START) domain containing 10	ENST00000334805			"Homo sapiens StAR-related lipid transfer (START) domain containing 10 (STARD10), mRNA [NM_006645]"	chr11:72468822-72466750	hs|11q13.4
CB_006887	0.0138839	0.00056874	10.4959	up	1117.42	989.252	1118.69	67.2459	52.1338	84.0223	0.867152	0.0452786	-0.163716	-3.02638	-3.40062	-2.99953	Detected	Detected	Detected	Detected	Detected	Detected	0	CB_006887	A_24_P8109	NM_001012302	NM_001012302	NM_001012302	Hs.501622	338440	ANO9	anoctamin 9	ENST00000332826		GO:0005216(ion channel activity)|GO:0005254(chloride channel activity)|GO:0006811(ion transport)|GO:0016020(membrane)|GO:0016021(integral to membrane)|GO:0034707(chloride channel complex)	"Homo sapiens anoctamin 9 (ANO9), mRNA [NM_001012302]"	chr11:418916-418783	hs|11p15.5
CB_008439	0.0120513	0.0004044	30.0662	up	990.741	2948.47	1961.09	24.4047	36.8163	64.6111	0.69356	1.62084	0.646126	-4.48866	-3.9025	-3.37852	Detected	Detected	Detected	Not Detected	Detected	Detected	0	CB_008439	A_23_P162918	NM_001085	NM_001085	NM_001085	Hs.534293	12	SERPINA3	"serpin peptidase inhibitor, clade A (alpha-1 antiproteinase, antitrypsin), member 3"	ENST00000393078		GO:0003677(DNA binding)|GO:0004867(serine-type endopeptidase inhibitor activity)|GO:0005515(protein binding)|GO:0005576(extracellular region)|GO:0005622(intracellular)|GO:0005634(nucleus)|GO:0006953(acute-phase response)|GO:0006954(inflammatory response)|GO:0019216(regulation of lipid metabolic process)|GO:0030277(maintenance of gastrointestinal epithelium)|GO:0030414(peptidase inhibitor activity)	"Homo sapiens serpin peptidase inhibitor, clade A (alpha-1 antiproteinase, antitrypsin), member 3 (SERPINA3), mRNA [NM_001085]"	chr14:95081183-95081242	hs|14q32.13
CB_007165	0.00578756	5.5068e-05	5.90874	up	103.375	129.967	181.532	13.2874	16.0288	15.289	-2.56706	-2.88291	-2.78723	-5.36576	-5.10217	-5.45781	Detected	Detected	Detected	Not Detected	Not Detected	Not Detected	0	CB_007165	A_33_P3376636	NM_001017989	NM_001017989	NM_001017989	Hs.466945	80207	OPA3	"optic atrophy 3 (autosomal recessive, with chorea and spastic paraplegia)"	ENST00000323060		GO:0005739(mitochondrion)|GO:0007601(visual perception)|GO:0050896(response to stimulus)	"Homo sapiens optic atrophy 3 (autosomal recessive, with chorea and spastic paraplegia) (OPA3), nuclear gene encoding mitochondrial protein, transcript variant 1, mRNA [NM_001017989]"	chr19:46031086-46031027	hs|19q13.32
CB_023914	0.0155816	0.000751394	56.7691	up	262.957	352.947	1543.3	4.39043	4.67794	10.499	-1.22012	-1.44161	0.300492	-6.96339	-6.8789	-6.00005	Detected	Detected	Detected	Not Detected	Not Detected	Not Detected	0	CB_023914	A_24_P321525	NM_032918	NM_032918	NM_032918	Hs.199487	85004	RERG	"RAS-like, estrogen-regulated, growth inhibitor"	ENST00000256953		GO:0000166(nucleotide binding)|GO:0003924(GTPase activity)|GO:0005525(GTP binding)|GO:0005622(intracellular)|GO:0005634(nucleus)|GO:0005737(cytoplasm)|GO:0005829(cytosol)|GO:0007165(signal transduction)|GO:0007264(small GTPase mediated signal transduction)|GO:0008285(negative regulation of cell proliferation)|GO:0009725(response to hormone stimulus)|GO:0016020(membrane)|GO:0019003(GDP binding)|GO…	"Homo sapiens RAS-like, estrogen-regulated, growth inhibitor (RERG), transcript variant 1, mRNA [NM_032918]"	chr12:15260970-15260911	hs|12p12.3
CB_011218	0.0123866	0.000430508	14.8807	up	117.903	185.344	440.546	6.6927	11.4348	10.5146	-2.37735	-2.37085	-1.50816	-6.35516	-5.5894	-5.99791	Detected	Detected	Detected	Not Detected	Not Detected	Not Detected	0	CB_011218	A_23_P210581	NM_002237	NM_002237	NM_002237	Hs.118695	3755	KCNG1	"potassium voltage-gated channel, subfamily G, member 1"	ENST00000506387		GO:0005244(voltage-gated ion channel activity)|GO:0005249(voltage-gated potassium channel activity)|GO:0005267(potassium channel activity)|GO:0006811(ion transport)|GO:0006813(potassium ion transport)|GO:0008076(voltage-gated potassium channel complex)|GO:0016020(membrane)|GO:0016021(integral to membrane)|GO:0055085(transmembrane transport)	"Homo sapiens potassium voltage-gated channel, subfamily G, member 1 (KCNG1), mRNA [NM_002237]"	chr20:49620322-49620263	hs|20q13.13
CB_016917	0.0150466	0.000692276	9.61342	up	11570.9	12667.6	14126.9	974.951	963.433	683.396	4.23941	3.72394	3.49485	0.831434	0.807272	0.0243464	Detected	Detected	Detected	Detected	Detected	Detected	0	CB_016917	A_33_P3328653	NM_014246	NM_014246	NM_014246	Hs.252387	9620	CELSR1	"cadherin, EGF LAG seven-pass G-type receptor 1 (flamingo homolog, Drosophila)"	ENST00000395964		GO:0001736(establishment of planar polarity)|GO:0001843(neural tube closure)|GO:0004888(transmembrane receptor activity)|GO:0004930(G-protein coupled receptor activity)|GO:0005509(calcium ion binding)|GO:0005886(plasma membrane)|GO:0005887(integral to plasma membrane)|GO:0007155(cell adhesion)|GO:0007156(homophilic cell adhesion)|GO:0007186(G-protein coupled receptor protein signaling pathway)|GO…	"Homo sapiens cadherin, EGF LAG seven-pass G-type receptor 1 (flamingo homolog, Drosophila) (CELSR1), mRNA [NM_014246]"	chr22:46860065-46860006	hs|22q13.31
CB_013670	0.00505598	3.61253e-05	219.834	up	1140.31	2017.87	4016.5	4.21512	5.35484	10.615	0.896403	1.0737	1.68041	-7.02218	-6.68393	-5.98421	Detected	Detected	Detected	Not Detected	Not Detected	Not Detected	0	CB_013670	A_23_P32165	NM_004789	NM_004789	NM_004789	Hs.696425	9355	LHX2	LIM homeobox 2	ENST00000373615		"GO:0003700(sequence-specific DNA binding transcription factor activity)|GO:0005634(nucleus)|GO:0006355(regulation of transcription, DNA-dependent)|GO:0008270(zinc ion binding)|GO:0030528(transcription regulator activity)|GO:0043565(sequence-specific DNA binding)|GO:0046872(metal ion binding)"	"Homo sapiens LIM homeobox 2 (LHX2), mRNA [NM_004789]"	chr9:126795257-126795316	hs|9q33.3
CB_025933	0.00416657	1.21041e-05	145.634	up	17560.9	19675.8	21402.2	88.528	65.3856	113.916	4.84127	4.35922	4.09416	-2.62969	-3.07387	-2.5604	Detected	Detected	Detected	Detected	Detected	Detected	0	CB_025933	A_23_P412476	NM_148903	NM_148903	NM_148903	Hs.467733	9687	GREB1	growth regulation by estrogen in breast cancer 1	ENST00000389823		GO:0016020(membrane)|GO:0016021(integral to membrane)	"Homo sapiens growth regulation by estrogen in breast cancer 1 (GREB1), transcript variant c, mRNA [NM_148903]"	chr2:11725943-11726002	hs|2p25.1
CB_010654	0.0177067	0.000963781	6.29547	up	2607.89	2033.65	3379.27	279.235	232.046	305.324	2.08986	1.08494	1.43119	-0.972418	-1.2465	-1.13803	Detected	Detected	Detected	Detected	Detected	Detected	0	CB_010654	A_33_P3330099	NM_001669	NM_001669	NM_001669	Hs.528631	414	ARSD	arylsulfatase D	ENST00000381154		GO:0004065(arylsulfatase activity)|GO:0005764(lysosome)|GO:0016787(hydrolase activity)|GO:0046872(metal ion binding)	"Homo sapiens arylsulfatase D (ARSD), transcript variant 1, mRNA [NM_001669]"	chrX:2822073-2822014	hs|Xp22.33
CB_021185	0.00597738	5.97228e-05	11.3574	up	81.5194	137.348	178.589	6.54194	5.4369	10.5692	-2.90973	-2.80323	-2.81081	-6.38803	-6.66199	-5.99044	Detected	Detected	Detected	Not Detected	Not Detected	Not Detected	0	CB_021185	A_23_P113382	NM_021150	NM_021150	NM_021150	Hs.505946	23426	GRIP1	glutamate receptor interacting protein 1	ENST00000359742		"GO:0003713(transcription coactivator activity)|GO:0005783(endoplasmic reticulum)|GO:0005829(cytosol)|GO:0005886(plasma membrane)|GO:0007268(synaptic transmission)|GO:0007399(nervous system development)|GO:0008013(beta-catenin binding)|GO:0008022(protein C-terminus binding)|GO:0008104(protein localization)|GO:0016023(cytoplasmic membrane-bounded vesicle)|GO:0030054(cell junction)|GO:0030159(recep…	"Homo sapiens glutamate receptor interacting protein 1 (GRIP1), transcript variant 1, mRNA [NM_021150]"	chr12:66742192-66742133	hs|12q14.3
CB_022050	0.00678074	9.01162e-05	67.4513	up	3387.96	7995.74	7039.07	61.6098	68.6115	40.4851	2.4674	3.0601	2.48986	-3.15267	-3.00439	-4.05291	Detected	Detected	Detected	Not Detected	Detected	Detected	0	CB_022050	A_23_P26511	NM_024307	NM_024307	NM_024307	Hs.289015	79153	GDPD3	glycerophosphodiester phosphodiesterase domain containing 3	ENST00000360688		GO:0006071(glycerol metabolic process)|GO:0006629(lipid metabolic process)|GO:0008889(glycerophosphodiester phosphodiesterase activity)|GO:0016020(membrane)|GO:0016021(integral to membrane)|GO:0016787(hydrolase activity)|GO:0046872(metal ion binding)	"Homo sapiens glycerophosphodiester phosphodiesterase domain containing 3 (GDPD3), mRNA [NM_024307]"	chr16:30123666-30123523	hs|16p11.2
CB_023935	0.00873288	0.000191926	46.5204	up	6808.16	14262.9	20594.7	269.886	152.857	132.617	3.47424	3.89507	4.03868	-1.02154	-1.84873	-2.34111	Detected	Detected	Detected	Detected	Detected	Detected	0	CB_023935	A_23_P158851	NM_032961	NM_032961	NM_032961	Hs.192859	57575	PCDH10	protocadherin 10	ENST00000264360		GO:0005509(calcium ion binding)|GO:0005886(plasma membrane)|GO:0007155(cell adhesion)|GO:0007156(homophilic cell adhesion)|GO:0016021(integral to membrane)	"Homo sapiens protocadherin 10 (PCDH10), transcript variant 1, mRNA [NM_032961]"	chr4:134112390-134112449	hs|4q28.3
CB_017952	0.0134863	0.000536187	5.41097	up	181.391	181.04	260.102	25.6306	19.0592	30.398	-1.75585	-2.40475	-2.26838	-4.41796	-4.85236	-4.46633	Detected	Detected	Detected	Not Detected	Not Detected	Detected	0	CB_017952	A_33_P3241428	NM_015311	NM_015311	NM_015311	Hs.526594	23363	OBSL1	obscurin-like 1	ENST00000404537		GO:0007010(cytoskeleton organization)|GO:0008093(cytoskeletal adaptor activity)|GO:0014704(intercalated disc)|GO:0030018(Z disc)|GO:0031430(M band)|GO:0048471(perinuclear region of cytoplasm)|GO:0055003(cardiac myofibril assembly)	"Homo sapiens obscurin-like 1 (OBSL1), transcript variant 1, mRNA [NM_015311]"	chr2:220415523-220415464	hs|2q35
CB_010344	0.0106935	0.000302004	24.4001	up	1636.22	2480.24	4987.4	107.815	57.1787	62.2472	1.41735	1.37135	1.99276	-2.34534	-3.26736	-3.43229	Detected	Detected	Detected	Detected	Detected	Detected	0	CB_010344	A_23_P110624	NM_001332	NM_001332	NM_001332	Hs.314543	1501	CTNND2	"catenin (cadherin-associated protein), delta 2 (neural plakophilin-related arm-repeat protein)"	ENST00000513588		GO:0001763(morphogenesis of a branching structure)|GO:0005515(protein binding)|GO:0005634(nucleus)|GO:0005737(cytoplasm)|GO:0005912(adherens junction)|GO:0007155(cell adhesion)|GO:0007158(neuron cell-cell adhesion)|GO:0007165(signal transduction)|GO:0007275(multicellular organismal development)|GO:0007612(learning)|GO:0030054(cell junction)|GO:0045449(regulation of transcription)|GO:0048167(regul…	"Homo sapiens catenin (cadherin-associated protein), delta 2 (neural plakophilin-related arm-repeat protein) (CTNND2), mRNA [NM_001332]"	chr5:10973143-10973084	hs|5p15.2
CB_028371	0.0134142	0.000525986	23.4449	up	410.032	1151.15	1040.47	12.3501	23.7098	35.8458	-0.579213	0.263946	-0.268286	-5.47131	-4.53736	-4.2285	Detected	Detected	Detected	Not Detected	Not Detected	Not Detected	0	CB_028371	A_33_P3215933	NM_198275	NM_198275	NM_198275	Hs.15396	196264	MPZL3	myelin protein zero-like 3	ENST00000446386		GO:0007155(cell adhesion)|GO:0016020(membrane)|GO:0016021(integral to membrane)|GO:0030198(extracellular matrix organization)|GO:0042633(hair cycle)	"Homo sapiens myelin protein zero-like 3 (MPZL3), mRNA [NM_198275]"	chr11:118100396-118100337	hs|11q23.3
CB_012193	0.00439507	2.09062e-05	104.267	up	2474.66	3373.08	8186.85	26.838	20.9356	29.5514	2.01421	1.81494	2.70778	-4.35155	-4.71688	-4.50708	Detected	Detected	Detected	Not Detected	Not Detected	Detected	0	CB_012193	A_23_P393099	NM_003226	NM_003226	NM_003226	Hs.82961	7033	TFF3	trefoil factor 3 (intestinal)	ENST00000414929	NP098809	GO:0003674(molecular_function)|GO:0005576(extracellular region)|GO:0005578(proteinaceous extracellular matrix)|GO:0006952(defense response)|GO:0007586(digestion)|GO:0030141(stored secretory granule)|GO:0032579(apical lamina of hyaline layer)|GO:0043434(response to peptide hormone stimulus)	"Homo sapiens trefoil factor 3 (intestinal) (TFF3), mRNA [NM_003226]"	chr21:43731813-43731777	hs|21q22.3
CB_025192	0.00416657	1.06543e-05	47.4644	up	366.24	805.915	1043.5	7.29451	9.17226	11.8569	-0.74216	-0.250431	-0.264097	-6.23094	-5.90749	-5.82458	Detected	Detected	Detected	Not Detected	Not Detected	Not Detected	0	CB_025192	A_23_P317082	NM_138780	NM_138780	NM_138780	Hs.662334	94122	SYTL5	synaptotagmin-like 5	ENST00000456733		GO:0006886(intracellular protein transport)|GO:0008270(zinc ion binding)|GO:0016020(membrane)|GO:0017137(Rab GTPase binding)|GO:0046872(metal ion binding)	"Homo sapiens synaptotagmin-like 5 (SYTL5), transcript variant 1, mRNA [NM_138780]"	chrX:37984607-37984666	hs|Xp11.4
CB_019845	0.00974595	0.000247916	14.6596	up	508.88	444.063	556.117	24.2679	19.8244	22.8364	-0.267625	-1.1103	-1.17207	-4.49678	-4.79556	-4.87897	Detected	Detected	Detected	Not Detected	Not Detected	Detected	0	CB_019845	A_33_P3423270	NM_018306	NM_018306	NM_018306	Hs.475502	55287	TMEM40	transmembrane protein 40	ENST00000431022		GO:0016020(membrane)|GO:0016021(integral to membrane)	"Homo sapiens transmembrane protein 40 (TMEM40), mRNA [NM_018306]"	chr3:12775584-12775525	hs|3p25.2
CB_013847	0.00610569	6.88546e-05	9.83757	up	1742.23	1876.19	3169.63	142.762	116.276	180.562	1.50791	0.968677	1.33879	-1.94029	-2.24336	-1.89588	Detected	Detected	Detected	Detected	Detected	Detected	0	CB_013847	A_23_P215419	NM_004968	NM_004968	NM_004968	Hs.487561	3382	ICA1	"islet cell autoantigen 1, 69kDa"	ENST00000422063	NP081731	GO:0000139(Golgi membrane)|GO:0003674(molecular_function)|GO:0005515(protein binding)|GO:0005634(nucleus)|GO:0005730(nucleolus)|GO:0005737(cytoplasm)|GO:0005794(Golgi apparatus)|GO:0005829(cytosol)|GO:0006836(neurotransmitter transport)|GO:0016020(membrane)|GO:0030054(cell junction)|GO:0030658(transport vesicle membrane)|GO:0030667(secretory granule membrane)|GO:0030672(synaptic vesicle membrane)…	"Homo sapiens islet cell autoantigen 1, 69kDa (ICA1), transcript variant 2, mRNA [NM_004968]"	chr7:8153625-8153566	hs|7p21.3
CB_023121	0.00416657	1.22795e-05	112.189	up	8798.64	11034	11978.5	62.8995	43.7687	82.394	3.84426	3.52475	3.25685	-3.12277	-3.65294	-3.02776	Detected	Detected	Detected	Detected	Detected	Detected	0	CB_023121	A_32_P901770	NM_031475	NM_031475	NM_031475	Hs.728301	83715	ESPN	espin	ENST00000492551	NP1243624	GO:0005737(cytoplasm)|GO:0005903(brush border)|GO:0007605(sensory perception of sound)|GO:0007626(locomotory behavior)|GO:0015629(actin cytoskeleton)|GO:0017124(SH3 domain binding)|GO:0030046(parallel actin filament bundle assembly)|GO:0031941(filamentous actin)|GO:0032420(stereocilium)|GO:0051015(actin filament binding)|GO:0051494(negative regulation of cytoskeleton organization)	"Homo sapiens espin (ESPN), mRNA [NM_031475]"	chr1:6505724-6505783	hs|1p36.31
CB_028901	0.0153247	0.000726117	15.8545	up	181.859	211.333	607.102	15.8164	9.49672	10.7356	-1.75213	-2.18154	-1.04552	-5.1144	-5.85734	-5.9679	Detected	Detected	Detected	Not Detected	Not Detected	Not Detected	0	CB_028901	A_33_P3371989	NM_205833	NM_205833	NM_205833	Hs.22111	3547	IGSF1	"immunoglobulin superfamily, member 1"	ENST00000370901		GO:0004872(receptor activity)|GO:0005515(protein binding)|GO:0005576(extracellular region)|GO:0007165(signal transduction)|GO:0015026(coreceptor activity)|GO:0016020(membrane)|GO:0016021(integral to membrane)|GO:0045449(regulation of transcription)|GO:0048186(inhibin beta-A binding)|GO:0048187(inhibin beta-B binding)	"Homo sapiens immunoglobulin superfamily, member 1 (IGSF1), transcript variant 2, mRNA [NM_205833]"	chrX:130418206-130418147	hs|Xq26.2
CB_013241	0.0055637	4.93018e-05	750.5	up	4314.31	15091.3	21594.7	11.6005	5.93865	13.2974	2.81611	3.97651	4.10708	-5.56163	-6.53463	-5.65916	Detected	Detected	Detected	Not Detected	Not Detected	Not Detected	0	CB_013241	A_23_P206359	NM_004360	NM_004360	NM_004360	Hs.461086	999	CDH1	"cadherin 1, type 1, E-cadherin (epithelial)"	ENST00000261769		GO:0001829(trophectodermal cell differentiation)|GO:0005509(calcium ion binding)|GO:0005515(protein binding)|GO:0005737(cytoplasm)|GO:0005886(plasma membrane)|GO:0005913(cell-cell adherens junction)|GO:0005925(focal adhesion)|GO:0006915(apoptosis)|GO:0006921(cellular component disassembly involved in apoptosis)|GO:0007156(homophilic cell adhesion)|GO:0007416(synapse assembly)|GO:0008013(beta-cate…	"Homo sapiens cadherin 1, type 1, E-cadherin (epithelial) (CDH1), mRNA [NM_004360]"	chr16:68869214-68869273	hs|16q22.1
CB_009410	0.0104047	0.000285281	66.5605	up	1017.89	1253.68	1377.03	19.7543	6.29589	13.1966	0.732556	0.387033	0.136038	-4.79366	-6.45036	-5.67014	Detected	Detected	Detected	Not Detected	Not Detected	Detected	0	CB_009410	A_24_P460419	NM_001145077	NM_001145077	NM_001145077	Hs.441122	390205	LRRC10B	leucine rich repeat containing 10B				"Homo sapiens leucine rich repeat containing 10B (LRRC10B), mRNA [NM_001145077]"	chr11:61278433-61278492	hs|11q12.2
CB_015255	0.0100719	0.000265429	5.80079	up	434.01	757.772	672.722	74.7563	61.4517	67.9563	-0.497222	-0.339295	-0.897445	-2.87363	-3.16339	-3.3057	Detected	Detected	Detected	Detected	Detected	Detected	0	CB_015255	A_33_P3244013	NM_006393	NM_006393	NM_006393	Hs.5025	10529	NEBL	nebulette	ENST00000434381		GO:0003779(actin binding)|GO:0008307(structural constituent of muscle)|GO:0030832(regulation of actin filament length)	"Homo sapiens nebulette (NEBL), transcript variant 1, mRNA [NM_006393]"	chr10:21177092-21177033	hs|10p12.31
CB_011417	0.00414833	1.00284e-05	17.6173	up	950.448	1813.68	1823.86	57.4882	46.3418	59.4447	0.633658	0.919791	0.541466	-3.25256	-3.57053	-3.49876	Detected	Detected	Detected	Detected	Detected	Detected	0	CB_011417	A_23_P139795	NM_002442	NM_002442	NM_002442	Hs.158311	4440	MSI1	musashi homolog 1 (Drosophila)	ENST00000257552		GO:0000166(nucleotide binding)|GO:0003723(RNA binding)|GO:0003727(single-stranded RNA binding)|GO:0005634(nucleus)|GO:0005737(cytoplasm)|GO:0005844(polysome)|GO:0007399(nervous system development)|GO:0008266(poly(U) RNA binding)|GO:0009725(response to hormone stimulus)|GO:0030855(epithelial cell differentiation)	"Homo sapiens musashi homolog 1 (Drosophila) (MSI1), mRNA [NM_002442]"	chr12:120780269-120780210	hs|12q24.31
CB_001610	0.00855396	0.000185112	9.80619	up	1528.31	2243.14	3633.12	137.419	111.995	236.375	1.31892	1.22639	1.53568	-1.99531	-2.29748	-1.5073	Detected	Detected	Detected	Detected	Detected	Detected	0	CB_001610	A_32_P46840	CR596712		CR596712	Hs.130652	729680	LOC729680	hypothetical protein LOC729680				full-length cDNA clone CS0DI028YF10 of Placenta Cot 25-normalized of Homo sapiens (human). [CR596712]	chr13:21276863-21276804	hs|13q12.11
CB_012793	0.0112091	0.00033718	5.14714	up	3565.79	8578.75	8305.18	847.079	730.706	829.019	2.5412	3.16164	2.72849	0.628601	0.408379	0.303029	Detected	Detected	Detected	Detected	Detected	Detected	0	CB_012793	A_33_P3283083	NM_003866	NM_003866	NM_003866	Hs.658245	8821	INPP4B	"inositol polyphosphate-4-phosphatase, type II, 105kDa"	ENST00000308502		"GO:0007165(signal transduction)|GO:0016316(phosphatidylinositol-3,4-bisphosphate 4-phosphatase activity)|GO:0016787(hydrolase activity)|GO:0034597(phosphatidylinositol-4,5-bisphosphate 4-phosphatase activity)"	"Homo sapiens inositol polyphosphate-4-phosphatase, type II, 105kDa (INPP4B), transcript variant 1, mRNA [NM_003866]"	chr4:143352417-143352358	hs|4q31.21
CB_016582	0.0162477	0.000814839	13.4276	up	93.0117	264.52	294.061	6.99317	7.02084	16.7638	-2.71947	-1.85768	-2.09134	-6.29181	-6.29313	-5.32495	Detected	Detected	Detected	Not Detected	Not Detected	Not Detected	0	CB_016582	A_24_P241183	NM_013269	NM_013269	NM_013269	Hs.268326	29121	CLEC2D	"C-type lectin domain family 2, member D"	ENST00000487752		GO:0004888(transmembrane receptor activity)|GO:0005488(binding)|GO:0005529(sugar binding)|GO:0005624(membrane fraction)|GO:0005783(endoplasmic reticulum)|GO:0005886(plasma membrane)|GO:0005887(integral to plasma membrane)|GO:0007166(cell surface receptor linked signaling pathway)|GO:0009986(cell surface)	"Homo sapiens C-type lectin domain family 2, member D (CLEC2D), transcript variant 1, mRNA [NM_013269]"	chr12:9833550-9833609	hs|12p13.31
CB_027189	0.0100981	0.000266975	19.4579	up	937.4	941.754	2277.4	53.4295	37.4347	37.58	0.613716	-0.0257101	0.861859	-3.35819	-3.87846	-4.16034	Detected	Detected	Detected	Not Detected	Not Detected	Detected	0	CB_027189	A_23_P76774	NM_173849	NM_173849	NM_173849	Hs.440438	145258	GSC	goosecoid homeobox	ENST00000238558		"GO:0000122(negative regulation of transcription from RNA polymerase II promoter)|GO:0003677(DNA binding)|GO:0003700(sequence-specific DNA binding transcription factor activity)|GO:0005634(nucleus)|GO:0005667(transcription factor complex)|GO:0006355(regulation of transcription, DNA-dependent)|GO:0007275(multicellular organismal development)|GO:0007369(gastrulation)|GO:0009653(anatomical structure…	"Homo sapiens goosecoid homeobox (GSC), mRNA [NM_173849]"	chr14:95234799-95234740	hs|14q32.13
CB_029357	0.006082	6.39864e-05	42.3018	up	310.767	529.443	999.913	7.37083	6.17145	13.1595	-0.979114	-0.856585	-0.325653	-6.21593	-6.47916	-5.6742	Detected	Detected	Detected	Not Detected	Not Detected	Not Detected	0	CB_029357	A_24_P52697	NR_002196	NR_002196	NR_002196	Hs.533566	283120	H19	"H19, imprinted maternally expressed transcript (non-protein coding)"	ENST00000436715			"Homo sapiens H19, imprinted maternally expressed transcript (non-protein coding) (H19), non-coding RNA [NR_002196]"	chr11:2016733-2016674	hs|11p15.5
CB_020342	0.00435805	1.8565e-05	7.25824	up	1684.82	2166.08	3085.21	187.918	169.211	255.049	1.45958	1.17596	1.29984	-1.54379	-1.70209	-1.3976	Detected	Detected	Detected	Detected	Detected	Detected	0	CB_020342	A_23_P41599	NM_019120	NM_019120	NM_019120	Hs.287793	56128	PCDHB8	protocadherin beta 8	ENST00000239444		GO:0005509(calcium ion binding)|GO:0005886(plasma membrane)|GO:0007155(cell adhesion)|GO:0007156(homophilic cell adhesion)|GO:0016021(integral to membrane)	"Homo sapiens protocadherin beta 8 (PCDHB8), mRNA [NM_019120]"	chr5:140559850-140559909	hs|5q31.3
CB_015609	0.00600121	6.1123e-05	51.9792	up	1347.34	1224.38	1800.35	22.6035	15.316	16.8244	1.13709	0.352923	0.522753	-4.59928	-5.1678	-5.31975	Detected	Detected	Detected	Not Detected	Not Detected	Detected	0	CB_015609	A_23_P64243	NM_006760	NM_006760	NM_006760	Hs.379613	7379	UPK2	uroplakin 2	ENST00000264031		GO:0005886(plasma membrane)|GO:0005887(integral to plasma membrane)|GO:0007275(multicellular organismal development)|GO:0016044(cellular membrane organization)|GO:0016324(apical plasma membrane)|GO:0030176(integral to endoplasmic reticulum membrane)|GO:0030855(epithelial cell differentiation)	"Homo sapiens uroplakin 2 (UPK2), mRNA [NM_006760]"	chr11:118828018-118828328	hs|11q23.3
CB_021216	0.0043632	1.98519e-05	67.1737	up	486.01	1134.82	1118.88	5.93719	8.21608	11.4951	-0.333962	0.243332	-0.163469	-6.52797	-6.06632	-5.86928	Detected	Detected	Detected	Not Detected	Not Detected	Not Detected	0	CB_021216	A_23_P39315	NM_021187	NM_021187	NM_021187	Hs.187393	57834	CYP4F11	"cytochrome P450, family 4, subfamily F, polypeptide 11"	ENST00000326742		GO:0004497(monooxygenase activity)|GO:0005783(endoplasmic reticulum)|GO:0005789(endoplasmic reticulum membrane)|GO:0005792(microsome)|GO:0006805(xenobiotic metabolic process)|GO:0006954(inflammatory response)|GO:0009055(electron carrier activity)|GO:0016020(membrane)|GO:0016021(integral to membrane)|GO:0020037(heme binding)|GO:0046872(metal ion binding)|GO:0055114(oxidation reduction)|GO:0070330(…	"Homo sapiens cytochrome P450, family 4, subfamily F, polypeptide 11 (CYP4F11), transcript variant 1, mRNA [NM_021187]"	chr19:16034691-16034632	hs|19p13.12
CB_020128	0.00552015	4.8498e-05	60.8654	up	17035.2	16506.7	32846.9	258.287	153.491	284.582	4.79743	4.10585	4.71216	-1.08492	-1.84276	-1.23953	Detected	Detected	Detected	Detected	Detected	Detected	0	CB_020128	A_23_P154605	NM_018837	NM_018837	NM_018837	Hs.162016	55959	SULF2	sulfatase 2	ENST00000462428		GO:0004065(arylsulfatase activity)|GO:0005509(calcium ion binding)|GO:0005615(extracellular space)|GO:0005783(endoplasmic reticulum)|GO:0005794(Golgi apparatus)|GO:0005795(Golgi stack)|GO:0009986(cell surface)|GO:0016787(hydrolase activity)|GO:0030201(heparan sulfate proteoglycan metabolic process)	"Homo sapiens sulfatase 2 (SULF2), transcript variant 1, mRNA [NM_018837]"	chr20:46286483-46286424	hs|20q13.12
CB_005467	0.00680061	9.38896e-05	16.5603	up	176.766	254.245	499.048	13.0199	10.1555	10.2867	-1.79311	-1.91484	-1.32828	-5.39511	-5.76057	-6.02952	Detected	Detected	Detected	Not Detected	Not Detected	Not Detected	0	CB_005467	A_24_P321766	NM_000624	NM_000624	NM_000624	Hs.159628	5104	SERPINA5	"serpin peptidase inhibitor, clade A (alpha-1 antiproteinase, antitrypsin), member 5"	ENST00000329597		GO:0002020(protease binding)|GO:0004867(serine-type endopeptidase inhibitor activity)|GO:0005539(glycosaminoglycan binding)|GO:0005576(extracellular region)|GO:0007283(spermatogenesis)|GO:0007342(fusion of sperm to egg plasma membrane)|GO:0008201(heparin binding)|GO:0016020(membrane)|GO:0030414(peptidase inhibitor activity)|GO:0032190(acrosin binding)|GO:0043234(protein complex)|GO:0045861(negati…	"Homo sapiens serpin peptidase inhibitor, clade A (alpha-1 antiproteinase, antitrypsin), member 5 (SERPINA5), mRNA [NM_000624]"	chr14:95058646-95058705	hs|14q32.13
CB_014078	0.0168877	0.000872441	73.4723	up	1044.7	3153.82	6703.36	42.9153	22.7802	15.6884	0.770067	1.71797	2.41936	-3.67433	-4.59506	-5.4206	Detected	Detected	Detected	Not Detected	Not Detected	Detected	0	CB_014078	A_23_P41114	NM_005213	NM_005213	NM_005213	Hs.518198	1475	CSTA	cystatin A (stefin A)	ENST00000264474		"GO:0001533(cornified envelope)|GO:0002020(protease binding)|GO:0004869(cysteine-type endopeptidase inhibitor activity)|GO:0005198(structural molecule activity)|GO:0005622(intracellular)|GO:0005634(nucleus)|GO:0005737(cytoplasm)|GO:0010466(negative regulation of peptidase activity)|GO:0018149(peptide cross-linking)|GO:0030216(keratinocyte differentiation)|GO:0030674(protein binding, bridging)"	"Homo sapiens cystatin A (stefin A) (CSTA), mRNA [NM_005213]"	chr3:122056416-122056475	hs|3q21.1
CB_018512	0.0158992	0.000783902	9.34577	up	3015.71	3039.7	6773.38	215.976	214.734	451.727	2.29948	1.6648	2.43435	-1.34303	-1.35836	-0.572925	Detected	Detected	Detected	Detected	Detected	Detected	0	CB_018512	A_33_P3354151	NM_016074	NM_016074	NM_016074	Hs.13880	51027	BOLA1	bolA homolog 1 (E. coli)	ENST00000369153		GO:0005515(protein binding)|GO:0005576(extracellular region)|GO:0005739(mitochondrion)	"Homo sapiens bolA homolog 1 (E. coli) (BOLA1), mRNA [NM_016074]"	chr1:149871961-149872020	hs|1q21.2
CB_000318	0.00514231	4.01562e-05	5.23223	up	242.661	414.566	551.617	40.0775	42.0694	63.2854	-1.33601	-1.20946	-1.18379	-3.77303	-3.71007	-3.40843	Detected	Detected	Detected	Not Detected	Not Detected	Detected	0	CB_000318	A_33_P3246017	AK091252		AK091252	Hs.540038	4253	CTAGE5	"CTAGE family, member 5"			GO:0005515(protein binding)|GO:0008047(enzyme activator activity)	"Homo sapiens cDNA FLJ33933 fis, clone CTONG2017804, highly similar to Cutaneous T-cell lymphoma-associated antigen 5. [AK091252]"	chr14:39735450-39735509	hs|14q21.1
CB_007482	0.00931833	0.000218651	8.58179	up	97.7467	128.776	253.554	10.0557	13.0725	10.5804	-2.64783	-2.8962	-2.30516	-5.76782	-5.3963	-5.98891	Detected	Detected	Detected	Not Detected	Not Detected	Not Detected	0	CB_007482	A_33_P3361546	NM_001032280	NM_001032280	NM_001032280	Hs.519880	7020	TFAP2A	transcription factor AP-2 alpha (activating enhancer binding protein 2 alpha)	ENST00000379604		GO:0003677(DNA binding)|GO:0003700(sequence-specific DNA binding transcription factor activity)|GO:0003713(transcription coactivator activity)|GO:0005515(protein binding)|GO:0005634(nucleus)|GO:0005730(nucleolus)|GO:0005737(cytoplasm)|GO:0005794(Golgi apparatus)|GO:0005813(centrosome)|GO:0006357(regulation of transcription from RNA polymerase II promoter)|GO:0007398(ectoderm development)|GO:00215…	"Homo sapiens transcription factor AP-2 alpha (activating enhancer binding protein 2 alpha) (TFAP2A), transcript variant 2, mRNA [NM_001032280]"	chr6:10397085-10397026	hs|6p24.3
CB_027679	0.015708	0.000761919	6.44455	up	1120.82	1402.96	1816	184.092	134.964	118.268	0.871539	0.549344	0.535234	-1.57347	-2.02833	-2.50632	Detected	Detected	Detected	Detected	Detected	Detected	0	CB_027679	A_23_P331235	NM_178569	NM_178569	NM_178569	Hs.668017	153571	C5orf38	chromosome 5 open reading frame 38	ENST00000397835		GO:0005576(extracellular region)	"Homo sapiens chromosome 5 open reading frame 38 (C5orf38), mRNA [NM_178569]"	chr5:2752741-2752800	hs|5p15.33
CB_021781	0.00967791	0.000239118	5.84056	up	603.656	1168.76	1570.55	121.494	121.457	103.807	-0.0212231	0.285848	0.325743	-2.17301	-2.18047	-2.69447	Detected	Detected	Detected	Detected	Detected	Detected	0	CB_021781	A_23_P60166	NM_022783	NM_022783	NM_022783	Hs.112981	64798	DEPTOR	DEP domain containing MTOR-interacting protein	ENST00000286234		GO:0005515(protein binding)|GO:0005622(intracellular)|GO:0006469(negative regulation of protein kinase activity)|GO:0032007(negative regulation of TOR signaling cascade)|GO:0042981(regulation of apoptosis)|GO:0045792(negative regulation of cell size)	"Homo sapiens DEP domain containing MTOR-interacting protein (DEPTOR), mRNA [NM_022783]"	chr8:121062582-121062641	hs|8q24.12
CB_017800	0.0097315	0.000245278	5.35504	up	359.724	633.84	899.811	53.9022	67.5832	101.01	-0.76806	-0.596942	-0.477834	-3.34548	-3.02618	-2.73387	Detected	Detected	Detected	Detected	Detected	Detected	0	CB_017800	A_24_P299911	NM_015148	NM_015148	NM_015148	Hs.397891	23178	PASK	PAS domain containing serine/threonine kinase	ENST00000358649		"GO:0000166(nucleotide binding)|GO:0004674(protein serine/threonine kinase activity)|GO:0004871(signal transducer activity)|GO:0005515(protein binding)|GO:0005524(ATP binding)|GO:0005737(cytoplasm)|GO:0005794(Golgi apparatus)|GO:0006355(regulation of transcription, DNA-dependent)|GO:0006468(protein amino acid phosphorylation)|GO:0016740(transferase activity)|GO:0042802(identical protein binding)"	"Homo sapiens PAS domain containing serine/threonine kinase (PASK), mRNA [NM_015148]"	chr2:242046815-242046127	hs|2q37.3
CB_016826	0.0097315	0.00024321	9.79601	up	2123.77	2529.26	4130.2	234.481	169.593	163.46	1.79361	1.39959	1.72069	-1.22443	-1.69884	-2.03944	Detected	Detected	Detected	Detected	Detected	Detected	0	CB_016826	A_23_P134755	NM_014112	NM_014112	NM_014112	Hs.657018	7227	TRPS1	trichorhinophalangeal syndrome I	ENST00000395715		"GO:0000122(negative regulation of transcription from RNA polymerase II promoter)|GO:0001501(skeletal system development)|GO:0003700(sequence-specific DNA binding transcription factor activity)|GO:0005515(protein binding)|GO:0005622(intracellular)|GO:0005634(nucleus)|GO:0006355(regulation of transcription, DNA-dependent)|GO:0006366(transcription from RNA polymerase II promoter)|GO:0006607(NLS-bea…	"Homo sapiens trichorhinophalangeal syndrome I (TRPS1), mRNA [NM_014112]"	chr8:116421052-116420993	hs|8q23.3
CB_007119	0.0158432	0.000776093	5.46198	up	4424.58	6119.2	12175	673.615	669.333	1235.76	2.85252	2.67421	3.28033	0.298029	0.281811	0.878948	Detected	Detected	Detected	Detected	Detected	Detected	0	CB_007119	A_33_P3294901	NM_001017390	NM_001017390	NM_001017390	Hs.728161	445329	SULT1A4	"sulfotransferase family, cytosolic, 1A, phenol-preferring, member 4"	ENST00000395393		GO:0004062(aryl sulfotransferase activity)|GO:0005737(cytoplasm)|GO:0005829(cytosol)|GO:0006584(catecholamine metabolic process)|GO:0006805(xenobiotic metabolic process)|GO:0008146(sulfotransferase activity)|GO:0008202(steroid metabolic process)|GO:0009812(flavonoid metabolic process)|GO:0016740(transferase activity)|GO:0050427(3'-phosphoadenosine 5'-phosphosulfate metabolic process)|GO:0051923(s…	"Homo sapiens sulfotransferase family, cytosolic, 1A, phenol-preferring, member 4 (SULT1A4), mRNA [NM_001017390]"	chr16:29474684-29474743	hs|16p11.2
CB_015380	0.0180592	0.000996256	8.12707	up	10777.3	11226	13788.6	787.22	1298.87	837.128	4.1369	3.54965	3.45988	0.522871	1.23827	0.317072	Detected	Detected	Detected	Detected	Detected	Detected	0	CB_015380	A_33_P3272773	NM_006526	NM_006526	NM_006526	Hs.155040	7764	ZNF217	zinc finger protein 217	ENST00000395971		"GO:0000118(histone deacetylase complex)|GO:0003677(DNA binding)|GO:0003700(sequence-specific DNA binding transcription factor activity)|GO:0005515(protein binding)|GO:0005622(intracellular)|GO:0005634(nucleus)|GO:0005654(nucleoplasm)|GO:0006351(transcription, DNA-dependent)|GO:0008270(zinc ion binding)|GO:0010843(promoter binding)|GO:0016564(transcription repressor activity)|GO:0045449(regulatio…	"Homo sapiens zinc finger protein 217 (ZNF217), mRNA [NM_006526]"	chr20:52185714-52185655	hs|20q13.2
CB_020891	0.00431333	1.67246e-05	66.5371	up	18663.8	18932	30817.2	249.982	199.683	203.961	4.92915	4.30362	4.62014	-1.13207	-1.4632	-1.72008	Detected	Detected	Detected	Detected	Detected	Detected	0	CB_020891	A_33_P3294598	NM_020815	NM_020815	NM_020815	Hs.192859	57575	PCDH10	protocadherin 10	ENST00000394248		GO:0005509(calcium ion binding)|GO:0005886(plasma membrane)|GO:0007155(cell adhesion)|GO:0007156(homophilic cell adhesion)|GO:0016021(integral to membrane)	"Homo sapiens protocadherin 10 (PCDH10), transcript variant 2, mRNA [NM_020815]"	chr4:134073867-134073926	hs|4q28.3
CB_012504	0.00677874	8.94655e-05	48.9617	up	680.827	869.653	1371.09	18.1369	10.392	10.1069	0.152339	-0.14062	0.129799	-4.9169	-5.72737	-6.05497	Detected	Detected	Detected	Not Detected	Not Detected	Detected	0	CB_012504	A_23_P88767	NM_003561	NM_003561	NM_003561	Hs.567366	8399	PLA2G10	"phospholipase A2, group X"	ENST00000261659		GO:0004623(phospholipase A2 activity)|GO:0005509(calcium ion binding)|GO:0005576(extracellular region)|GO:0006644(phospholipid metabolic process)|GO:0007411(axon guidance)|GO:0010744(positive regulation of macrophage derived foam cell differentiation)|GO:0010884(positive regulation of lipid storage)|GO:0016042(lipid catabolic process)|GO:0016787(hydrolase activity)|GO:0019369(arachidonic acid met…	"Homo sapiens phospholipase A2, group X (PLA2G10), mRNA [NM_003561]"	chr16:14766561-14766502	hs|16p13.12
CB_031977	0.0114313	0.000360478	23.0404	up	294.26	626.205	565.986	20.2679	10.9979	10.5357	-1.05786	-0.614426	-1.14669	-4.75663	-5.64561	-5.99501	Detected	Detected	Detected	Not Detected	Not Detected	Detected	0	CB_031977	A_24_P179244	XR_109205	XR_109205	XR_109205	Hs.602995	100128979	LOC100128979	hypothetical LOC100128979				"PREDICTED: Homo sapiens hypothetical LOC100128979 (LOC100128979), miscRNA [XR_109205]"	chr15:63338666-63338607	hs|15q22.2
CB_007656	0.00794323	0.000150047	28.57	up	2362.43	7427.01	5619.24	85.6795	90.6943	149.852	1.94725	2.95365	2.16485	-2.67687	-2.60183	-2.16484	Detected	Detected	Detected	Detected	Detected	Detected	0	CB_007656	A_24_P106363	NM_001038603	NM_001038603	NM_001038603	Hs.726520	153562	MARVELD2	MARVEL domain containing 2	ENST00000282886		GO:0005886(plasma membrane)|GO:0005923(tight junction)|GO:0007605(sensory perception of sound)|GO:0016021(integral to membrane)|GO:0030054(cell junction)	"Homo sapiens MARVEL domain containing 2 (MARVELD2), mRNA [NM_001038603]"	chr5:68716321-68720449	hs|5q13.2
CB_024680	0.0133184	0.000515509	8.9378	up	943.172	948.409	2296.18	88.2328	70.8961	126.663	0.622572	-0.0155497	0.873711	-2.63451	-2.95714	-2.40738	Detected	Detected	Detected	Detected	Detected	Detected	0	CB_024680	A_33_P3396886	NM_080659	NM_080659	NM_080659	Hs.97013	91894	C11orf52	chromosome 11 open reading frame 52	ENST00000278601			"Homo sapiens chromosome 11 open reading frame 52 (C11orf52), mRNA [NM_080659]"	chr11:111797319-111797378	hs|11q23.1
CB_029092	0.00747456	0.000120401	22.6224	up	247.768	526.347	345.297	9.19275	8.74427	13.3268	-1.30596	-0.865047	-1.85962	-5.89726	-5.97643	-5.65597	Detected	Detected	Detected	Not Detected	Not Detected	Not Detected	0	CB_029092	A_32_P59010	NM_207381	NM_207381	NM_207381	Hs.306343	388121	TNFAIP8L3	"tumor necrosis factor, alpha-induced protein 8-like 3"	ENST00000327536			"Homo sapiens tumor necrosis factor, alpha-induced protein 8-like 3 (TNFAIP8L3), mRNA [NM_207381]"	chr15:51349922-51349863	hs|15q21.2
CB_028611	0.0166672	0.000856606	38.167	up	145.093	392.705	920.259	3.8938	6.05419	11.0187	-2.07797	-1.28761	-0.445416	-7.13657	-6.50684	-5.93035	Detected	Detected	Detected	Not Detected	Not Detected	Not Detected	0	CB_028611	A_33_P3340525	NM_198992	NM_198992	NM_198992	Hs.118703	341359	SYT10	synaptotagmin X	ENST00000228567		GO:0005215(transporter activity)|GO:0006950(response to stress)|GO:0016020(membrane)|GO:0016021(integral to membrane)|GO:0030054(cell junction)|GO:0030672(synaptic vesicle membrane)|GO:0031410(cytoplasmic vesicle)|GO:0045202(synapse)|GO:0046872(metal ion binding)	"Homo sapiens synaptotagmin X (SYT10), mRNA [NM_198992]"	chr12:33528456-33528397	hs|12p11.1
CB_021942	0.00930031	0.000216361	11.6882	up	1587.2	1362.14	2168.5	80.8079	101.652	98.4476	1.37347	0.50674	0.791172	-2.76133	-2.43728	-2.77095	Detected	Detected	Detected	Detected	Detected	Detected	0	CB_021942	A_33_P3377519	NM_024014	NM_024014	NM_024014	Hs.679517	3203	HOXA6	homeobox A6	ENST00000222728		"GO:0003700(sequence-specific DNA binding transcription factor activity)|GO:0005634(nucleus)|GO:0006355(regulation of transcription, DNA-dependent)|GO:0007275(multicellular organismal development)|GO:0009952(anterior/posterior pattern formation)|GO:0030528(transcription regulator activity)|GO:0043565(sequence-specific DNA binding)|GO:0048704(embryonic skeletal system morphogenesis)"	"Homo sapiens homeobox A6 (HOXA6), mRNA [NM_024014]"	chr7:27185175-27185116	hs|7p15.2
CB_012598	0.00416657	1.05352e-05	248.339	up	3334.69	3730.13	3561.64	7.48465	9.20622	11.5622	2.44453	1.9601	1.50701	-6.19382	-5.90216	-5.86088	Detected	Detected	Detected	Not Detected	Not Detected	Not Detected	0	CB_012598	A_33_P3330911	NM_003657	NM_003657	NM_003657	Hs.400556	8537	BCAS1	breast carcinoma amplified sequence 1	ENST00000395961		GO:0005515(protein binding)|GO:0005737(cytoplasm)	"Homo sapiens breast carcinoma amplified sequence 1 (BCAS1), mRNA [NM_003657]"	chr20:52560576-52560517	hs|20q13.2
CB_014129	0.00359033	5.16175e-06	627.764	up	28371.2	33014.6	47182.1	36.3426	24.6768	54.8612	5.53333	5.1059	5.23464	-3.91416	-4.47969	-3.61452	Detected	Detected	Detected	Not Detected	Not Detected	Detected	0	CB_014129	A_33_P3639068	NM_005264	NM_005264	NM_005264	Hs.388347	2674	GFRA1	GDNF family receptor alpha 1	ENST00000355422		GO:0004872(receptor activity)|GO:0005102(receptor binding)|GO:0005886(plasma membrane)|GO:0007166(cell surface receptor linked signaling pathway)|GO:0007399(nervous system development)|GO:0007411(axon guidance)|GO:0016167(glial cell line-derived neurotrophic factor receptor activity)|GO:0019898(extrinsic to membrane)|GO:0031225(anchored to membrane)	"Homo sapiens GDNF family receptor alpha 1 (GFRA1), transcript variant 1, mRNA [NM_005264]"	chr10:117823955-117823896	hs|10q25.3
CB_013197	0.006082	6.30945e-05	32.064	up	2592.24	2701.89	4097.59	79.5957	48.7092	61.8468	2.08118	1.49484	1.70925	-2.78313	-3.49864	-3.4416	Detected	Detected	Detected	Detected	Detected	Detected	0	CB_013197	A_23_P25305	NM_004316	NM_004316	NM_004316	Hs.703025	429	ASCL1	achaete-scute complex homolog 1 (Drosophila)	ENST00000266744		GO:0001764(neuron migration)|GO:0003359(noradrenergic neuron fate commitment)|GO:0003690(double-stranded DNA binding)|GO:0003700(sequence-specific DNA binding transcription factor activity)|GO:0005515(protein binding)|GO:0005634(nucleus)|GO:0007219(Notch signaling pathway)|GO:0007389(pattern specification process)|GO:0007400(neuroblast fate determination)|GO:0007405(neuroblast proliferation)|GO:0…	"Homo sapiens achaete-scute complex homolog 1 (Drosophila) (ASCL1), mRNA [NM_004316]"	chr12:103353454-103353513	hs|12q23.2
CB_017608	0.00888068	0.000197925	6.4606	up	2914.96	3503.25	3683.28	299.791	335.36	382.111	2.25045	1.86956	1.55546	-0.869936	-0.715202	-0.814385	Detected	Detected	Detected	Detected	Detected	Detected	0	CB_017608	A_24_P339416	NM_014960	NM_014960	NM_014960	Hs.437249	22901	ARSG	arylsulfatase G	ENST00000452479		GO:0004065(arylsulfatase activity)|GO:0005615(extracellular space)|GO:0005764(lysosome)|GO:0005783(endoplasmic reticulum)|GO:0006790(sulfur compound metabolic process)|GO:0016787(hydrolase activity)|GO:0046872(metal ion binding)	"Homo sapiens arylsulfatase G (ARSG), mRNA [NM_014960]"	chr17:66416529-66416588	hs|17q24.2
CB_010698	0.00300266	2.3634e-06	1890.9	up	17979.8	18333	26238.6	6.31552	5.34635	10.4349	4.87529	4.25724	4.38809	-6.43885	-6.68621	-6.00889	Detected	Detected	Detected	Not Detected	Not Detected	Not Detected	0	CB_010698	A_23_P68487	NM_001719	NM_001719	NM_001719	Hs.473163	655	BMP7	bone morphogenetic protein 7	ENST00000371291		GO:0001501(skeletal system development)|GO:0001503(ossification)|GO:0001654(eye development)|GO:0001656(metanephros development)|GO:0001657(ureteric bud development)|GO:0001707(mesoderm formation)|GO:0001823(mesonephros development)|GO:0001837(epithelial to mesenchymal transition)|GO:0005125(cytokine activity)|GO:0005515(protein binding)|GO:0005576(extracellular region)|GO:0005615(extracellular s…	"Homo sapiens bone morphogenetic protein 7 (BMP7), mRNA [NM_001719]"	chr20:55745614-55745555	hs|20q13.31
CB_020401	0.006082	6.39333e-05	49.673	up	341.211	420.161	648.169	4.14709	4.89731	10.2817	-0.844287	-1.19012	-0.951086	-7.04565	-6.81278	-6.03023	Detected	Detected	Detected	Not Detected	Not Detected	Not Detected	0	CB_020401	A_33_P3216610	NM_019894	NM_019894	NM_019894	Hs.161985	56649	TMPRSS4	"transmembrane protease, serine 4"			GO:0004252(serine-type endopeptidase activity)|GO:0005044(scavenger receptor activity)|GO:0006508(proteolysis)|GO:0008233(peptidase activity)|GO:0016020(membrane)|GO:0016021(integral to membrane)	"Homo sapiens transmembrane protease, serine 4 (TMPRSS4), transcript variant 1, mRNA [NM_019894]"	chr11:117990456-117990515	hs|11q23.3
CB_012911	0.00478396	2.87728e-05	16.093	up	1385.35	1528.53	2728.3	68.4631	59.9991	92.9417	1.17723	0.673011	1.12247	-3.0005	-3.1979	-2.85398	Detected	Detected	Detected	Detected	Detected	Detected	0	CB_012911	A_32_P190416	NM_003980	NM_003980	NM_003980	Hs.486548	9053	MAP7	microtubule-associated protein 7	ENST00000454590		GO:0000226(microtubule cytoskeleton organization)|GO:0005198(structural molecule activity)|GO:0005634(nucleus)|GO:0005730(nucleolus)|GO:0005737(cytoplasm)|GO:0005874(microtubule)|GO:0005875(microtubule associated complex)|GO:0005886(plasma membrane)|GO:0007163(establishment or maintenance of cell polarity)|GO:0015630(microtubule cytoskeleton)|GO:0016323(basolateral plasma membrane)|GO:0048471(per…	"Homo sapiens microtubule-associated protein 7 (MAP7), transcript variant 4, mRNA [NM_003980]"	chr6:136663444-136663419	hs|6q23.3
CB_006026	0.00416657	1.07328e-05	143.564	up	16016.2	21339.5	19969	68.7675	99.4766	92.866	4.70843	4.47632	3.99416	-2.9941	-2.46848	-2.85515	Detected	Detected	Detected	Detected	Detected	Detected	0	CB_006026	A_33_P3360341	NM_001002295	NM_001002295	NM_001002295	Hs.524134	2625	GATA3	GATA binding protein 3	ENST00000379328		"GO:0003677(DNA binding)|GO:0003700(sequence-specific DNA binding transcription factor activity)|GO:0005634(nucleus)|GO:0005654(nucleoplasm)|GO:0005730(nucleolus)|GO:0006355(regulation of transcription, DNA-dependent)|GO:0006366(transcription from RNA polymerase II promoter)|GO:0006952(defense response)|GO:0007596(blood coagulation)|GO:0008134(transcription factor binding)|GO:0008270(zinc ion bin…	"Homo sapiens GATA binding protein 3 (GATA3), transcript variant 1, mRNA [NM_001002295]"	chr10:8117072-8117131	hs|10p14
CB_011178	0.00416657	1.18818e-05	123.108	up	2055.7	2431.74	5410.36	17.5619	12.6765	17.9341	1.74661	1.34286	2.1102	-4.96337	-5.44069	-5.2276	Detected	Detected	Detected	Not Detected	Not Detected	Not Detected	0	CB_011178	A_23_P153964	NM_002193	NM_002193	NM_002193	Hs.1735	3625	INHBB	"inhibin, beta B"	ENST00000295228		GO:0001541(ovarian follicle development)|GO:0005125(cytokine activity)|GO:0005179(hormone activity)|GO:0005515(protein binding)|GO:0005576(extracellular region)|GO:0006952(defense response)|GO:0008083(growth factor activity)|GO:0009267(cellular response to starvation)|GO:0009605(response to external stimulus)|GO:0030154(cell differentiation)|GO:0032869(cellular response to insulin stimulus)|GO:00…	"Homo sapiens inhibin, beta B (INHBB), mRNA [NM_002193]"	chr2:121108780-121108839	hs|2q14.2
CB_023452	0.0112166	0.000338601	6.08075	up	457.409	472.069	974.12	66.8544	54.6367	70.5401	-0.421464	-1.02206	-0.363356	-3.0348	-3.33297	-3.25186	Detected	Detected	Detected	Detected	Detected	Detected	0	CB_023452	A_23_P55917	NM_032298	NM_032298	NM_032298	Hs.515554	84258	SYT3	synaptotagmin III	ENST00000338916		GO:0005215(transporter activity)|GO:0005544(calcium-dependent phospholipid binding)|GO:0005768(endosome)|GO:0016020(membrane)|GO:0016021(integral to membrane)|GO:0019905(syntaxin binding)|GO:0030054(cell junction)|GO:0030672(synaptic vesicle membrane)|GO:0031410(cytoplasmic vesicle)|GO:0045202(synapse)|GO:0046872(metal ion binding)	"Homo sapiens synaptotagmin III (SYT3), transcript variant 1, mRNA [NM_032298]"	chr19:51125420-51125361	hs|19q13.33
CB_025743	0.0165298	0.000842858	50.0173	up	1416.51	3754.99	7613.49	43.1152	73.2119	28.2384	1.20932	1.96968	2.60303	-3.66763	-2.91076	-4.57265	Detected	Detected	Detected	Not Detected	Detected	Detected	0	CB_025743	A_23_P118203	NM_145252	NM_145252	NM_145252	Hs.105887	124220	ZG16B	zymogen granule protein 16 homolog B (rat)	ENST00000382280		GO:0005529(sugar binding)|GO:0005576(extracellular region)	"Homo sapiens zymogen granule protein 16 homolog B (rat) (ZG16B), mRNA [NM_145252]"	chr16:2882113-2882172	hs|16p13.3
CB_013232	0.0111157	0.000329957	43.2225	up	1081.85	1178.62	1956.33	14.2917	13.7019	43.4496	0.820483	0.297967	0.642622	-5.26064	-5.32846	-3.95096	Detected	Detected	Detected	Not Detected	Not Detected	Not Detected	0	CB_013232	A_23_P216307	NM_004349	NM_004349	NM_004349	Hs.368431	862	RUNX1T1	"runt-related transcription factor 1; translocated to, 1 (cyclin D-related)"	ENST00000436581	NP088302	"GO:0003677(DNA binding)|GO:0003700(sequence-specific DNA binding transcription factor activity)|GO:0005515(protein binding)|GO:0005634(nucleus)|GO:0006091(generation of precursor metabolites and energy)|GO:0006355(regulation of transcription, DNA-dependent)|GO:0008270(zinc ion binding)|GO:0046872(metal ion binding)"	"Homo sapiens runt-related transcription factor 1; translocated to, 1 (cyclin D-related) (RUNX1T1), transcript variant 1, mRNA [NM_004349]"	chr8:92972310-92972251	hs|8q21.3
CB_008313	0.0114804	0.000363903	64.4332	up	4733.28	11497.8	11350.4	56.4017	56.9697	197.936	2.94982	3.58416	3.17914	-3.28009	-3.27265	-1.76334	Detected	Detected	Detected	Detected	Not Detected	Detected	0	CB_008313	A_23_P160214	NM_001080494	NM_001080494	NM_001080494	Hs.112949	22996	TTC39A	tetratricopeptide repeat domain 39A	ENST00000451380		GO:0003674(molecular_function)|GO:0005488(binding)|GO:0005575(cellular_component)|GO:0008150(biological_process)	"Homo sapiens tetratricopeptide repeat domain 39A (TTC39A), transcript variant 2, mRNA [NM_001080494]"	chr1:51753563-51753504	hs|1p32.3
CB_008135	0.0123535	0.000428177	6.65731	up	165.668	337.311	614.547	30.7883	27.4985	37.8647	-1.88665	-1.50698	-1.02793	-4.15344	-4.32349	-4.14945	Detected	Detected	Detected	Not Detected	Not Detected	Detected	0	CB_008135	A_32_P148796	NM_001077619	NM_001077619	NM_001077619	Hs.155572	137886	UBXN2B	UBX domain protein 2B	ENST00000399598		GO:0005634(nucleus)|GO:0005737(cytoplasm)|GO:0005783(endoplasmic reticulum)|GO:0005794(Golgi apparatus)|GO:0005829(cytosol)	"Homo sapiens UBX domain protein 2B (UBXN2B), mRNA [NM_001077619]"	chr8:59363782-59363841	hs|8q12.1
CB_012488	0.00761734	0.000133632	276.41	up	38110.6	38481.3	51860.8	63.5789	66.2198	235.599	5.9591	5.32695	5.37104	-3.10728	-3.05558	-1.51204	Detected	Detected	Detected	Detected	Detected	Detected	0	CB_012488	A_23_P415411	NM_003545	NM_003545	NM_003545	Hs.662174	8367	HIST1H4E	"histone cluster 1, H4e"	ENST00000360441			"Homo sapiens histone cluster 1, H4e (HIST1H4E), mRNA [NM_003545]"	chr6:26205172-26205231	hs|6p22.2
CB_030343	0.006082	6.36741e-05	162.379	up	965.286	1595.69	3640.29	4.3266	7.76675	10.7341	0.656008	0.735046	1.53853	-6.98452	-6.14746	-5.9681	Detected	Detected	Detected	Not Detected	Not Detected	Not Detected	0	CB_030343	A_23_P382094	NR_026869	NR_026869	NR_026869	Hs.350808	145978	NCRNA00052	non-protein coding RNA 52			GO:0016020(membrane)|GO:0016021(integral to membrane)	"Homo sapiens non-protein coding RNA 52 (NCRNA00052), non-coding RNA [NR_026869]"	chr15:88122667-88122726	hs|15q25.3
CB_007551	0.00990413	0.000255571	7.80183	up	4618.08	4675.23	6114.74	450.865	339.762	499.841	2.91427	2.28591	2.28676	-0.281199	-0.69639	-0.426908	Detected	Detected	Detected	Detected	Detected	Detected	0	CB_007551	A_33_P3712341	NM_001033886	NM_001033886	NM_001033886	Hs.522891	6387	CXCL12	chemokine (C-X-C motif) ligand 12	ENST00000395795	NP1463957	GO:0004871(signal transducer activity)|GO:0005102(receptor binding)|GO:0005576(extracellular region)|GO:0005615(extracellular space)|GO:0006874(cellular calcium ion homeostasis)|GO:0006935(chemotaxis)|GO:0006955(immune response)|GO:0007155(cell adhesion)|GO:0007165(signal transduction)|GO:0007186(G-protein coupled receptor protein signaling pathway)|GO:0008009(chemokine activity)|GO:0008015(blood…	"Homo sapiens chemokine (C-X-C motif) ligand 12 (CXCL12), transcript variant 3, mRNA [NM_001033886]"	chr10:44880453-44880394	hs|10q11.21
CB_022277	0.0136577	0.000550601	54.3645	up	605.06	1052.69	423.314	7.99224	5.62617	10.2786	-0.0178709	0.134948	-1.56573	-6.09915	-6.61262	-6.03066	Detected	Detected	Detected	Not Detected	Not Detected	Not Detected	0	CB_022277	A_33_P3313110	NM_024690	NM_024690	NM_024690	Hs.432676	94025	MUC16	"mucin 16, cell surface associated"	ENST00000397910		GO:0005515(protein binding)|GO:0005576(extracellular region)|GO:0005615(extracellular space)|GO:0005886(plasma membrane)|GO:0007155(cell adhesion)|GO:0016021(integral to membrane)|GO:0019898(extrinsic to membrane)	"Homo sapiens mucin 16, cell surface associated (MUC16), mRNA [NM_024690]"	chr19:9060511-9060452	hs|19p13.2
CB_013184	0.00532127	4.33619e-05	70.005	up	809.967	1137.27	898.461	6.47094	9.43644	10.881	0.402915	0.246449	-0.48	-6.40378	-5.86653	-5.94849	Detected	Detected	Detected	Not Detected	Not Detected	Not Detected	0	CB_013184	A_24_P415150	NM_004297	NM_004297	NM_004297	Hs.657795	9630	GNA14	"guanine nucleotide binding protein (G protein), alpha 14"	ENST00000341700		GO:0000166(nucleotide binding)|GO:0003924(GTPase activity)|GO:0004871(signal transducer activity)|GO:0005525(GTP binding)|GO:0005834(heterotrimeric G-protein complex)|GO:0005886(plasma membrane)|GO:0006471(protein amino acid ADP-ribosylation)|GO:0007165(signal transduction)|GO:0007186(G-protein coupled receptor protein signaling pathway)|GO:0007596(blood coagulation)|GO:0019001(guanyl nucleotide …	"Homo sapiens guanine nucleotide binding protein (G protein), alpha 14 (GNA14), mRNA [NM_004297]"	chr9:80039044-80038985	hs|9q21.2
CB_014422	0.00457993	2.5123e-05	308.628	up	2016.42	2429.78	6136.59	4.66873	5.77782	10.4426	1.71878	1.3417	2.29191	-6.87472	-6.57424	-6.00782	Detected	Detected	Detected	Not Detected	Not Detected	Not Detected	0	CB_014422	A_33_P3303810	NM_005558	NM_005558	NM_005558	Hs.519035	3898	LAD1	ladinin 1	ENST00000367313		GO:0005198(structural molecule activity)|GO:0005576(extracellular region)|GO:0005604(basement membrane)	"Homo sapiens ladinin 1 (LAD1), mRNA [NM_005558]"	chr1:201350401-201350342	hs|1q32.1
CB_005128	0.0151976	0.00071015	5.72966	up	90.3719	117.877	149.798	13.6047	8.88638	19.327	-2.761	-3.02378	-3.06444	-5.33172	-5.95317	-5.11968	Detected	Detected	Detected	Not Detected	Not Detected	Not Detected	0	CB_005128	A_23_P10743	NM_000283	NM_000283	NM_000283	Hs.654544	5158	PDE6B	"phosphodiesterase 6B, cGMP-specific, rod, beta"	ENST00000496514		"GO:0005829(cytosol)|GO:0007165(signal transduction)|GO:0007596(blood coagulation)|GO:0007601(visual perception)|GO:0007603(phototransduction, visible light)|GO:0009583(detection of light stimulus)|GO:0016020(membrane)|GO:0016787(hydrolase activity)|GO:0030168(platelet activation)|GO:0046037(GMP metabolic process)|GO:0046872(metal ion binding)|GO:0047555(3',5'-cyclic-GMP phosphodiesterase activit…	"Homo sapiens phosphodiesterase 6B, cGMP-specific, rod, beta (PDE6B), transcript variant 1, mRNA [NM_000283]"	chr4:663873-663932	hs|4p16.3
CB_017846	0.00942925	0.000223636	38.0243	up	371.416	970.299	1795.6	10.7003	14.1465	21.4166	-0.721912	0.0173702	0.518942	-5.67818	-5.28239	-4.97157	Detected	Detected	Detected	Not Detected	Not Detected	Not Detected	0	CB_017846	A_23_P389102	NM_015194	NM_015194	NM_015194	Hs.602063	4642	MYO1D	myosin ID	ENST00000318217		GO:0000146(microfilament motor activity)|GO:0000166(nucleotide binding)|GO:0003779(actin binding)|GO:0005515(protein binding)|GO:0005516(calmodulin binding)|GO:0005524(ATP binding)|GO:0005790(smooth endoplasmic reticulum)|GO:0016459(myosin complex)|GO:0030673(axolemma)|GO:0030898(actin-dependent ATPase activity)	"Homo sapiens myosin ID (MYO1D), mRNA [NM_015194]"	chr17:30819891-30819832	hs|17q11.2
CB_031956	0.0173254	0.000919103	13.1984	up	100.454	116.42	137.274	3.26874	5.88915	9.99057	-2.60841	-3.04172	-3.19039	-7.38902	-6.54671	-6.07167	Detected	Detected	Detected	Not Detected	Not Detected	Not Detected	0	CB_031956	A_32_P103614	XR_109015	XR_109015	XR_109015	Hs.635827	100128511	LOC100128511	hypothetical LOC100128511	ENST00000417845			"PREDICTED: Homo sapiens hypothetical LOC100128511 (LOC100128511), partial miscRNA [XR_109015]"	chr10:21463786-21463845	hs|10p12.31
CB_020549	0.00845621	0.000179787	35.1257	up	5443.96	4500.22	10035.1	150.897	102.665	100.854	3.15164	2.23087	3.00146	-1.86033	-2.42297	-2.7361	Detected	Detected	Detected	Detected	Detected	Detected	0	CB_020549	A_23_P131676	NM_020311	NM_020311	NM_020311	Hs.471751	57007	CXCR7	chemokine (C-X-C motif) receptor 7	ENST00000272928		GO:0004872(receptor activity)|GO:0004930(G-protein coupled receptor activity)|GO:0005515(protein binding)|GO:0005886(plasma membrane)|GO:0008150(biological_process)|GO:0016021(integral to membrane)|GO:0044419(interspecies interaction between organisms)	"Homo sapiens chemokine (C-X-C motif) receptor 7 (CXCR7), mRNA [NM_020311]"	chr2:237490783-237490842	hs|2q37.3
CB_020913	0.00597142	5.90167e-05	21.6606	up	739.955	1189.28	1595.37	22.2796	38.8397	43.9697	0.272489	0.31096	0.348362	-4.6201	-3.82531	-3.93379	Detected	Detected	Detected	Not Detected	Not Detected	Not Detected	0	CB_020913	A_24_P40594	NM_020834	NM_020834	NM_020834	Hs.632332	57594	HOMEZ	homeobox and leucine zipper encoding	ENST00000357460		"GO:0003700(sequence-specific DNA binding transcription factor activity)|GO:0005634(nucleus)|GO:0006355(regulation of transcription, DNA-dependent)|GO:0043565(sequence-specific DNA binding)"	"Homo sapiens homeobox and leucine zipper encoding (HOMEZ), mRNA [NM_020834]"	chr14:23743806-23743747	hs|14q11.2
CB_023263	0.0171391	0.000897646	11.0023	up	53.4842	174.894	168.026	6.02391	5.01067	10.7685	-3.51776	-2.45458	-2.89877	-6.50705	-6.77977	-5.96348	Detected	Detected	Detected	Not Detected	Not Detected	Not Detected	0	CB_023263	A_23_P427136	NM_032028	NM_032028	NM_032028	Hs.701555	83942	TSSK1B	testis-specific serine kinase 1B	ENST00000390666		GO:0000166(nucleotide binding)|GO:0000287(magnesium ion binding)|GO:0004674(protein serine/threonine kinase activity)|GO:0005524(ATP binding)|GO:0006468(protein amino acid phosphorylation)|GO:0007275(multicellular organismal development)|GO:0007283(spermatogenesis)|GO:0016740(transferase activity)|GO:0030154(cell differentiation)	"Homo sapiens testis-specific serine kinase 1B (TSSK1B), mRNA [NM_032028]"	chr5:112768797-112768738	hs|5q22.2
CB_005707	0.0128779	0.000474514	39.5843	up	340.901	419.095	529.661	3.30419	10.0136	10.1558	-0.845597	-1.19378	-1.24239	-7.37346	-5.78088	-6.048	Detected	Detected	Detected	Not Detected	Not Detected	Not Detected	0	CB_005707	A_23_P154217	NM_000888	NM_000888	NM_000888	Hs.470399	3694	ITGB6	"integrin, beta 6"	ENST00000409872		GO:0004872(receptor activity)|GO:0005178(integrin binding)|GO:0005886(plasma membrane)|GO:0006954(inflammatory response)|GO:0007155(cell adhesion)|GO:0007160(cell-matrix adhesion)|GO:0007229(integrin-mediated signaling pathway)|GO:0007275(multicellular organismal development)|GO:0008305(integrin complex)|GO:0016021(integral to membrane)|GO:0044419(interspecies interaction between organisms)	"Homo sapiens integrin, beta 6 (ITGB6), mRNA [NM_000888]"	chr2:160964233-160958330	hs|2q24.2
CB_021215	0.0163949	0.000826757	23.537	up	140.491	287.027	276.967	3.32427	5.46389	12.9882	-2.12447	-1.73987	-2.17774	-7.36471	-6.65484	-5.69311	Detected	Detected	Detected	Not Detected	Not Detected	Not Detected	0	CB_021215	A_24_P42693	NM_021187	NM_021187	NM_021187	Hs.187393	57834	CYP4F11	"cytochrome P450, family 4, subfamily F, polypeptide 11"	ENST00000402119		GO:0004497(monooxygenase activity)|GO:0005783(endoplasmic reticulum)|GO:0005789(endoplasmic reticulum membrane)|GO:0005792(microsome)|GO:0006805(xenobiotic metabolic process)|GO:0006954(inflammatory response)|GO:0009055(electron carrier activity)|GO:0016020(membrane)|GO:0016021(integral to membrane)|GO:0020037(heme binding)|GO:0046872(metal ion binding)|GO:0055114(oxidation reduction)|GO:0070330(…	"Homo sapiens cytochrome P450, family 4, subfamily F, polypeptide 11 (CYP4F11), transcript variant 1, mRNA [NM_021187]"	chr19:16023422-16023363	hs|19p13.12
CB_017621	0.00658558	8.04005e-05	23.2714	up	2529.82	2563.21	2804.33	73.288	61.1365	88.6953	2.04601	1.41882	1.16213	-2.90225	-3.17081	-2.92145	Detected	Detected	Detected	Detected	Detected	Detected	0	CB_017621	A_33_P3373614	NM_014971	NM_014971	NM_014971	Hs.4892	22979	EFR3B	EFR3 homolog B (S. cerevisiae)	ENST00000403714		GO:0005488(binding)	"Homo sapiens EFR3 homolog B (S. cerevisiae) (EFR3B), mRNA [NM_014971]"	chr2:25367857-25367916	hs|2p23.3
CB_023635	0.0140549	0.000586815	10.7971	up	1476.74	2888.48	5320.59	121.466	150.747	271.213	1.26939	1.59118	2.08606	-2.17334	-1.86879	-1.30895	Detected	Detected	Detected	Detected	Detected	Detected	0	CB_023635	A_32_P205637	NM_032521	NM_032521	NM_032521	Hs.589848	84612	PARD6B	par-6 partitioning defective 6 homolog beta (C. elegans)	ENST00000371610		GO:0005515(protein binding)|GO:0005634(nucleus)|GO:0005737(cytoplasm)|GO:0005829(cytosol)|GO:0005886(plasma membrane)|GO:0005923(tight junction)|GO:0005938(cell cortex)|GO:0006461(protein complex assembly)|GO:0007043(cell-cell junction assembly)|GO:0007049(cell cycle)|GO:0007163(establishment or maintenance of cell polarity)|GO:0007409(axonogenesis)|GO:0030054(cell junction)|GO:0030334(regulation…	"Homo sapiens par-6 partitioning defective 6 homolog beta (C. elegans) (PARD6B), mRNA [NM_032521]"	chr20:49369777-49369836	hs|20q13.13
CB_017524	0.0176239	0.000949864	14.2679	up	136.824	172.173	173.251	4.13208	7.26815	12.8864	-2.16263	-2.4772	-2.85459	-7.05088	-6.24318	-5.70446	Detected	Detected	Detected	Not Detected	Not Detected	Not Detected	0	CB_017524	A_24_P165864	NM_014879	NM_014879	NM_014879	Hs.2465	9934	P2RY14	"purinergic receptor P2Y, G-protein coupled, 14"	ENST00000309170		"GO:0004872(receptor activity)|GO:0004930(G-protein coupled receptor activity)|GO:0005886(plasma membrane)|GO:0006955(immune response)|GO:0007186(G-protein coupled receptor protein signaling pathway)|GO:0016021(integral to membrane)|GO:0045028(purinergic nucleotide receptor activity, G-protein coupled)|GO:0045029(UDP-activated nucleotide receptor activity)"	"Homo sapiens purinergic receptor P2Y, G-protein coupled, 14 (P2RY14), transcript variant 2, mRNA [NM_014879]"	chr3:150930118-150930059	hs|3q25.1
CB_010321	0.0101067	0.000269479	19.4631	up	6452.83	6496.07	14993.4	372.58	249.916	252.147	3.39691	2.76044	3.58073	-0.556345	-1.13947	-1.41411	Detected	Detected	Detected	Detected	Detected	Detected	0	CB_010321	A_33_P3285565	NM_001306	NM_001306	NM_001306	Hs.647023	1365	CLDN3	claudin 3	ENST00000395145		GO:0001666(response to hypoxia)|GO:0004888(transmembrane receptor activity)|GO:0005198(structural molecule activity)|GO:0005886(plasma membrane)|GO:0005887(integral to plasma membrane)|GO:0005923(tight junction)|GO:0016021(integral to membrane)|GO:0016338(calcium-independent cell-cell adhesion)|GO:0030054(cell junction)|GO:0042802(identical protein binding)	"Homo sapiens claudin 3 (CLDN3), mRNA [NM_001306]"	chr7:73183386-73183327	hs|7q11.23
CB_020181	0.00797426	0.000154792	70.7666	up	404.449	667.495	1298.71	3.55721	7.19178	10.6511	-0.59899	-0.522304	0.0515547	-7.26701	-6.25842	-5.97931	Detected	Detected	Detected	Not Detected	Not Detected	Not Detected	0	CB_020181	A_33_P3254956	NM_018962	NM_018962	NM_018962	Hs.254560	53820	DSCR6	Down syndrome critical region gene 6	ENST00000329553		GO:0005634(nucleus)|GO:0008150(biological_process)	"Homo sapiens Down syndrome critical region gene 6 (DSCR6), mRNA [NM_018962]"	chr21:38391860-38391919	hs|21q22.13
CB_015431	0.0124154	0.000432005	23.4479	up	174.435	228.875	293.703	3.35656	6.96305	10.7185	-1.81226	-2.0665	-2.0931	-7.35077	-6.30505	-5.9702	Detected	Detected	Detected	Not Detected	Not Detected	Not Detected	0	CB_015431	A_23_P19556	NM_006581	NM_006581	NM_006581	Hs.49117	10690	FUT9	"fucosyltransferase 9 (alpha (1,3) fucosyltransferase)"	ENST00000302103		"GO:0005794(Golgi apparatus)|GO:0005975(carbohydrate metabolic process)|GO:0006486(protein amino acid glycosylation)|GO:0007399(nervous system development)|GO:0008417(fucosyltransferase activity)|GO:0016020(membrane)|GO:0016021(integral to membrane)|GO:0016757(transferase activity, transferring glycosyl groups)|GO:0032580(Golgi cisterna membrane)|GO:0042355(L-fucose catabolic process)|GO:0046920(…	"Homo sapiens fucosyltransferase 9 (alpha (1,3) fucosyltransferase) (FUT9), mRNA [NM_006581]"	chr6:96653142-96653202	hs|6q16.1
CB_020657	0.0159918	0.000792097	9.26604	up	338.206	414.976	505.803	33.6941	17.409	41.8963	-0.857047	-1.20803	-1.30888	-4.02333	-4.98301	-4.00348	Detected	Detected	Detected	Not Detected	Not Detected	Detected	0	CB_020657	A_23_P109072	NM_020436	NM_020436	NM_020436	Hs.517113	57167	SALL4	sal-like 4 (Drosophila)	ENST00000371539	NP868666	GO:0000122(negative regulation of transcription from RNA polymerase II promoter)|GO:0001701(in utero embryonic development)|GO:0003677(DNA binding)|GO:0005622(intracellular)|GO:0005634(nucleus)|GO:0007507(heart development)|GO:0008270(zinc ion binding)|GO:0009888(tissue development)|GO:0030326(embryonic limb morphogenesis)|GO:0045449(regulation of transcription)|GO:0045944(positive regulation of …	"Homo sapiens sal-like 4 (Drosophila) (SALL4), mRNA [NM_020436]"	chr20:50400915-50400856	hs|20q13.2
CB_008314	0.0100074	0.000261086	25.2834	up	8500.51	7980.13	8507.01	204.557	150.903	318.578	3.79453	3.05728	2.76313	-1.42139	-1.86729	-1.07673	Detected	Detected	Detected	Detected	Detected	Detected	0	CB_008314	A_33_P3245631	NM_001080494	NM_001080494	NM_001080494	Hs.112949	22996	TTC39A	tetratricopeptide repeat domain 39A	ENST00000371747		GO:0003674(molecular_function)|GO:0005488(binding)|GO:0005575(cellular_component)|GO:0008150(biological_process)	"Homo sapiens tetratricopeptide repeat domain 39A (TTC39A), transcript variant 2, mRNA [NM_001080494]"	chr1:51768238-51768179	hs|1p32.3
CB_017553	0.006082	6.47096e-05	32.941	up	256.099	421.605	867.425	10.3943	6.85214	10.1324	-1.25825	-1.18517	-0.530716	-5.72003	-6.32821	-6.05133	Detected	Detected	Detected	Not Detected	Not Detected	Not Detected	0	CB_017553	A_32_P73796	NM_014906	NM_014906	NM_014906	Hs.245044	22843	PPM1E	"protein phosphatase, Mg2+/Mn2+ dependent, 1E"	ENST00000308249		GO:0004722(protein serine/threonine phosphatase activity)|GO:0005634(nucleus)|GO:0005730(nucleolus)|GO:0005737(cytoplasm)|GO:0006470(protein amino acid dephosphorylation)|GO:0008287(protein serine/threonine phosphatase complex)|GO:0016787(hydrolase activity)|GO:0046872(metal ion binding)	"Homo sapiens protein phosphatase, Mg2+/Mn2+ dependent, 1E (PPM1E), mRNA [NM_014906]"	chr17:57062010-57062069	hs|17q22
CB_016403	0.00797426	0.000154395	28.3032	up	2895.23	6250.73	11279.3	98.8538	122.639	204.535	2.24065	2.70489	3.17007	-2.47053	-2.1665	-1.71603	Detected	Detected	Detected	Detected	Detected	Detected	0	CB_016403	A_24_P156049	NM_012319	NM_012319	NM_012319	Hs.79136	25800	SLC39A6	"solute carrier family 39 (zinc transporter), member 6"	ENST00000440549		GO:0005385(zinc ion transmembrane transporter activity)|GO:0005783(endoplasmic reticulum)|GO:0005886(plasma membrane)|GO:0006811(ion transport)|GO:0006829(zinc ion transport)|GO:0016021(integral to membrane)|GO:0046873(metal ion transmembrane transporter activity)|GO:0055085(transmembrane transport)	"Homo sapiens solute carrier family 39 (zinc transporter), member 6 (SLC39A6), transcript variant 1, mRNA [NM_012319]"	chr18:33691111-33691052	hs|18q12.2
CB_014819	0.00500217	3.40943e-05	50.9217	up	1771.37	2013.94	4735.48	29.2827	26.9346	44.6775	1.53185	1.07089	1.91798	-4.22578	-4.35338	-3.91075	Detected	Detected	Detected	Not Detected	Not Detected	Detected	0	CB_014819	A_23_P58266	NM_005980	NM_005980	NM_005980	Hs.2962	6286	S100P	S100 calcium binding protein P	ENST00000296370		GO:0000287(magnesium ion binding)|GO:0005509(calcium ion binding)|GO:0005515(protein binding)|GO:0005634(nucleus)|GO:0005737(cytoplasm)|GO:0043542(endothelial cell migration)|GO:0048306(calcium-dependent protein binding)	"Homo sapiens S100 calcium binding protein P (S100P), mRNA [NM_005980]"	chr4:6698819-6698878	hs|4p16.1
CB_017620	0.0143739	0.000624288	7.86878	up	357.923	936.996	905.714	67.0485	52.4491	48.828	-0.775302	-0.0330172	-0.468399	-3.03062	-3.39192	-3.7826	Detected	Detected	Detected	Not Detected	Detected	Detected	0	CB_017620	A_33_P3289596	NM_014971	NM_014971	NM_014971	Hs.4892	22979	EFR3B	EFR3 homolog B (S. cerevisiae)	ENST00000403714		GO:0005488(binding)	"Homo sapiens EFR3 homolog B (S. cerevisiae) (EFR3B), mRNA [NM_014971]"	chr2:25378184-25378243	hs|2p23.3
CB_028670	0.0153487	0.000730856	13.4983	up	382.429	828.433	1439.14	47.8174	23.0915	46.2419	-0.679756	-0.210675	0.199677	-3.51829	-4.57548	-3.8611	Detected	Detected	Detected	Not Detected	Not Detected	Detected	0	CB_028670	A_33_P3265514	NM_199261	NM_199261	NM_199261	Hs.122986	7179	TPTE	transmembrane phosphatase with tensin homology	ENST00000415664	NP865195	GO:0004725(protein tyrosine phosphatase activity)|GO:0005216(ion channel activity)|GO:0006470(protein amino acid dephosphorylation)|GO:0006811(ion transport)|GO:0007165(signal transduction)|GO:0008138(protein tyrosine/serine/threonine phosphatase activity)|GO:0016020(membrane)|GO:0016021(integral to membrane)|GO:0016787(hydrolase activity)|GO:0055085(transmembrane transport)	"Homo sapiens transmembrane phosphatase with tensin homology (TPTE), transcript variant 1, mRNA [NM_199261]"	chr21:10906861-10906802	hs|21p11.1
CB_015191	0.0129016	0.000479695	201.881	up	8121.06	9864.86	13110.6	34.7875	12.1311	83.3139	3.72865	3.36317	3.38713	-3.97726	-5.50413	-3.01175	Detected	Detected	Detected	Detected	Not Detected	Detected	0	CB_015191	A_33_P3248354	NM_006334	NM_006334	NM_006334	Hs.522484	10439	OLFM1	olfactomedin 1	ENST00000339720		GO:0005515(protein binding)|GO:0005615(extracellular space)|GO:0005783(endoplasmic reticulum)|GO:0005788(endoplasmic reticulum lumen)|GO:0007275(multicellular organismal development)|GO:0007399(nervous system development)|GO:0051259(protein oligomerization)	"Homo sapiens olfactomedin 1 (OLFM1), transcript variant 2, mRNA [NM_006334]"	chr9:137987788-137987847	hs|9q34.3
CB_001622	0.0173665	0.000922397	9.60347	up	237.73	519.009	1059.55	36.8105	25.1831	43.8544	-1.36563	-0.885301	-0.242081	-3.89571	-4.45039	-3.93758	Detected	Detected	Detected	Not Detected	Not Detected	Detected	0	CB_001622	A_24_P410797	CR605792		CR605792	Hs.8004	8997	KALRN	"kalirin, RhoGEF kinase"	ENST00000393496		GO:0000166(nucleotide binding)|GO:0004674(protein serine/threonine kinase activity)|GO:0005085(guanyl-nucleotide exchange factor activity)|GO:0005089(Rho guanyl-nucleotide exchange factor activity)|GO:0005096(GTPase activator activity)|GO:0005515(protein binding)|GO:0005524(ATP binding)|GO:0005622(intracellular)|GO:0005737(cytoplasm)|GO:0005829(cytosol)|GO:0006468(protein amino acid phosphorylati…	full-length cDNA clone CS0DF007YD09 of Fetal brain of Homo sapiens (human). [CR605792]	chr3:124394079-124394138	hs|3q21.2
CB_014039	0.0138839	0.000569727	15.2666	up	13561.8	12152.2	13658.5	705.958	510.11	483.843	4.46846	3.66402	3.4462	0.365686	-0.110106	-0.473836	Detected	Detected	Detected	Detected	Detected	Detected	0	CB_014039	A_32_P171061	NM_005170	NM_005170	NM_005170	Hs.152475	430	ASCL2	achaete-scute complex homolog 2 (Drosophila)	ENST00000331289		"GO:0001666(response to hypoxia)|GO:0001701(in utero embryonic development)|GO:0001890(placenta development)|GO:0003700(sequence-specific DNA binding transcription factor activity)|GO:0005634(nucleus)|GO:0005737(cytoplasm)|GO:0006355(regulation of transcription, DNA-dependent)|GO:0006357(regulation of transcription from RNA polymerase II promoter)|GO:0007275(multicellular organismal development)|…	"Homo sapiens achaete-scute complex homolog 2 (Drosophila) (ASCL2), mRNA [NM_005170]"	chr11:2290018-2289959	hs|11p15.5
CB_023778	0.00523782	4.19886e-05	25.308	up	3068.44	2988	4456.58	75.5981	75.9202	120.965	2.32448	1.64005	1.83041	-2.85747	-2.85836	-2.47379	Detected	Detected	Detected	Detected	Detected	Detected	0	CB_023778	A_23_P74449	NM_032756	NM_032756	NM_032756	Hs.162717	84842	HPDL	4-hydroxyphenylpyruvate dioxygenase-like	ENST00000334815		GO:0003868(4-hydroxyphenylpyruvate dioxygenase activity)|GO:0009072(aromatic amino acid family metabolic process)|GO:0016491(oxidoreductase activity)|GO:0046872(metal ion binding)|GO:0055114(oxidation reduction)	"Homo sapiens 4-hydroxyphenylpyruvate dioxygenase-like (HPDL), mRNA [NM_032756]"	chr1:45794060-45794119	hs|1p34.1
CB_029367	0.011369	0.000354535	65.6318	up	1657.77	4765.32	7626.34	60.6046	34.2527	28.274	1.43622	2.31344	2.60546	-3.1764	-4.00662	-4.57083	Detected	Detected	Detected	Not Detected	Not Detected	Detected	0	CB_029367	A_32_P169179	NR_002307	NR_002307	NR_002307	Hs.381329	55545	MSX2P1	msh homeobox 2 pseudogene 1				"Homo sapiens msh homeobox 2 pseudogene 1 (MSX2P1), non-coding RNA [NR_002307]"	chr17:56235311-56235370	hs|17q22
CB_009228	0.00538512	4.58825e-05	12.2057	up	2104.24	2398.28	3173.52	144.838	109.59	152.824	1.78028	1.32287	1.34056	-1.91945	-2.32879	-2.1365	Detected	Detected	Detected	Detected	Detected	Detected	0	CB_009228	A_33_P3361348	NM_001140	NM_001140	NM_001140	Hs.73809	246	ALOX15	arachidonate 15-lipoxygenase	ENST00000293761		GO:0004052(arachidonate 12-lipoxygenase activity)|GO:0005506(iron ion binding)|GO:0005634(nucleus)|GO:0005730(nucleolus)|GO:0005737(cytoplasm)|GO:0005829(cytosol)|GO:0006629(lipid metabolic process)|GO:0006954(inflammatory response)|GO:0016165(lipoxygenase activity)|GO:0016491(oxidoreductase activity)|GO:0019369(arachidonic acid metabolic process)|GO:0019370(leukotriene biosynthetic process)|GO:0…	"Homo sapiens arachidonate 15-lipoxygenase (ALOX15), mRNA [NM_001140]"	chr17:4539114-4539055	hs|17p13.2
CB_013309	0.00851537	0.000182694	46.2886	up	213.923	486.527	1037.59	5.82001	5.11923	10.0656	-1.51786	-0.978538	-0.272289	-6.55673	-6.74884	-6.06087	Detected	Detected	Detected	Not Detected	Not Detected	Not Detected	0	CB_013309	A_23_P216225	NM_004430	NM_004430	NM_004430	Hs.534313	1960	EGR3	early growth response 3	ENST00000317216		GO:0003677(DNA binding)|GO:0003700(sequence-specific DNA binding transcription factor activity)|GO:0005622(intracellular)|GO:0005634(nucleus)|GO:0007274(neuromuscular synaptic transmission)|GO:0007422(peripheral nervous system development)|GO:0007517(muscle organ development)|GO:0007623(circadian rhythm)|GO:0008270(zinc ion binding)|GO:0045449(regulation of transcription)|GO:0046872(metal ion bin…	"Homo sapiens early growth response 3 (EGR3), transcript variant 1, mRNA [NM_004430]"	chr8:22546023-22545964	hs|8p21.3
CB_015239	0.006082	6.66029e-05	13.9797	up	3443.34	3839.65	7395.17	213.877	225.655	204.231	2.49079	2.00184	2.56106	-1.35711	-1.28679	-1.71817	Detected	Detected	Detected	Detected	Detected	Detected	0	CB_015239	A_23_P207280	NM_006380	NM_006380	NM_006380	Hs.84084	10513	APPBP2	amyloid beta precursor protein (cytoplasmic tail) binding protein 2	ENST00000083182		GO:0003777(microtubule motor activity)|GO:0005515(protein binding)|GO:0005634(nucleus)|GO:0005737(cytoplasm)|GO:0005856(cytoskeleton)|GO:0005874(microtubule)|GO:0005875(microtubule associated complex)|GO:0006886(intracellular protein transport)|GO:0016020(membrane)|GO:0030659(cytoplasmic vesicle membrane)|GO:0046907(intracellular transport)	"Homo sapiens amyloid beta precursor protein (cytoplasmic tail) binding protein 2 (APPBP2), mRNA [NM_006380]"	chr17:58520683-58520624	hs|17q23.2
CB_027277	0.0108931	0.000317023	150.529	up	1457.55	4790.3	5245.02	23.8243	6.73864	18.4196	1.25053	2.32099	2.06542	-4.52339	-6.35231	-5.18906	Detected	Detected	Detected	Not Detected	Not Detected	Detected	0	CB_027277	A_24_P237804	NM_174981	NM_174981	NM_174981	Hs.442712	317754	POTED	"POTE ankyrin domain family, member D"	ENST00000360967	NP1074474	GO:0005886(plasma membrane)	"Homo sapiens POTE ankyrin domain family, member D (POTED), mRNA [NM_174981]"	chr21:14987781-14987839	hs|21q11.2
CB_028340	0.00467672	2.59898e-05	64.6921	up	633.295	882.847	1031.55	10.3048	5.61157	10.1462	0.0479279	-0.118896	-0.28071	-5.73251	-6.61636	-6.04936	Detected	Detected	Detected	Not Detected	Not Detected	Not Detected	0	CB_028340	A_33_P3423791	NM_198182	NM_198182	NM_198182	Hs.418493	29841	GRHL1	grainyhead-like 1 (Drosophila)	ENST00000389767	NP1074907	GO:0003677(DNA binding)|GO:0005634(nucleus)|GO:0005737(cytoplasm)|GO:0005794(Golgi apparatus)|GO:0007275(multicellular organismal development)|GO:0044255(cellular lipid metabolic process)|GO:0045449(regulation of transcription)	"Homo sapiens grainyhead-like 1 (Drosophila) (GRHL1), mRNA [NM_198182]"	chr2:10132177-10132236	hs|2p25.1
CB_012221	0.00680061	9.26678e-05	39.2957	up	1317.49	1446.06	2564.91	33.5649	17.594	37.5594	1.10477	0.592996	1.03338	-4.02887	-4.96776	-4.16113	Detected	Detected	Detected	Not Detected	Not Detected	Detected	0	CB_012221	A_23_P153676	NM_003260	NM_003260	NM_003260	Hs.332173	7089	TLE2	"transducin-like enhancer of split 2 (E(sp1) homolog, Drosophila)"	ENST00000262953		GO:0003714(transcription corepressor activity)|GO:0005515(protein binding)|GO:0005634(nucleus)|GO:0007165(signal transduction)|GO:0009887(organ morphogenesis)|GO:0016055(Wnt receptor signaling pathway)|GO:0016481(negative regulation of transcription)|GO:0090090(negative regulation of canonical Wnt receptor signaling pathway)	"Homo sapiens transducin-like enhancer of split 2 (E(sp1) homolog, Drosophila) (TLE2), transcript variant 1, mRNA [NM_003260]"	chr19:2997943-2997884	hs|19p13.3
CB_014556	0.00885839	0.000196995	5.0329	up	1519.27	1811.27	2508.96	225.028	199.009	333.078	1.31036	0.917867	1.00156	-1.28379	-1.46808	-1.01251	Detected	Detected	Detected	Detected	Detected	Detected	0	CB_014556	A_23_P5441	NM_005689	NM_005689	NM_005689	Hs.107911	10058	ABCB6	"ATP-binding cassette, sub-family B (MDR/TAP), member 6"	ENST00000443805		"GO:0000166(nucleotide binding)|GO:0005524(ATP binding)|GO:0005739(mitochondrion)|GO:0005740(mitochondrial envelope)|GO:0005741(mitochondrial outer membrane)|GO:0005774(vacuolar membrane)|GO:0005794(Golgi apparatus)|GO:0005886(plasma membrane)|GO:0006779(porphyrin biosynthetic process)|GO:0006810(transport)|GO:0006879(cellular iron ion homeostasis)|GO:0015086(cadmium ion transmembrane transporter…	"Homo sapiens ATP-binding cassette, sub-family B (MDR/TAP), member 6 (ABCB6), nuclear gene encoding mitochondrial protein, mRNA [NM_005689]"	chr2:220074557-220074498	hs|2q35
CB_010545	0.00762451	0.000135554	5.29719	up	1615.48	2005.32	2410.77	230.067	254.956	246.709	1.39894	1.0647	0.943968	-1.25184	-1.11066	-1.44556	Detected	Detected	Detected	Detected	Detected	Detected	0	CB_010545	A_23_P126917	NM_001542	NM_001542	NM_001542	Hs.171057	3321	IGSF3	"immunoglobulin superfamily, member 3"	ENST00000318837		GO:0016020(membrane)|GO:0016021(integral to membrane)	"Homo sapiens immunoglobulin superfamily, member 3 (IGSF3), transcript variant 1, mRNA [NM_001542]"	chr1:117120109-117120050	hs|1p13.1
CB_013648	0.0141923	0.000606393	162.989	up	2869.01	3318.17	1697.67	7.43005	5.89623	23.4661	2.22753	1.79126	0.438033	-6.20438	-6.54498	-4.83973	Detected	Detected	Detected	Not Detected	Not Detected	Not Detected	0	CB_013648	A_33_P3351279	NM_004767	NM_004767	NM_004767	Hs.132049	9283	GPR37L1	G protein-coupled receptor 37 like 1	ENST00000367282		GO:0004872(receptor activity)|GO:0004930(G-protein coupled receptor activity)|GO:0005515(protein binding)|GO:0005886(plasma membrane)|GO:0008150(biological_process)|GO:0016021(integral to membrane)	"Homo sapiens G protein-coupled receptor 37 like 1 (GPR37L1), mRNA [NM_004767]"	chr1:202098575-202098634	hs|1q32.1
CB_015432	0.00801567	0.000158004	12.097	up	68.9884	144.478	190.664	5.44117	5.27917	10.2934	-3.15052	-2.73021	-2.71642	-6.65383	-6.70446	-6.02858	Detected	Detected	Detected	Not Detected	Not Detected	Not Detected	0	CB_015432	A_24_P463891	NM_006581	NM_006581	NM_006581	Hs.49117	10690	FUT9	"fucosyltransferase 9 (alpha (1,3) fucosyltransferase)"			"GO:0005794(Golgi apparatus)|GO:0005975(carbohydrate metabolic process)|GO:0006486(protein amino acid glycosylation)|GO:0007399(nervous system development)|GO:0008417(fucosyltransferase activity)|GO:0016020(membrane)|GO:0016021(integral to membrane)|GO:0016757(transferase activity, transferring glycosyl groups)|GO:0032580(Golgi cisterna membrane)|GO:0042355(L-fucose catabolic process)|GO:0046920(…	"Homo sapiens fucosyltransferase 9 (alpha (1,3) fucosyltransferase) (FUT9), mRNA [NM_006581]"	chr6:96663001-96663060	hs|6q16.1
CB_016915	0.00506555	3.63362e-05	16.2395	up	1357.89	1592.4	2726.89	58.6669	63.8869	101.173	1.14835	0.732069	1.12173	-3.22328	-3.10732	-2.73155	Detected	Detected	Detected	Detected	Detected	Detected	0	CB_016915	A_23_P132378	NM_014246	NM_014246	NM_014246	Hs.252387	9620	CELSR1	"cadherin, EGF LAG seven-pass G-type receptor 1 (flamingo homolog, Drosophila)"	ENST00000473624		GO:0001736(establishment of planar polarity)|GO:0001843(neural tube closure)|GO:0004888(transmembrane receptor activity)|GO:0004930(G-protein coupled receptor activity)|GO:0005509(calcium ion binding)|GO:0005886(plasma membrane)|GO:0005887(integral to plasma membrane)|GO:0007155(cell adhesion)|GO:0007156(homophilic cell adhesion)|GO:0007186(G-protein coupled receptor protein signaling pathway)|GO…	"Homo sapiens cadherin, EGF LAG seven-pass G-type receptor 1 (flamingo homolog, Drosophila) (CELSR1), mRNA [NM_014246]"	chr22:46757506-46757447	hs|22q13.31
CB_020145	0.00695021	9.94945e-05	77.3383	up	547.556	612.98	1082.2	3.56238	5.67942	10.6894	-0.161942	-0.645219	-0.211565	-7.26491	-6.59903	-5.97413	Detected	Detected	Detected	Not Detected	Not Detected	Not Detected	0	CB_020145	A_24_P360206	NM_018902	NM_018902	NM_018902	Hs.199343	56138	PCDHA11	protocadherin alpha 11	ENST00000398640	NP1473763	GO:0005509(calcium ion binding)|GO:0005515(protein binding)|GO:0005886(plasma membrane)|GO:0005887(integral to plasma membrane)|GO:0007155(cell adhesion)|GO:0007156(homophilic cell adhesion)|GO:0007399(nervous system development)	"Homo sapiens protocadherin alpha 11 (PCDHA11), transcript variant 1, mRNA [NM_018902]"	chr5:140390896-140390955	hs|5q31.3
CB_029516	0.0074325	0.00011902	11.3331	up	7955.95	11276.1	11846.7	709.852	459.681	616.278	3.69901	3.55607	3.24088	0.373623	-0.260279	-0.124795	Detected	Detected	Detected	Detected	Detected	Detected	0	CB_029516	A_23_P126089	NR_003062	NR_003062	NR_003062	Hs.2421	6702	SPRR2C	small proline-rich protein 2C (pseudogene)				"Homo sapiens small proline-rich protein 2C (pseudogene) (SPRR2C), non-coding RNA [NR_003062]"	chr1:153112700-153112641	hs|1q21.3
CB_031859	0.00514231	4.00452e-05	23.4048	up	266.319	501.31	724.111	10.6461	10.1652	19.191	-1.20179	-0.935355	-0.791244	-5.6855	-5.75921	-5.12987	Detected	Detected	Detected	Not Detected	Not Detected	Not Detected	0	CB_031859	A_33_P3282000	XR_041308		XR_041308	Hs.632541	643072	LOC643072	hypothetical LOC643072				"PREDICTED: Homo sapiens hypothetical LOC643072 (LOC643072), miscRNA [XR_041308]"	chr2:160473700-160473759	hs|2q24.2
CB_027229	0.0081076	0.000163136	9.32249	up	356.346	479.157	815.05	36.1758	41.6639	31.3877	-0.781671	-1.00056	-0.620567	-3.9208	-3.72404	-4.42011	Detected	Detected	Detected	Not Detected	Not Detected	Detected	0	CB_027229	A_24_P329487	NM_174911	NM_174911	NM_174911	Hs.124951	157638	FAM84B	"family with sequence similarity 84, member B"	ENST00000304916		GO:0005515(protein binding)|GO:0005737(cytoplasm)|GO:0005886(plasma membrane)	"Homo sapiens family with sequence similarity 84, member B (FAM84B), mRNA [NM_174911]"	chr8:127564939-127564880	hs|8q24.21
CB_004961	0.00612117	6.98569e-05	69.2468	up	26998.6	31457.1	27839.9	327.817	250.511	238.82	5.46179	5.03618	4.47356	-0.741006	-1.13604	-1.49245	Detected	Detected	Detected	Detected	Detected	Detected	0	CB_004961	A_24_P383478	NM_000125	NM_000125	NM_000125	Hs.208124	2099	ESR1	estrogen receptor 1	ENST00000404742	NP1456746	"GO:0001547(antral ovarian follicle growth)|GO:0002064(epithelial cell development)|GO:0002076(osteoblast development)|GO:0003700(sequence-specific DNA binding transcription factor activity)|GO:0003707(steroid hormone receptor activity)|GO:0005496(steroid binding)|GO:0005515(protein binding)|GO:0005634(nucleus)|GO:0005654(nucleoplasm)|GO:0005737(cytoplasm)|GO:0005886(plasma membrane)|GO:0006351(t…	"Homo sapiens estrogen receptor 1 (ESR1), transcript variant 1, mRNA [NM_000125]"	chr6:152129048-152129107	hs|6q25.1
CB_008654	0.0123535	0.000427603	26.3117	up	178.236	337.468	367.18	3.66004	7.41905	12.2977	-1.78116	-1.50631	-1.77097	-7.22589	-6.21353	-5.77191	Detected	Detected	Detected	Not Detected	Not Detected	Not Detected	0	CB_008654	A_33_P3302448	NM_001101391	NM_001101391	NM_001101391	Hs.371587	645191	LINGO3	leucine rich repeat and Ig domain containing 3	ENST00000404279		GO:0016020(membrane)|GO:0016021(integral to membrane)	"Homo sapiens leucine rich repeat and Ig domain containing 3 (LINGO3), mRNA [NM_001101391]"	chr19:2289833-2289774	hs|19p13.3
CB_025479	0.00497338	3.32239e-05	32.1218	up	297.796	430.252	874.943	7.48954	9.72029	12.7964	-1.04063	-1.15588	-0.518267	-6.19287	-5.82377	-5.71457	Detected	Detected	Detected	Not Detected	Not Detected	Not Detected	0	CB_025479	A_33_P3374289	NM_144661	NM_144661	NM_144661	Hs.121347	143379	C10orf82	chromosome 10 open reading frame 82	ENST00000388884			"Homo sapiens chromosome 10 open reading frame 82 (C10orf82), mRNA [NM_144661]"	chr10:118423491-118423432	hs|10q25.3
CB_005117	0.0127096	0.000459714	35.1693	up	596.123	1011.49	1521.36	9.70332	15.9923	37.4291	-0.0393381	0.0773573	0.279837	-5.81927	-5.10546	-4.16614	Detected	Detected	Detected	Not Detected	Not Detected	Not Detected	0	CB_005117	A_23_P45560	NM_000273	NM_000273	NM_000273	Hs.74124	4935	GPR143	G protein-coupled receptor 143	ENST00000380929		GO:0004872(receptor activity)|GO:0004930(G-protein coupled receptor activity)|GO:0005515(protein binding)|GO:0005624(membrane fraction)|GO:0005737(cytoplasm)|GO:0005794(Golgi apparatus)|GO:0005886(plasma membrane)|GO:0006726(eye pigment biosynthetic process)|GO:0007165(signal transduction)|GO:0007601(visual perception)|GO:0016020(membrane)|GO:0016021(integral to membrane)|GO:0032400(melanosome lo…	"Homo sapiens G protein-coupled receptor 143 (GPR143), mRNA [NM_000273]"	chrX:9693758-9693699	hs|Xp22.2
CB_019355	0.00780898	0.000144245	55.6541	up	415.972	432.638	1289.24	5.07713	6.86965	10.6286	-0.558461	-1.1479	0.0409889	-6.75374	-6.32453	-5.98235	Detected	Detected	Detected	Not Detected	Not Detected	Not Detected	0	CB_019355	A_23_P21673	NM_017794	NM_017794	NM_017794	Hs.136247	54914	KIAA1797	KIAA1797	ENST00000380249		GO:0005488(binding)|GO:0016020(membrane)|GO:0016021(integral to membrane)	"Homo sapiens KIAA1797 (KIAA1797), mRNA [NM_017794]"	chr9:20995798-20995857	hs|9p21.3
CB_013351	0.00803918	0.000159664	88.3945	up	462.507	695.821	1644.64	3.36478	6.26159	10.0178	-0.405473	-0.462344	0.392244	-7.34724	-6.45824	-6.06774	Detected	Detected	Detected	Not Detected	Not Detected	Not Detected	0	CB_013351	A_32_P34920	NM_004472	NM_004472	NM_004472	Hs.519385	2297	FOXD1	forkhead box D1			"GO:0000122(negative regulation of transcription from RNA polymerase II promoter)|GO:0001658(branching involved in ureteric bud morphogenesis)|GO:0001755(neural crest cell migration)|GO:0001822(kidney development)|GO:0003677(DNA binding)|GO:0003690(double-stranded DNA binding)|GO:0003700(sequence-specific DNA binding transcription factor activity)|GO:0003704(specific RNA polymerase II transcripti…	"Homo sapiens forkhead box D1 (FOXD1), mRNA [NM_004472]"	chr5:72742495-72742436	hs|5q13.2
CB_006677	0.0174006	0.00092631	20.8083	up	326.01	554.983	683.066	15.326	7.8376	31.4521	-0.910031	-0.788615	-0.875429	-5.15984	-6.13436	-4.41715	Detected	Detected	Detected	Not Detected	Not Detected	Not Detected	0	CB_006677	A_33_P3391240	NM_001008749	NM_001008749	NM_001008749	Hs.583545	401409	RAB19	"RAB19, member RAS oncogene family"	ENST00000275874		GO:0000166(nucleotide binding)|GO:0005525(GTP binding)|GO:0005886(plasma membrane)|GO:0007264(small GTPase mediated signal transduction)|GO:0015031(protein transport)	"Homo sapiens RAB19, member RAS oncogene family (RAB19), mRNA [NM_001008749]"	chr7:140125767-140125826	hs|7q34
CB_010854	0.00414833	1.00407e-05	107.178	up	19265.9	30706.9	44125.7	146.536	139.353	285.987	4.97496	5.00136	5.13802	-1.90264	-1.98217	-1.23243	Detected	Detected	Detected	Detected	Detected	Detected	0	CB_010854	A_23_P115064	NM_001878	NM_001878	NM_001878	Hs.405662	1382	CRABP2	cellular retinoic acid binding protein 2	ENST00000368221		"GO:0001972(retinoic acid binding)|GO:0005215(transporter activity)|GO:0005501(retinoid binding)|GO:0005634(nucleus)|GO:0005730(nucleolus)|GO:0005737(cytoplasm)|GO:0006355(regulation of transcription, DNA-dependent)|GO:0007165(signal transduction)|GO:0008289(lipid binding)|GO:0008544(epidermis development)|GO:0016918(retinal binding)|GO:0019841(retinol binding)|GO:0035115(embryonic forelimb morph…	"Homo sapiens cellular retinoic acid binding protein 2 (CRABP2), transcript variant 1, mRNA [NM_001878]"	chr1:156669638-156669579	hs|1q23.1
CB_013244	0.0106935	0.000301496	25.7243	up	227.433	309.976	640.431	6.94421	6.32428	16.6337	-1.42951	-1.6289	-0.968411	-6.30194	-6.44387	-5.3362	Detected	Detected	Detected	Not Detected	Not Detected	Not Detected	0	CB_013244	A_23_P153301	NM_004363	NM_004363	NM_004363	Hs.709196	1048	CEACAM5	carcinoembryonic antigen-related cell adhesion molecule 5	ENST00000405816		GO:0005886(plasma membrane)|GO:0005887(integral to plasma membrane)|GO:0016323(basolateral plasma membrane)|GO:0031225(anchored to membrane)	"Homo sapiens carcinoembryonic antigen-related cell adhesion molecule 5 (CEACAM5), mRNA [NM_004363]"	chr19:42224984-42225043	hs|19q13.2
CB_025985	0.0055637	4.98169e-05	5.77448	up	220.107	389.361	392.693	31.2869	33.0641	46.5351	-1.47674	-1.29995	-1.67405	-4.13026	-4.05757	-3.85198	Detected	Detected	Detected	Not Detected	Not Detected	Detected	0	CB_025985	A_23_P432598	NM_152284	NM_152284	NM_152284	Hs.183861	92421	CHMP4C	chromatin modifying protein 4C	ENST00000297265		GO:0005515(protein binding)|GO:0005737(cytoplasm)|GO:0005768(endosome)|GO:0005829(cytosol)|GO:0015031(protein transport)|GO:0016020(membrane)|GO:0031902(late endosome membrane)	"Homo sapiens chromatin modifying protein 4C (CHMP4C), mRNA [NM_152284]"	chr8:82670898-82670957	hs|8q21.13
CB_021636	0.0151274	0.000700077	8.82888	up	1339.67	1708.7	1554.41	125.833	76.6142	147.71	1.12885	0.83377	0.310843	-2.12239	-2.84523	-2.18561	Detected	Detected	Detected	Detected	Detected	Detected	0	CB_021636	A_23_P5778	NM_022449	NM_022449	NM_022449	Hs.44278	64284	RAB17	"RAB17, member RAS oncogene family"	ENST00000414278		GO:0000166(nucleotide binding)|GO:0005515(protein binding)|GO:0005525(GTP binding)|GO:0005622(intracellular)|GO:0005886(plasma membrane)|GO:0007264(small GTPase mediated signal transduction)|GO:0015031(protein transport)	"Homo sapiens RAB17, member RAS oncogene family (RAB17), transcript variant 1, mRNA [NM_022449]"	chr2:238485905-238484070	hs|2q37.3
CB_026908	0.011627	0.000374404	16.6817	up	200.118	336.916	534.091	11.1684	18.9058	10.1184	-1.6141	-1.50867	-1.23037	-5.6164	-4.86401	-6.05333	Detected	Detected	Detected	Not Detected	Not Detected	Not Detected	0	CB_026908	A_33_P3367984	NM_173076	NM_173076	NM_173076	Hs.134585	26154	ABCA12	"ATP-binding cassette, sub-family A (ABC1), member 12"	ENST00000419637		GO:0000166(nucleotide binding)|GO:0005524(ATP binding)|GO:0006810(transport)|GO:0006869(lipid transport)|GO:0016020(membrane)|GO:0016021(integral to membrane)|GO:0016887(ATPase activity)|GO:0019725(cellular homeostasis)	"Homo sapiens ATP-binding cassette, sub-family A (ABC1), member 12 (ABCA12), transcript variant 1, mRNA [NM_173076]"	chr2:215796336-215796277	hs|2q35
CB_015341	0.00930031	0.000217555	17.5908	up	142.012	200.534	222.19	4.25221	7.11644	10.5804	-2.10894	-2.25721	-2.49566	-7.00954	-6.27361	-5.98891	Detected	Detected	Detected	Not Detected	Not Detected	Not Detected	0	CB_015341	A_24_P270496	NM_006491	NM_006491	NM_006491	Hs.31588	4857	NOVA1	neuro-oncological ventral antigen 1	ENST00000344429		"GO:0000398(nuclear mRNA splicing, via spliceosome)|GO:0003723(RNA binding)|GO:0003729(mRNA binding)|GO:0005634(nucleus)|GO:0006396(RNA processing)|GO:0007268(synaptic transmission)|GO:0007626(locomotory behavior)|GO:0008380(RNA splicing)"	"Homo sapiens neuro-oncological ventral antigen 1 (NOVA1), transcript variant 3, mRNA [NM_006491]"	chr14:26941540-26939652	hs|14q12
CB_007191	0.00542418	4.66334e-05	8.00921	up	209.167	254.86	418.872	24.5607	19.0217	25.6222	-1.5503	-1.91135	-1.58094	-4.47947	-4.85519	-4.71291	Detected	Detected	Detected	Not Detected	Not Detected	Not Detected	0	CB_007191	A_23_P419714	NM_001018072	NM_001018072	NM_001018072	Hs.271272	121551	BTBD11	BTB (POZ) domain containing 11	ENST00000280758		GO:0003677(DNA binding)|GO:0016020(membrane)|GO:0016021(integral to membrane)	"Homo sapiens BTB (POZ) domain containing 11 (BTBD11), transcript variant a, mRNA [NM_001018072]"	chr12:108052879-108052938	hs|12q23.3
CB_018572	0.0119892	0.000399152	5.82416	up	571.36	1014.99	1010.04	102.713	98.4059	80.7915	-0.100549	0.0823393	-0.311119	-2.41528	-2.4841	-3.0561	Detected	Detected	Detected	Detected	Detected	Detected	0	CB_018572	A_33_P3641427	NM_016132	NM_016132	NM_016132	Hs.6638	50804	MYEF2	myelin expression factor 2	ENST00000396590		GO:0000166(nucleotide binding)|GO:0003677(DNA binding)|GO:0003723(RNA binding)|GO:0005634(nucleus)|GO:0005730(nucleolus)|GO:0005794(Golgi apparatus)|GO:0006350(transcription)	"Homo sapiens myelin expression factor 2 (MYEF2), mRNA [NM_016132]"	chr15:48434932-48434873	hs|15q21.1
CB_019265	0.00223729	4.49091e-07	996.361	up	10653.1	14901.6	17337.7	7.92609	7.67456	12.5991	4.12018	3.95827	3.79031	-6.11114	-6.16468	-5.73699	Detected	Detected	Detected	Not Detected	Not Detected	Not Detected	0	CB_019265	A_23_P259127	NM_017697	NM_017697	NM_017697	Hs.487471	54845	ESRP1	epithelial splicing regulatory protein 1	ENST00000517556		GO:0000166(nucleotide binding)|GO:0003729(mRNA binding)|GO:0005634(nucleus)|GO:0005730(nucleolus)|GO:0005886(plasma membrane)|GO:0006397(mRNA processing)|GO:0043484(regulation of RNA splicing)	"Homo sapiens epithelial splicing regulatory protein 1 (ESRP1), transcript variant 1, mRNA [NM_017697]"	chr8:95680359-95680418	hs|8q22.1
CB_019250	0.00801567	0.000157974	113.571	up	110686	124838	89355.8	705.901	707.446	464.862	7.4973	7.02478	6.15596	0.36557	0.361708	-0.531572	Detected	Detected	Detected	Detected	Detected	Detected	0	CB_019250	A_24_P100761	NM_017679	NM_017679	NM_017679	Hs.655028	54828	BCAS3	breast carcinoma amplified sequence 3	ENST00000407086	NP446574	GO:0005634(nucleus)	"Homo sapiens breast carcinoma amplified sequence 3 (BCAS3), transcript variant 2, mRNA [NM_017679]"	chr17:59469390-59469449	hs|17q23.2
CB_005488	0.0043632	1.97857e-05	57.1326	up	869.748	1498.64	3093.12	17.5735	17.2663	19.6235	0.505649	0.644518	1.30353	-4.96242	-4.99488	-5.09772	Detected	Detected	Detected	Not Detected	Not Detected	Detected	0	CB_005488	A_33_P3268487	NM_000663	NM_000663	NM_000663	Hs.336768	18	ABAT	4-aminobutyrate aminotransferase	ENST00000396600		GO:0001666(response to hypoxia)|GO:0003867(4-aminobutyrate transaminase activity)|GO:0005515(protein binding)|GO:0005739(mitochondrion)|GO:0005759(mitochondrial matrix)|GO:0007268(synaptic transmission)|GO:0007269(neurotransmitter secretion)|GO:0007610(behavior)|GO:0007620(copulation)|GO:0007626(locomotory behavior)|GO:0009450(gamma-aminobutyric acid catabolic process)|GO:0010039(response to iron…	"Homo sapiens 4-aminobutyrate aminotransferase (ABAT), nuclear gene encoding mitochondrial protein, transcript variant 2, mRNA [NM_000663]"	chr16:8878258-8878317	hs|16p13.2
CB_009668	0.0117653	0.000382046	60.464	up	2558.5	2529.41	2150.43	20.7692	16.7424	49.866	2.06228	1.39967	0.7791	-4.72138	-5.03933	-3.75225	Detected	Detected	Detected	Not Detected	Not Detected	Detected	0	CB_009668	A_33_P3371333	NM_001164154	NM_001164154	NM_001164154	Hs.532659	347688	TUBB8	"tubulin, beta 8"	ENST00000482075	NP1178315	GO:0000166(nucleotide binding)|GO:0003924(GTPase activity)|GO:0005198(structural molecule activity)|GO:0005525(GTP binding)|GO:0005737(cytoplasm)|GO:0005856(cytoskeleton)|GO:0005874(microtubule)|GO:0007018(microtubule-based movement)|GO:0051258(protein polymerization)	"Homo sapiens tubulin, beta 8 (TUBB8), transcript variant 2, mRNA [NM_001164154]"	chr10:93730-93671	hs|10p15.3
CB_017651	0.00414833	1.00285e-05	10.5681	up	330.257	466.89	654.585	26.2396	23.6541	37.9469	-0.89136	-1.03798	-0.936874	-4.38408	-4.54075	-4.14632	Detected	Detected	Detected	Not Detected	Not Detected	Detected	0	CB_017651	A_23_P339240	NM_014996	NM_014996	NM_014996	Hs.567423	23007	PLCH1	"phospholipase C, eta 1"	ENST00000439163		GO:0004435(phosphoinositide phospholipase C activity)|GO:0004871(signal transducer activity)|GO:0005509(calcium ion binding)|GO:0005624(membrane fraction)|GO:0005737(cytoplasm)|GO:0005829(cytosol)|GO:0016020(membrane)|GO:0016042(lipid catabolic process)|GO:0016787(hydrolase activity)|GO:0048015(phosphoinositide-mediated signaling)|GO:0050429(calcium-dependent phospholipase C activity)	"Homo sapiens phospholipase C, eta 1 (PLCH1), transcript variant 2, mRNA [NM_014996]"	chr3:155197964-155197905	hs|3q25.31
CB_016827	0.0141923	0.000605347	32.8022	up	1033.42	1181.47	3713.58	40.5592	37.9608	22.9806	0.75441	0.301455	1.56728	-3.75579	-3.85833	-4.86989	Detected	Detected	Detected	Not Detected	Not Detected	Detected	0	CB_016827	A_33_P3361746	NM_014112	NM_014112	NM_014112	Hs.657018	7227	TRPS1	trichorhinophalangeal syndrome I	ENST00000220888		"GO:0000122(negative regulation of transcription from RNA polymerase II promoter)|GO:0001501(skeletal system development)|GO:0003700(sequence-specific DNA binding transcription factor activity)|GO:0005515(protein binding)|GO:0005622(intracellular)|GO:0005634(nucleus)|GO:0006355(regulation of transcription, DNA-dependent)|GO:0006366(transcription from RNA polymerase II promoter)|GO:0006607(NLS-bea…	"Homo sapiens trichorhinophalangeal syndrome I (TRPS1), mRNA [NM_014112]"	chr8:116424922-116424863	hs|8q23.3
CB_005726	0.00504208	3.49521e-05	151.315	up	948.672	1492.92	1855.87	3.57174	5.67886	10.3018	0.63096	0.639007	0.566566	-7.26112	-6.59917	-6.02741	Detected	Detected	Detected	Not Detected	Not Detected	Not Detected	0	CB_005726	A_23_P69699	NM_000909	NM_000909	NM_000909	Hs.519057	4886	NPY1R	neuropeptide Y receptor Y1	ENST00000296533		"GO:0001601(peptide YY receptor activity)|GO:0001602(pancreatic polypeptide receptor activity)|GO:0003151(outflow tract morphogenesis)|GO:0004872(receptor activity)|GO:0004930(G-protein coupled receptor activity)|GO:0004983(neuropeptide Y receptor activity)|GO:0005515(protein binding)|GO:0005829(cytosol)|GO:0005886(plasma membrane)|GO:0005887(integral to plasma membrane)|GO:0006006(glucose metabo…	"Homo sapiens neuropeptide Y receptor Y1 (NPY1R), mRNA [NM_000909]"	chr4:164245435-164245376	hs|4q32.2
CB_007789	0.00717983	0.000109552	57.1927	up	2056.2	2028.01	6534.74	29.5031	31.1699	43.6255	1.74696	1.08093	2.3826	-4.21496	-4.14269	-3.94513	Detected	Detected	Detected	Not Detected	Not Detected	Detected	0	CB_007789	A_23_P350074	NM_001039876	NM_001039876	NM_001039876	Hs.436743	163183	C19orf46	chromosome 19 open reading frame 46	ENST00000465425	NP705045	GO:0003779(actin binding)|GO:0005634(nucleus)|GO:0005640(nuclear outer membrane)|GO:0016020(membrane)|GO:0016021(integral to membrane)|GO:0031309(integral to nuclear outer membrane)|GO:0045198(establishment of epithelial cell apical/basal polarity)	"Homo sapiens chromosome 19 open reading frame 46 (C19orf46), mRNA [NM_001039876]"	chr19:36494273-36494214	hs|19q13.12
CB_030703	0.0112297	0.000339648	19.3647	up	190.894	313.109	230.742	8.33811	5.27654	11.8894	-1.68218	-1.61439	-2.44118	-6.03803	-6.70518	-5.82063	Detected	Detected	Detected	Not Detected	Not Detected	Not Detected	0	CB_030703	A_24_P229536	NR_027791	NR_027791	NR_027791	Hs.719301	388815	C21orf34	chromosome 21 open reading frame 34	ENST00000418813			"Homo sapiens chromosome 21 open reading frame 34 (C21orf34), transcript variant 2, non-coding RNA [NR_027791]"	chr21:17909716-17979329	hs|21q21.1
CB_019038	0.0150273	0.000688377	36.9023	up	364.75	387.717	1252.01	15.3295	5.96961	10.6043	-0.748041	-1.30605	-0.00128174	-5.15951	-6.52713	-5.98565	Detected	Detected	Detected	Not Detected	Not Detected	Not Detected	0	CB_019038	A_23_P64808	NM_017410	NM_017410	NM_017410	Hs.118608	3229	HOXC13	homeobox C13	ENST00000243056	NP325264	"GO:0001942(hair follicle development)|GO:0003700(sequence-specific DNA binding transcription factor activity)|GO:0003702(RNA polymerase II transcription factor activity)|GO:0005515(protein binding)|GO:0005634(nucleus)|GO:0006355(regulation of transcription, DNA-dependent)|GO:0007275(multicellular organismal development)|GO:0009653(anatomical structure morphogenesis)|GO:0009952(anterior/posterior…	"Homo sapiens homeobox C13 (HOXC13), mRNA [NM_017410]"	chr12:54340034-54340093	hs|12q13.13
CB_017246	0.00814079	0.000164808	8.44598	up	3686.93	5520.87	5941.53	299.934	322.133	572.215	2.5894	2.52576	2.24531	-0.869248	-0.773257	-0.231818	Detected	Detected	Detected	Detected	Detected	Detected	0	CB_017246	A_32_P221991	NM_014636	NM_014636	NM_014636	Hs.432842	9649	RALGPS1	Ral GEF with PH domain and SH3 binding motif 1	ENST00000472427		GO:0005085(guanyl-nucleotide exchange factor activity)|GO:0005575(cellular_component)|GO:0005622(intracellular)|GO:0005737(cytoplasm)|GO:0005886(plasma membrane)|GO:0007264(small GTPase mediated signal transduction)	"Homo sapiens Ral GEF with PH domain and SH3 binding motif 1 (RALGPS1), transcript variant 1, mRNA [NM_014636]"	chr9:129728187-129739989	hs|9q33.3
CB_001868	0.00927324	0.000214755	36.0684	up	328.941	532.738	1272.95	11.1303	7.14296	16.4694	-0.897119	-0.847634	0.0226517	-5.62133	-6.26825	-5.35052	Detected	Detected	Detected	Not Detected	Not Detected	Not Detected	0	CB_001868	A_24_P270033	ENST00000278949		AK095399	Hs.15396	196264	MPZL3	myelin protein zero-like 3	ENST00000278949		GO:0007155(cell adhesion)|GO:0016020(membrane)|GO:0016021(integral to membrane)|GO:0030198(extracellular matrix organization)|GO:0042633(hair cycle)	myelin protein zero-like 3 [Source:HGNC Symbol;Acc:27279] [ENST00000278949]	chr11:118097483-118097424	hs|11q23.3
CB_024925	0.0146499	0.00065246	208.418	up	2553.09	4359.84	3779.95	5.30198	6.64093	36.3538	2.05922	2.18514	1.59284	-6.69122	-6.37338	-4.2082	Detected	Detected	Detected	Not Detected	Not Detected	Not Detected	0	CB_024925	A_23_P80503	NM_133631	NM_133631	NM_133631	Hs.13640	6091	ROBO1	"roundabout, axon guidance receptor, homolog 1 (Drosophila)"	ENST00000466906		GO:0002042(cell migration involved in sprouting angiogenesis)|GO:0004872(receptor activity)|GO:0005515(protein binding)|GO:0005737(cytoplasm)|GO:0005886(plasma membrane)|GO:0005887(integral to plasma membrane)|GO:0006919(activation of caspase activity)|GO:0007155(cell adhesion)|GO:0007156(homophilic cell adhesion)|GO:0007275(multicellular organismal development)|GO:0007399(nervous system developm…	"Homo sapiens roundabout, axon guidance receptor, homolog 1 (Drosophila) (ROBO1), transcript variant 2, mRNA [NM_133631]"	chr3:78649450-78649391	hs|3p12.3
CB_011308	0.0138839	0.000571281	13.6441	up	4363.03	6279.37	4778.34	293.084	243.72	198.731	2.83231	2.71149	1.93098	-0.902582	-1.17569	-1.75756	Detected	Detected	Detected	Detected	Detected	Detected	0	CB_011308	A_24_P141227	NM_002316	NM_002316	NM_002316	Hs.129133	4010	LMX1B	"LIM homeobox transcription factor 1, beta"	ENST00000355497		"GO:0001701(in utero embryonic development)|GO:0001764(neuron migration)|GO:0003700(sequence-specific DNA binding transcription factor activity)|GO:0005515(protein binding)|GO:0005634(nucleus)|GO:0006355(regulation of transcription, DNA-dependent)|GO:0007275(multicellular organismal development)|GO:0008219(cell death)|GO:0008270(zinc ion binding)|GO:0008283(cell proliferation)|GO:0009953(dorsal/v…	"Homo sapiens LIM homeobox transcription factor 1, beta (LMX1B), transcript variant 1, mRNA [NM_002316]"	chr9:129453279-129453338	hs|9q33.3
CB_025210	0.006082	6.63821e-05	8.27852	up	79.922	142.725	181.877	7.76912	11.6232	11.1529	-2.93828	-2.74782	-2.78449	-6.14	-5.56583	-5.91288	Detected	Detected	Detected	Not Detected	Not Detected	Not Detected	0	CB_025210	A_23_P346912	NM_138796	NM_138796	NM_138796	Hs.171130	128153	SPATA17	spermatogenesis associated 17	ENST00000471021		GO:0005516(calmodulin binding)|GO:0005737(cytoplasm)	"Homo sapiens spermatogenesis associated 17 (SPATA17), mRNA [NM_138796]"	chr1:217975098-217975157	hs|1q41
CB_007094	0.00690078	9.76777e-05	47.5558	up	1131.76	888.902	1694.2	17.2662	11.453	22.0722	0.885551	-0.109035	0.435077	-4.98787	-5.58711	-4.92808	Detected	Detected	Detected	Not Detected	Not Detected	Not Detected	0	CB_007094	A_23_P163235	NM_001015001	NM_001015001	NM_001015001	Hs.425633	548596	CKMT1A	"creatine kinase, mitochondrial 1A"	ENST00000450086		GO:0000166(nucleotide binding)|GO:0004111(creatine kinase activity)|GO:0005524(ATP binding)|GO:0005739(mitochondrion)|GO:0005743(mitochondrial inner membrane)|GO:0006600(creatine metabolic process)|GO:0016020(membrane)|GO:0034641(cellular nitrogen compound metabolic process)	"Homo sapiens creatine kinase, mitochondrial 1A (CKMT1A), nuclear gene encoding mitochondrial protein, mRNA [NM_001015001]"	chr15:43988289-43988463	hs|15q15.3
CB_031721	0.0106129	0.000296276	14.1141	up	141.229	175.145	159.947	5.29267	6.84065	10.7045	-2.11691	-2.45251	-2.96986	-6.69376	-6.33064	-5.97209	Detected	Detected	Detected	Not Detected	Not Detected	Not Detected	0	CB_031721	A_33_P3393679	XM_933688	XM_933688	XM_933688	Hs.440476	646543	LOC646543	hypothetical protein LOC646543				"PREDICTED: Homo sapiens hypothetical protein LOC646543 (LOC646543), mRNA [XM_933688]"	chr11:133781841-133781782	hs|11q25
CB_005766	0.0119816	0.000397301	11.3628	up	1337.21	3016.6	3667.66	156.678	161.837	109.539	1.12621	1.65379	1.54933	-1.80609	-1.76637	-2.61693	Detected	Detected	Detected	Detected	Detected	Detected	0	CB_005766	A_23_P167468	NM_000949	NM_000949	NM_000949	Hs.368587	5618	PRLR	prolactin receptor	ENST00000508107		GO:0004872(receptor activity)|GO:0004925(prolactin receptor activity)|GO:0005515(protein binding)|GO:0005576(extracellular region)|GO:0006694(steroid biosynthetic process)|GO:0006916(anti-apoptosis)|GO:0007166(cell surface receptor linked signaling pathway)|GO:0007171(activation of transmembrane receptor protein tyrosine kinase activity)|GO:0007566(embryo implantation)|GO:0007595(lactation)|GO:00…	"Homo sapiens prolactin receptor (PRLR), mRNA [NM_000949]"	chr5:35065163-35065104	hs|5p13.2
CB_021108	0.00806611	0.000161221	43.0833	up	942.085	1241.68	2227.83	18.1717	12.9234	38.219	0.620908	0.373162	0.830111	-4.91413	-5.41285	-4.13602	Detected	Detected	Detected	Not Detected	Not Detected	Not Detected	0	CB_021108	A_23_P19723	NM_021073	NM_021073	NM_021073	Hs.296648	653	BMP5	bone morphogenetic protein 5	ENST00000446683		GO:0001501(skeletal system development)|GO:0001503(ossification)|GO:0005125(cytokine activity)|GO:0005575(cellular_component)|GO:0005576(extracellular region)|GO:0005615(extracellular space)|GO:0007389(pattern specification process)|GO:0008083(growth factor activity)|GO:0030154(cell differentiation)|GO:0030539(male genitalia development)|GO:0040007(growth)|GO:0051216(cartilage development)|GO:007…	"Homo sapiens bone morphogenetic protein 5 (BMP5), mRNA [NM_021073]"	chr6:55620460-55620401	hs|6p12.1
CB_031296	0.00537181	4.5351e-05	14.4798	up	197.099	269.791	365.43	13.8505	11.8727	10.7205	-1.63603	-1.82922	-1.77786	-5.30589	-5.5352	-5.96993	Detected	Detected	Detected	Not Detected	Not Detected	Not Detected	0	CB_031296	A_33_P3335401	XM_001716142		XM_001716142	Hs.713353	3755	KCNG1	"potassium voltage-gated channel, subfamily G, member 1"			GO:0005244(voltage-gated ion channel activity)|GO:0005249(voltage-gated potassium channel activity)|GO:0005267(potassium channel activity)|GO:0006811(ion transport)|GO:0006813(potassium ion transport)|GO:0008076(voltage-gated potassium channel complex)|GO:0016020(membrane)|GO:0016021(integral to membrane)|GO:0055085(transmembrane transport)	"PREDICTED: Homo sapiens hypothetical LOC100128598 (LOC100128598), mRNA [XM_001716142]"	chr20:49626841-49626900	hs|20q13.13
CB_020400	0.00759607	0.000130521	36.0453	up	372.446	864.505	1323.48	17.2507	9.16746	15.8471	-0.717918	-0.149185	0.0788135	-4.98917	-5.90825	-5.40609	Detected	Detected	Detected	Not Detected	Not Detected	Not Detected	0	CB_020400	A_33_P3296846	NM_019894	NM_019894	NM_019894	Hs.161985	56649	TMPRSS4	"transmembrane protease, serine 4"	ENST00000392895		GO:0004252(serine-type endopeptidase activity)|GO:0005044(scavenger receptor activity)|GO:0006508(proteolysis)|GO:0008233(peptidase activity)|GO:0016020(membrane)|GO:0016021(integral to membrane)	"Homo sapiens transmembrane protease, serine 4 (TMPRSS4), transcript variant 1, mRNA [NM_019894]"	chr11:117988109-117988168	hs|11q23.3
CB_010018	0.00354196	4.45582e-06	53.4449	up	378.936	611.339	910.27	6.85806	5.61279	9.88367	-0.692994	-0.649087	-0.461161	-6.31995	-6.61605	-6.08719	Detected	Detected	Detected	Not Detected	Not Detected	Not Detected	0	CB_010018	A_24_P683011	NM_001190972	NM_001190972	NM_001190972	Hs.726668	100127983	LOC100127983	hypothetical protein LOC100127983	ENST00000517562			"Homo sapiens hypothetical protein LOC100127983 (LOC100127983), mRNA [NM_001190972]"	chr8:91971239-91971180	hs|8q21.3
CB_015827	0.00359033	5.2956e-06	51.0245	up	451.263	786.085	1076.26	10.3989	7.09836	10.7235	-0.44098	-0.286374	-0.219499	-5.71939	-6.27728	-5.96953	Detected	Detected	Detected	Not Detected	Not Detected	Not Detected	0	CB_015827	A_23_P94494	NM_007005	NM_007005	NM_007005	Hs.444213	7091	TLE4	"transducin-like enhancer of split 4 (E(sp1) homolog, Drosophila)"	ENST00000462803		GO:0003674(molecular_function)|GO:0005634(nucleus)|GO:0008150(biological_process)|GO:0016055(Wnt receptor signaling pathway)|GO:0045449(regulation of transcription)	"Homo sapiens transducin-like enhancer of split 4 (E(sp1) homolog, Drosophila) (TLE4), mRNA [NM_007005]"	chr9:82340031-82340090	hs|9q21.31
CB_010436	0.0101672	0.000273326	9.59198	up	29477.8	33882.4	32260.2	2075.07	2171.39	2231.73	5.58853	5.14333	4.68616	1.92119	1.97963	1.73171	Detected	Detected	Detected	Detected	Detected	Detected	0	CB_010436	A_23_P106682	NM_001424	NM_001424	NM_001424	Hs.531561	2013	EMP2	epithelial membrane protein 2	ENST00000359543		GO:0008283(cell proliferation)|GO:0016020(membrane)|GO:0016021(integral to membrane)	"Homo sapiens epithelial membrane protein 2 (EMP2), mRNA [NM_001424]"	chr16:10626759-10626700	hs|16p13.13
CB_011153	0.015668	0.000757854	5.80822	up	21398.9	20305.9	26943.2	1983.13	2461.79	3370.79	5.12645	4.40469	4.42632	1.85581	2.16072	2.32664	Detected	Detected	Detected	Detected	Detected	Detected	0	CB_011153	A_23_P129209	NM_002168	NM_002168	NM_002168	Hs.596461	3418	IDH2	"isocitrate dehydrogenase 2 (NADP+), mitochondrial"	ENST00000330062		"GO:0000287(magnesium ion binding)|GO:0004450(isocitrate dehydrogenase (NADP+) activity)|GO:0005739(mitochondrion)|GO:0005759(mitochondrial matrix)|GO:0005975(carbohydrate metabolic process)|GO:0006097(glyoxylate cycle)|GO:0006099(tricarboxylic acid cycle)|GO:0006102(isocitrate metabolic process)|GO:0006103(2-oxoglutarate metabolic process)|GO:0016491(oxidoreductase activity)|GO:0016616(oxidoredu…	"Homo sapiens isocitrate dehydrogenase 2 (NADP+), mitochondrial (IDH2), nuclear gene encoding mitochondrial protein, mRNA [NM_002168]"	chr15:90630706-90630472	hs|15q26.1
CB_005144	0.0144658	0.000634393	10.4614	up	404.58	473.218	808.642	42.4683	20.2818	43.2391	-0.598523	-1.01855	-0.631954	-3.68944	-4.76266	-3.95797	Detected	Detected	Detected	Not Detected	Not Detected	Detected	0	CB_005144	A_23_P23296	NM_000299	NM_000299	NM_000299	Hs.497350	5317	PKP1	plakophilin 1 (ectodermal dysplasia/skin fragility syndrome)	ENST00000477817		GO:0004871(signal transducer activity)|GO:0005634(nucleus)|GO:0005882(intermediate filament)|GO:0005886(plasma membrane)|GO:0006915(apoptosis)|GO:0006921(cellular component disassembly involved in apoptosis)|GO:0007155(cell adhesion)|GO:0007165(signal transduction)|GO:0007275(multicellular organismal development)|GO:0019215(intermediate filament binding)|GO:0030054(cell junction)|GO:0030057(desmo…	"Homo sapiens plakophilin 1 (ectodermal dysplasia/skin fragility syndrome) (PKP1), transcript variant 1b, mRNA [NM_000299]"	chr1:201297916-201297975	hs|1q32.1
CB_022074	0.0113621	0.000351678	9.21453	up	2556.83	2907.45	5697.9	231.797	176.008	365.486	2.06134	1.60062	2.1849	-1.24104	-1.64528	-0.87856	Detected	Detected	Detected	Detected	Detected	Detected	0	CB_022074	A_24_P179816	NM_024330	NM_024330	NM_024330	Hs.438723	11000	SLC27A3	"solute carrier family 27 (fatty acid transporter), member 3"	ENST00000468044		GO:0000166(nucleotide binding)|GO:0004321(fatty-acyl-CoA synthase activity)|GO:0005739(mitochondrion)|GO:0006629(lipid metabolic process)|GO:0006631(fatty acid metabolic process)|GO:0016020(membrane)|GO:0016021(integral to membrane)|GO:0016874(ligase activity)|GO:0031966(mitochondrial membrane)	"Homo sapiens solute carrier family 27 (fatty acid transporter), member 3 (SLC27A3), mRNA [NM_024330]"	chr1:153751864-153751923	hs|1q21.3
CB_007034	0.0107392	0.000304435	28.9611	up	166.918	265.877	493.588	3.7844	5.72756	11.4587	-1.87581	-1.8503	-1.34415	-7.17769	-6.58685	-5.87386	Detected	Detected	Detected	Not Detected	Not Detected	Not Detected	0	CB_007034	A_23_P39251	NM_001013706	NM_001013706	NM_001013706	Hs.131034	440503	PLIN5	perilipin 5	ENST00000381848		GO:0005811(lipid particle)	"Homo sapiens perilipin 5 (PLIN5), mRNA [NM_001013706]"	chr19:4523409-4523350	hs|19p13.3
CB_019590	0.0163949	0.000826985	53.9621	up	453.849	1153.41	907.982	4.95486	7.07865	23.7534	-0.432736	0.266777	-0.464791	-6.78891	-6.2813	-4.82217	Detected	Detected	Detected	Not Detected	Not Detected	Not Detected	0	CB_019590	A_23_P162211	NM_018050	NM_018050	NM_018050	Hs.591145	54682	MANSC1	MANSC domain containing 1	ENST00000396349		GO:0016020(membrane)|GO:0016021(integral to membrane)	"Homo sapiens MANSC domain containing 1 (MANSC1), mRNA [NM_018050]"	chr12:12483006-12482947	hs|12p13.2
CB_017066	0.00478396	2.81373e-05	161.323	up	8582.54	29780.1	24726.6	77.7974	66.8524	79.7149	3.80838	4.95715	4.30247	-2.8161	-3.04186	-3.07546	Detected	Detected	Detected	Detected	Detected	Detected	0	CB_017066	A_24_P70303	NM_014405	NM_014405	NM_014405	Hs.727589	27092	CACNG4	"calcium channel, voltage-dependent, gamma subunit 4"	ENST00000262138		GO:0005244(voltage-gated ion channel activity)|GO:0005245(voltage-gated calcium channel activity)|GO:0005886(plasma membrane)|GO:0005887(integral to plasma membrane)|GO:0006810(transport)|GO:0006811(ion transport)|GO:0006816(calcium ion transport)|GO:0007268(synaptic transmission)|GO:0030666(endocytic vesicle membrane)|GO:0051899(membrane depolarization)	"Homo sapiens calcium channel, voltage-dependent, gamma subunit 4 (CACNG4), mRNA [NM_014405]"	chr17:65029115-65029174	hs|17q24.2
CB_028071	0.0111734	0.00033297	51.3205	up	456.046	856.197	612.999	4.56268	6.9284	15.4283	-0.425771	-0.163117	-1.03157	-6.90787	-6.31225	-5.44473	Detected	Detected	Detected	Not Detected	Not Detected	Not Detected	0	CB_028071	A_33_P3310301	NM_182728	NM_182728	NM_182728	Hs.596643	23428	SLC7A8	"solute carrier family 7 (amino acid transporter, L-type), member 8"	ENST00000206514		GO:0005515(protein binding)|GO:0005737(cytoplasm)|GO:0005886(plasma membrane)|GO:0005887(integral to plasma membrane)|GO:0006520(cellular amino acid metabolic process)|GO:0006810(transport)|GO:0006811(ion transport)|GO:0006865(amino acid transport)|GO:0007596(blood coagulation)|GO:0009636(response to toxin)|GO:0015101(organic cation transmembrane transporter activity)|GO:0015171(amino acid transm…	"Homo sapiens solute carrier family 7 (amino acid transporter, L-type), member 8 (SLC7A8), transcript variant 2, mRNA [NM_182728]"	chr14:23597288-23597229	hs|14q11.2
CB_005145	0.0112091	0.000335355	14.1218	up	560.892	539.387	950.41	39.777	27.2217	25.9704	-0.127225	-0.829738	-0.398905	-3.78389	-4.33808	-4.69344	Detected	Detected	Detected	Not Detected	Not Detected	Detected	0	CB_005145	A_33_P3393971	NM_000299	NM_000299	NM_000299	Hs.497350	5317	PKP1	plakophilin 1 (ectodermal dysplasia/skin fragility syndrome)	ENST00000352845		GO:0004871(signal transducer activity)|GO:0005634(nucleus)|GO:0005882(intermediate filament)|GO:0005886(plasma membrane)|GO:0006915(apoptosis)|GO:0006921(cellular component disassembly involved in apoptosis)|GO:0007155(cell adhesion)|GO:0007165(signal transduction)|GO:0007275(multicellular organismal development)|GO:0019215(intermediate filament binding)|GO:0030054(cell junction)|GO:0030057(desmo…	"Homo sapiens plakophilin 1 (ectodermal dysplasia/skin fragility syndrome) (PKP1), transcript variant 1b, mRNA [NM_000299]"	chr1:201297905-201297964	hs|1q32.1
CB_006195	0.00824064	0.000168981	11.3537	up	10542	9456.3	17769.9	559.807	688.364	865.102	4.10506	3.30214	3.82584	0.0310345	0.322259	0.364494	Detected	Detected	Detected	Detected	Detected	Detected	0	CB_006195	A_23_P10591	NM_001004431	NM_001004431	NM_001004431	Hs.378821	284207	METRNL	"meteorin, glial cell differentiation regulator-like"	ENST00000320095		GO:0005576(extracellular region)	"Homo sapiens meteorin, glial cell differentiation regulator-like (METRNL), mRNA [NM_001004431]"	chr17:81052490-81052549	hs|17q25.3
CB_007237	0.0118046	0.000386523	98.6137	up	579.971	983.428	2893.5	4.00919	10.9951	10.7524	-0.0789671	0.0367594	1.20729	-7.09444	-5.64598	-5.96564	Detected	Detected	Detected	Not Detected	Not Detected	Not Detected	0	CB_007237	A_33_P3366336	NM_001024401	NM_001024401	NM_001024401	Hs.97837	388228	SBK1	SH3-binding domain kinase 1	ENST00000341901		GO:0000166(nucleotide binding)|GO:0004674(protein serine/threonine kinase activity)|GO:0005524(ATP binding)|GO:0005737(cytoplasm)|GO:0007420(brain development)|GO:0016740(transferase activity)|GO:0018105(peptidyl-serine phosphorylation)|GO:0018107(peptidyl-threonine phosphorylation)	"Homo sapiens SH3-binding domain kinase 1 (SBK1), mRNA [NM_001024401]"	chr16:28335082-28335141	hs|16p11.2
CB_014098	0.00742788	0.000118003	5.94157	up	1206	1581.76	2485.6	191.652	140.261	231.612	0.977204	0.722396	0.98807	-1.5154	-1.97279	-1.53666	Detected	Detected	Detected	Detected	Detected	Detected	0	CB_014098	A_23_P157333	NM_005232	NM_005232	NM_005232	Hs.89839	2041	EPHA1	EPH receptor A1	ENST00000488068		GO:0000166(nucleotide binding)|GO:0004714(transmembrane receptor protein tyrosine kinase activity)|GO:0004872(receptor activity)|GO:0005003(ephrin receptor activity)|GO:0005524(ATP binding)|GO:0005887(integral to plasma membrane)|GO:0006468(protein amino acid phosphorylation)|GO:0007165(signal transduction)|GO:0016020(membrane)|GO:0016740(transferase activity)|GO:0048013(ephrin receptor signaling…	"Homo sapiens EPH receptor A1 (EPHA1), mRNA [NM_005232]"	chr7:143091310-143090922	hs|7q34
CB_032036	0.0104534	0.000288234	6.18641	up	313.035	492.695	885.485	54.1855	58.7082	49.9407	-0.968625	-0.960365	-0.500988	-3.33792	-3.22928	-3.75009	Detected	Detected	Detected	Not Detected	Detected	Detected	0	CB_032036	A_33_P3332287	XR_109820	XR_109820	XR_109820	Hs.722044	554045	DUX4L9	double homeobox 4 like 9				"PREDICTED: Homo sapiens double homeobox 4 like 9 (DUX4L9), miscRNA [XR_109820]"	chr4:190942715-190942656	hs|4q35.2
CB_020123	0.006082	6.58099e-05	38.4153	up	1652.65	1807.38	2950.55	44.2682	23.5915	40.999	1.43176	0.914769	1.23545	-3.62955	-4.54458	-4.03472	Detected	Detected	Detected	Not Detected	Not Detected	Detected	0	CB_020123	A_33_P3361037	NM_018728	NM_018728	NM_018728	Hs.487036	55930	MYO5C	myosin VC	ENST00000261839		GO:0000166(nucleotide binding)|GO:0003774(motor activity)|GO:0003779(actin binding)|GO:0005516(calmodulin binding)|GO:0005524(ATP binding)|GO:0016459(myosin complex)	"Homo sapiens myosin VC (MYO5C), mRNA [NM_018728]"	chr15:52486158-52486099	hs|15q21.2
CB_009142	0.00505598	3.58645e-05	205.855	up	3126.64	3445.88	4234.05	11.588	6.81988	18.2248	2.35159	1.84574	1.75651	-5.56319	-6.33502	-5.2044	Detected	Detected	Detected	Not Detected	Not Detected	Not Detected	0	CB_009142	A_33_P3228450	NM_001136007	NM_001136007	NM_001136007	Hs.301350	5349	FXYD3	FXYD domain containing ion transport regulator 3	ENST00000435734		GO:0005216(ion channel activity)|GO:0005254(chloride channel activity)|GO:0005887(integral to plasma membrane)|GO:0006811(ion transport)|GO:0006821(chloride transport)|GO:0016020(membrane)|GO:0034707(chloride channel complex)	"Homo sapiens FXYD domain containing ion transport regulator 3 (FXYD3), transcript variant 3, mRNA [NM_001136007]"	chr19:35615163-35615222	hs|19q13.12
CB_010632	0.00143457	1.11112e-07	325.999	up	2849.14	4717.3	5347.54	7.07727	7.7341	10.4385	2.21751	2.29883	2.09335	-6.27456	-6.15353	-6.00839	Detected	Detected	Detected	Not Detected	Not Detected	Not Detected	0	CB_010632	A_23_P136777	NM_001647	NM_001647	NM_001647	Hs.522555	347	APOD	apolipoprotein D	ENST00000453131		GO:0005215(transporter activity)|GO:0005319(lipid transporter activity)|GO:0005501(retinoid binding)|GO:0005515(protein binding)|GO:0005576(extracellular region)|GO:0005615(extracellular space)|GO:0006629(lipid metabolic process)|GO:0008289(lipid binding)	"Homo sapiens apolipoprotein D (APOD), mRNA [NM_001647]"	chr3:195300767-195298224	hs|3q29
CB_026388	0.011021	0.000322879	8.85854	up	1058.17	1545.16	1257.01	74.6038	98.7213	110.563	0.788553	0.688628	0.00446892	-2.87657	-2.47948	-2.6035	Detected	Detected	Detected	Detected	Detected	Detected	0	CB_026388	A_23_P93727	NM_152744	NM_152744	NM_152744	Hs.653013	221935	SDK1	"sidekick homolog 1, cell adhesion molecule (chicken)"	ENST00000420750		GO:0007155(cell adhesion)|GO:0016020(membrane)|GO:0016021(integral to membrane)	"Homo sapiens sidekick homolog 1, cell adhesion molecule (chicken) (SDK1), transcript variant 1, mRNA [NM_152744]"	chr7:4277381-4281448	hs|7p22.2
CB_001334	0.00709559	0.00010703	34.8314	up	312.947	505.625	657.093	5.26907	9.05948	14.1963	-0.969031	-0.922993	-0.931358	-6.7002	-5.92534	-5.56479	Detected	Detected	Detected	Not Detected	Not Detected	Not Detected	0	CB_001334	A_33_P3350967	BC045192		BC045192	Hs.434420	728342	LOC728342	hypothetical protein LOC728342				Homo sapiens cDNA clone IMAGE:5297581. [BC045192]	chr5:116912975-116913034	hs|5q23.1
CB_009446	0.0131125	0.000497393	15.2904	up	246.98	328.382	593.624	21.6084	15.1908	11.3002	-1.31056	-1.54568	-1.07791	-4.66423	-5.17964	-5.89395	Detected	Detected	Detected	Not Detected	Not Detected	Detected	0	CB_009446	A_33_P3280729	NM_001145204	NM_001145204	NM_001145204	Hs.724830	729993	SHISA9	shisa homolog 9 (Xenopus laevis)			GO:0005886(plasma membrane)|GO:0008328(ionotropic glutamate receptor complex)|GO:0016021(integral to membrane)|GO:0030054(cell junction)|GO:0032591(dendritic spine membrane)|GO:0042995(cell projection)|GO:0045202(synapse)|GO:0048172(regulation of short-term neuronal synaptic plasticity)	"Homo sapiens shisa homolog 9 (Xenopus laevis) (SHISA9), transcript variant 1, mRNA [NM_001145204]"	chr16:13334091-13334150	hs|16p13.12
CB_008423	0.0141177	0.000595653	6.11448	up	728.808	904.587	1265.79	93.4057	126.165	85.3169	0.25059	-0.0838003	0.014513	-2.55231	-2.1256	-2.97747	Detected	Detected	Detected	Detected	Detected	Detected	0	CB_008423	A_33_P3257538	NM_001083612	NM_001083612	NM_001083612	Hs.307962	123688	AGPHD1	aminoglycoside phosphotransferase domain containing 1	ENST00000360519		GO:0005737(cytoplasm)|GO:0016301(kinase activity)|GO:0016740(transferase activity)	"Homo sapiens aminoglycoside phosphotransferase domain containing 1 (AGPHD1), transcript variant 2, mRNA [NM_001083612]"	chr15:78807389-78807448	hs|15q25.1
CB_028968	0.00307648	3.33598e-06	79.8635	up	3428.44	5883.46	8858.67	51.5169	41.5543	45.1323	2.48453	2.61753	2.82156	-3.41078	-3.72784	-3.89614	Detected	Detected	Detected	Not Detected	Detected	Detected	0	CB_028968	A_23_P53193	NM_206927	NM_206927	NM_206927	Hs.369520	54843	SYTL2	synaptotagmin-like 2	ENST00000359152	NP850982	"GO:0001786(phosphatidylserine binding)|GO:0005515(protein binding)|GO:0005546(phosphatidylinositol-4,5-bisphosphate binding)|GO:0005624(membrane fraction)|GO:0005737(cytoplasm)|GO:0005886(plasma membrane)|GO:0006886(intracellular protein transport)|GO:0006887(exocytosis)|GO:0006904(vesicle docking involved in exocytosis)|GO:0008270(zinc ion binding)|GO:0016192(vesicle-mediated transport)|GO:0017…	"Homo sapiens synaptotagmin-like 2 (SYTL2), transcript variant c, mRNA [NM_206927]"	chr11:85406136-85406077	hs|11q14.1
CB_010401	0.00439507	2.04551e-05	119.512	up	1330.61	2299.35	2000.63	12.7334	7.29587	10.6307	1.11907	1.2621	0.674924	-5.42721	-6.23769	-5.98206	Detected	Detected	Detected	Not Detected	Not Detected	Not Detected	0	CB_010401	A_24_P36229	NM_001391	NM_001391	NM_001391	Hs.643454	1837	DTNA	"dystrobrevin, alpha"	ENST00000269191		GO:0005509(calcium ion binding)|GO:0005515(protein binding)|GO:0005737(cytoplasm)|GO:0006941(striated muscle contraction)|GO:0007165(signal transduction)|GO:0007268(synaptic transmission)|GO:0007274(neuromuscular synaptic transmission)|GO:0008270(zinc ion binding)|GO:0030054(cell junction)|GO:0045202(synapse)	"Homo sapiens dystrobrevin, alpha (DTNA), transcript variant 3, mRNA [NM_001391]"	chr18:32431884-32438299	hs|18q12.1
CB_029632	0.00807848	0.000162058	7.7204	up	1803.24	3085.41	2593.12	206.364	201.871	207.282	1.55757	1.68633	1.04916	-1.40871	-1.44748	-1.69678	Detected	Detected	Detected	Detected	Detected	Detected	0	CB_029632	A_23_P393401	NR_003610	NR_003610	NR_003610	Hs.513695	283970	PDXDC2P	"pyridoxal-dependent decarboxylase domain containing 2, pseudogene"			GO:0016829(lyase activity)|GO:0016831(carboxy-lyase activity)|GO:0019752(carboxylic acid metabolic process)|GO:0030170(pyridoxal phosphate binding)	"Homo sapiens pyridoxal-dependent decarboxylase domain containing 2, pseudogene (PDXDC2P), non-coding RNA [NR_003610]"	chr16:70010123-70010086	hs|16q22.1
CB_018963	0.0110659	0.000327195	7.00701	up	1593.16	1629.54	3554.53	204.999	172.617	208.773	1.37887	0.76533	1.50413	-1.41828	-1.67334	-1.68644	Detected	Detected	Detected	Detected	Detected	Detected	0	CB_018963	A_24_P330385	NM_016609	NM_016609	NM_016609	Hs.373498	51310	SLC22A17	"solute carrier family 22, member 17"	ENST00000474774		GO:0004888(transmembrane receptor activity)|GO:0005215(transporter activity)|GO:0005773(vacuole)|GO:0005774(vacuolar membrane)|GO:0005886(plasma membrane)|GO:0005887(integral to plasma membrane)|GO:0006811(ion transport)|GO:0006826(iron ion transport)|GO:0015892(siderophore-iron transport)|GO:0031301(integral to organelle membrane)|GO:0055085(transmembrane transport)	"Homo sapiens solute carrier family 22, member 17 (SLC22A17), transcript variant 2, mRNA [NM_016609]"	chr14:23816808-23816749	hs|14q11.2
CB_031908	0.00473873	2.70685e-05	17.8604	up	257.498	381.968	412.326	14.5606	10.3877	12.962	-1.25039	-1.32761	-1.60367	-5.23376	-5.72797	-5.69601	Detected	Detected	Detected	Not Detected	Not Detected	Not Detected	0	CB_031908	A_33_P3415240	XR_108507	XR_108507	XR_108507	Hs.659905	730091	LOC730091	hypothetical LOC730091	ENST00000472943			"PREDICTED: Homo sapiens hypothetical LOC730091 (LOC730091), partial miscRNA [XR_108507]"	chr3:156467476-156467417	hs|3q25.31
CB_008088	0.00910328	0.00020669	13.1276	up	112.869	180.95	409.677	10.4787	8.33131	11.6679	-2.4403	-2.40547	-1.61297	-5.70836	-6.04623	-5.84776	Detected	Detected	Detected	Not Detected	Not Detected	Not Detected	0	CB_008088	A_23_P58407	NM_001076	NM_001076	NM_001076	Hs.150207	7366	UGT2B15	"UDP glucuronosyltransferase 2 family, polypeptide B15"	ENST00000338206	NP095455	GO:0001972(retinoic acid binding)|GO:0005783(endoplasmic reticulum)|GO:0005789(endoplasmic reticulum membrane)|GO:0005792(microsome)|GO:0006805(xenobiotic metabolic process)|GO:0008152(metabolic process)|GO:0008202(steroid metabolic process)|GO:0015020(glucuronosyltransferase activity)|GO:0016020(membrane)|GO:0016021(integral to membrane)	"Homo sapiens UDP glucuronosyltransferase 2 family, polypeptide B15 (UGT2B15), mRNA [NM_001076]"	chr4:69512817-69512758	hs|4q13.2
CB_022834	0.00642104	7.53716e-05	13.3246	up	423.2	461.101	978.827	27.4969	23.6854	34.1446	-0.533608	-1.05598	-0.356401	-4.31655	-4.53884	-4.29865	Detected	Detected	Detected	Not Detected	Not Detected	Detected	0	CB_022834	A_24_P271323	NM_030777	NM_030777	NM_030777	Hs.305971	81031	SLC2A10	"solute carrier family 2 (facilitated glucose transporter), member 10"	ENST00000359271		GO:0005215(transporter activity)|GO:0005351(sugar:hydrogen symporter activity)|GO:0005737(cytoplasm)|GO:0005886(plasma membrane)|GO:0008643(carbohydrate transport)|GO:0012505(endomembrane system)|GO:0015758(glucose transport)|GO:0016021(integral to membrane)|GO:0022891(substrate-specific transmembrane transporter activity)|GO:0048471(perinuclear region of cytoplasm)|GO:0055056(D-glucose transmemb…	"Homo sapiens solute carrier family 2 (facilitated glucose transporter), member 10 (SLC2A10), mRNA [NM_030777]"	chr20:45363893-45363952	hs|20q13.12
CB_022049	0.0102836	0.000280232	29.0846	up	407.696	597.14	1126.29	9.64471	11.5344	27.5925	-0.587457	-0.68299	-0.153944	-5.82801	-5.57689	-4.60603	Detected	Detected	Detected	Not Detected	Not Detected	Not Detected	0	CB_022049	A_23_P49448	NM_024306	NM_024306	NM_024306	Hs.461329	79152	FA2H	fatty acid 2-hydroxylase	ENST00000219368		GO:0005783(endoplasmic reticulum)|GO:0005789(endoplasmic reticulum membrane)|GO:0005792(microsome)|GO:0006633(fatty acid biosynthetic process)|GO:0006665(sphingolipid metabolic process)|GO:0006810(transport)|GO:0008219(cell death)|GO:0016020(membrane)|GO:0016021(integral to membrane)|GO:0016491(oxidoreductase activity)|GO:0020037(heme binding)|GO:0022900(electron transport chain)|GO:0046872(metal…	"Homo sapiens fatty acid 2-hydroxylase (FA2H), mRNA [NM_024306]"	chr16:74747023-74746964	hs|16q23.1
CB_009973	0.00642104	7.54446e-05	8.17007	up	2730.96	3589.61	3677.76	246.295	232.174	318.419	2.15639	1.9047	1.5533	-1.15351	-1.2457	-1.07745	Detected	Detected	Detected	Detected	Detected	Detected	0	CB_009973	A_33_P3260053	NM_001185095	NM_001185095	NM_001185095	Hs.4944	83543	AIF1L	allograft inflammatory factor 1-like	ENST00000372312		GO:0005509(calcium ion binding)|GO:0005737(cytoplasm)|GO:0005884(actin filament)|GO:0005886(plasma membrane)|GO:0005925(focal adhesion)|GO:0015629(actin cytoskeleton)|GO:0032587(ruffle membrane)|GO:0042995(cell projection)|GO:0051015(actin filament binding)	"Homo sapiens allograft inflammatory factor 1-like (AIF1L), transcript variant 3, mRNA [NM_001185095]"	chr9:133995766-133995825	hs|9q34.12
CB_018760	0.0108663	0.000315398	31.7614	up	248.058	335.46	561.808	4.24677	6.6818	14.1622	-1.30427	-1.51492	-1.15738	-7.01138	-6.36453	-5.56826	Detected	Detected	Detected	Not Detected	Not Detected	Not Detected	0	CB_018760	A_33_P3212109	NM_016356	NM_016356	NM_016356	Hs.61345	51473	DCDC2	doublecortin domain containing 2	ENST00000378450		GO:0001764(neuron migration)|GO:0006968(cellular defense response)|GO:0007399(nervous system development)	"Homo sapiens doublecortin domain containing 2 (DCDC2), transcript variant 1, mRNA [NM_016356]"	chr6:24172239-24172180	hs|6p22.3
CB_029487	0.00757243	0.000124598	12.1856	up	838.873	838.279	1590.2	59.3165	42.9071	66.8798	0.453504	-0.193629	0.343683	-3.20739	-3.68162	-3.32873	Detected	Detected	Detected	Detected	Not Detected	Detected	0	CB_029487	A_33_P3312885	NR_002938	NR_002938	NR_002938	Hs.631571	284379	LOC284379	"solute carrier family 7 (cationic amino acid transporter, y+ system), member 3 pseudogene"	ENST00000342791		GO:0006865(amino acid transport)|GO:0015171(amino acid transmembrane transporter activity)|GO:0016020(membrane)|GO:0016021(integral to membrane)|GO:0055085(transmembrane transport)	"Homo sapiens solute carrier family 7 (cationic amino acid transporter, y+ system), member 3 pseudogene (LOC284379), non-coding RNA [NR_002938]"	chr19:54106740-54106681	hs|19q13.42
