# Supplementary material for: Analysis of the miRNA–mRNA–lncRNA networks in ER+ and ER− breast cancer cell lines
Source: J Cell Mol Med. 2015 Sep 28;19(12):2874–87. doi: 10.1111/jcmm.12681 (PMC4687702; doi:10.1111/jcmm.12681)
Supplement: Supplementary file 15 — Table S9 The candidate mRNAs for the co‐expression network. [file JCMM-19-2874-s015.xls]

## Sheet: default
miRNA	GeneSymbol
hsa-miR-3125	APC
hsa-miR-106b-5p	LYST
hsa-miR-374a-5p	LYST
hsa-miR-103a-3p	CLCN5
hsa-miR-130a-3p	CLCN5
hsa-miR-454-3p	CLCN5
hsa-miR-15b-5p	CLCN5
hsa-miR-195-5p	CLCN5
hsa-miR-29b-3p	CLCN5
hsa-miR-374b-5p	CLCN5
hsa-miR-130a-3p	ESR1
hsa-miR-148b-3p	ESR1
hsa-miR-19b-3p	ESR1
hsa-miR-19b-3p	GJA1
hsa-miR-200c-3p	NR3C1
hsa-miR-195-5p	INSR
hsa-miR-106b-5p	LAMA3
hsa-miR-130a-3p	SGCB
hsa-miR-301a-3p	SGCB
hsa-miR-148b-3p	SGCB
hsa-miR-29b-3p	SGCB
hsa-miR-301a-3p	MET
hsa-miR-454-3p	MET
hsa-miR-34c-5p	MET
hsa-miR-141-3p	PTCH1
hsa-miR-148b-3p	PRNP
hsa-miR-141-3p	ATXN7
hsa-miR-30c-5p	SOX9
hsa-miR-21-5p	TIMP3
hsa-miR-19b-3p	MID1
hsa-miR-4428	MID1
hsa-miR-23a-3p	IL6R
hsa-miR-203	IGFBP5
hsa-miR-148b-3p	SERPINE1
hsa-miR-96-5p	ABAT
hsa-miR-26b-5p	CACNB4
hsa-miR-29a-3p	DIO2
hsa-miR-29c-3p	DIO2
hsa-miR-195-5p	DRD1
hsa-miR-3926	FGF1
hsa-miR-301a-3p	NR3C2
hsa-miR-19b-3p	NR3C2
hsa-miR-365a-3p	NR3C2
hsa-miR-106b-5p	PAM
hsa-miR-135b-5p	PGR
hsa-miR-135b-5p	PRLR
hsa-miR-30c-5p	PRLR
hsa-miR-4443	PRLR
hsa-miR-200c-3p	STX16
hsa-miR-29b-3p	STX16
hsa-miR-221-3p	GRB10
hsa-miR-30c-5p	GRB10
hsa-miR-30c-5p	RUNX1
hsa-miR-141-3p	PPARA
hsa-miR-106b-5p	PPARA
hsa-miR-19b-3p	PPARA
hsa-miR-15b-5p	WNK3
hsa-miR-221-3p	WNK3
hsa-miR-200c-3p	TWISTNB
hsa-miR-92a-3p	CACNA1I
hsa-miR-142-3p	TMEM200B
hsa-miR-3926	RECQL5
hsa-miR-7-5p	RBMS3
hsa-miR-221-3p	BMF
hsa-miR-29b-3p	BMF
hsa-miR-4428	TRIM67
hsa-miR-20b-5p	YPEL2
hsa-miR-29a-3p	YPEL2
hsa-miR-29b-3p	YPEL2
hsa-miR-29c-3p	YPEL2
hsa-miR-374b-5p	NFKBIZ
hsa-miR-15b-5p	EDA
hsa-miR-19b-3p	FAM69A
hsa-miR-221-3p	WDR35
hsa-miR-135b-5p	SDCBP
hsa-miR-148b-3p	KLHL5
hsa-miR-301a-3p	IGSF3
hsa-miR-19b-3p	IGSF3
hsa-miR-130a-3p	CNOT4
hsa-miR-19b-3p	CNOT4
hsa-miR-374a-5p	BCAP29
hsa-miR-7-5p	BCAP29
hsa-miR-181a-5p	SLC7A2
hsa-miR-185-5p	LPHN1
hsa-miR-3125	LPHN1
hsa-miR-128	EML1
hsa-miR-130a-3p	CCT6A
hsa-miR-148b-3p	CCT6A
hsa-miR-301a-3p	SH3D19
hsa-miR-19b-3p	SH3D19
hsa-miR-96-5p	ZCCHC11
hsa-miR-7-5p	KIAA2018
hsa-miR-96-5p	KIAA2018
hsa-miR-23a-3p	ZNF655
hsa-miR-20a-5p	PDLIM5
hsa-miR-106b-5p	CREB5
hsa-miR-365a-3p	CREB5
hsa-miR-374a-5p	CREB5
hsa-miR-374b-5p	CREB5
hsa-miR-128	DISC1
hsa-miR-365a-3p	DISC1
hsa-miR-141-3p	ZNF793
hsa-miR-19b-3p	KATNAL1
hsa-miR-200c-3p	KATNAL1
hsa-miR-21-5p	FAM13A
hsa-miR-106b-5p	TMCC1
hsa-miR-200c-3p	TMCC1
hsa-miR-221-3p	TMCC1
hsa-miR-26b-5p	TMCC1
hsa-miR-30c-5p	TMCC1
hsa-miR-1260b	BTBD11
hsa-miR-374a-5p	BTBD11
hsa-miR-374b-5p	BTBD11
hsa-miR-30c-5p	CYB561
hsa-miR-19b-3p	KIAA2026
hsa-miR-96-5p	SH3KBP1
hsa-miR-301a-3p	TGFBR2
hsa-miR-23a-3p	TGFBR2
hsa-miR-200c-3p	AFF3
hsa-miR-365a-3p	AMMECR1
hsa-miR-106b-5p	AP2B1
hsa-miR-3926	NT5DC3
hsa-miR-301a-3p	OBFC2A
hsa-miR-4443	OBFC2A
hsa-miR-141-3p	TFAP2A
hsa-miR-130a-3p	NPNT
hsa-miR-19b-3p	MYCL1
hsa-miR-1202	ZNF704
hsa-miR-106b-5p	ZNF704
hsa-miR-3138	ZNF704
hsa-miR-96-5p	ZNF704
hsa-miR-23a-3p	ESRP1
hsa-miR-23a-3p	DLX1
hsa-miR-374b-5p	MAP2
hsa-miR-135b-5p	GK5
hsa-miR-34c-5p	GK5
hsa-miR-23a-3p	SEC14L1
hsa-miR-185-5p	ANKRD34A
hsa-miR-106b-5p	INTS6
hsa-miR-203	INTS6
hsa-miR-23a-3p	SIRPA
hsa-miR-15b-5p	PAQR3
hsa-miR-141-3p	STEAP2
hsa-miR-29b-3p	ABCE1
hsa-miR-17-5p	GLIS3
hsa-miR-20a-5p	GLIS3
hsa-miR-93-5p	GLIS3
hsa-miR-20b-5p	GLIS3
hsa-miR-19b-3p	ST3GAL5
hsa-miR-19b-3p	CAST
hsa-miR-130a-3p	FRMD6
hsa-miR-200c-3p	FEZ2
hsa-miR-200c-3p	ERBB4
hsa-miR-4428	TPM3
hsa-miR-4428	CLCC1
hsa-miR-15b-5p	CDC14B
hsa-miR-146a-5p	SLC38A1
hsa-miR-130a-3p	UBXN2B
hsa-miR-365a-3p	UBXN2B
hsa-miR-7-5p	UBXN2B
hsa-miR-130a-3p	MIER1
hsa-miR-301a-3p	MIER1
hsa-miR-141-3p	MIER1
hsa-miR-148b-3p	MIER1
hsa-miR-374b-5p	IKZF2
hsa-miR-15b-5p	CASZ1
hsa-miR-26b-5p	CASZ1
hsa-miR-92a-3p	AATK
hsa-miR-584-5p	ZNF629
hsa-miR-17-5p	UNK
hsa-miR-20a-5p	UNK
hsa-miR-93-5p	UNK
hsa-miR-20b-5p	UNK
hsa-miR-138-5p	ZNF275
hsa-miR-128	TTC39A
hsa-miR-4521	TTC39A
hsa-miR-203	TTC39A
hsa-miR-17-5p	REPS2
hsa-miR-20b-5p	REPS2
hsa-miR-374a-5p	REPS2
hsa-miR-200c-3p	FAM19A5
hsa-miR-3135b	TDRKH
hsa-miR-148b-3p	MRAS
hsa-miR-96-5p	MRAS
hsa-miR-135b-5p	FOXN3
hsa-miR-7-5p	FOXN3
hsa-miR-193b-3p	CADM1
hsa-miR-148b-3p	GPR116
hsa-miR-23a-3p	ODZ4
hsa-miR-7-5p	PTAR1
hsa-miR-148b-3p	TGFA
hsa-miR-374a-5p	TGFA
hsa-miR-30c-5p	ERLIN1
hsa-miR-96-5p	ERLIN1
hsa-miR-195-5p	PID1
hsa-miR-141-3p	TMEM170B
hsa-miR-200c-3p	TMEM170B
hsa-miR-30c-5p	TMEM170B
hsa-miR-96-5p	TMEM170B
hsa-miR-374a-5p	ACTN1
hsa-miR-135b-5p	ALPK1
hsa-miR-7-5p	RRAS2
hsa-miR-7-5p	ELOVL7
hsa-miR-455-3p	ALS2CR8
hsa-miR-374a-5p	PDE4D
hsa-miR-7-5p	PDE4D
hsa-miR-324-5p	PCDH19
hsa-miR-23a-3p	PTPRB
hsa-miR-3926	PTPRB
hsa-miR-19b-3p	FAM160A1
hsa-miR-19b-3p	LIMCH1
hsa-miR-203	LIMCH1
hsa-miR-128	MCF2L
hsa-miR-15b-5p	HIPK2
hsa-miR-195-5p	HIPK2
hsa-miR-4521	HIPK2
hsa-miR-30c-5p	HIPK2
hsa-miR-374b-5p	HIPK2
hsa-miR-3934	HIPK2
hsa-miR-17-5p	LIMA1
hsa-miR-20a-5p	LIMA1
hsa-miR-93-5p	LIMA1
hsa-miR-106b-5p	LIMA1
hsa-miR-20b-5p	LIMA1
hsa-miR-454-3p	DEPDC1
hsa-miR-135b-5p	DEPDC1
hsa-miR-19b-3p	PIK3R3
hsa-miR-23a-3p	CTSC
hsa-miR-141-3p	PLAG1
hsa-miR-15b-5p	PLAG1
hsa-miR-195-5p	PLAG1
hsa-miR-21-5p	PLAG1
hsa-miR-374a-5p	PLAG1
hsa-miR-103a-3p	CASK
hsa-miR-142-3p	CASK
hsa-miR-195-5p	CASK
hsa-miR-584-5p	CASK
hsa-miR-29b-3p	TET2
hsa-miR-149-5p	CBX5
hsa-miR-200c-3p	CBX5
hsa-miR-23a-3p	CBX5
hsa-miR-29a-3p	CBX5
hsa-miR-29b-3p	CBX5
hsa-miR-29c-3p	CBX5
hsa-miR-3132	CBX5
hsa-miR-106b-5p	CYBRD1
hsa-miR-141-3p	YPEL5
hsa-miR-30c-5p	YPEL5
hsa-miR-106b-5p	CRY2
hsa-miR-29b-3p	PAN2
hsa-miR-195-5p	MFN2
hsa-miR-20a-5p	MFN2
hsa-miR-20b-5p	MFN2
hsa-miR-203	LIFR
hsa-miR-30c-5p	LIFR
hsa-miR-141-3p	NUDCD1
hsa-miR-17-5p	ARHGEF3
hsa-miR-20a-5p	ARHGEF3
hsa-miR-93-5p	ARHGEF3
hsa-miR-106b-5p	ARHGEF3
hsa-miR-20b-5p	ARHGEF3
hsa-miR-30c-5p	RRAD
hsa-miR-19b-3p	SYNPO2
hsa-miR-4521	KCTD15
hsa-miR-200c-3p	KCTD15
hsa-miR-15b-5p	COL4A3BP
hsa-miR-195-5p	COL4A3BP
hsa-miR-200c-3p	COL4A3BP
hsa-miR-15b-5p	YAP1
hsa-miR-195-5p	YAP1
hsa-miR-128	APBA2
hsa-miR-195-5p	CALU
hsa-miR-374a-5p	PDE10A
hsa-miR-128	TGFBR1
hsa-miR-7-5p	SATB1
hsa-miR-148b-3p	ESRRG
hsa-miR-195-5p	ESRRG
hsa-miR-106b-5p	RBM20
hsa-miR-1202	SLC6A6
hsa-miR-130a-3p	SLC6A6
hsa-miR-30c-5p	SLC6A6
hsa-miR-29b-3p	CCNJ
hsa-miR-128	CYB561D1
hsa-miR-3135b	CYB561D1
hsa-miR-128	DDAH1
hsa-miR-148b-3p	DDAH1
hsa-miR-15b-5p	FAM55C
hsa-miR-195-5p	FAM55C
hsa-miR-130a-3p	EIF4E3
hsa-miR-301a-3p	EIF4E3
hsa-miR-23a-3p	EIF4E3
hsa-miR-181a-5p	ZDHHC3
hsa-miR-301a-3p	CCDC88A
hsa-miR-19b-3p	CCDC88A
hsa-miR-141-3p	TGFB2
hsa-miR-17-5p	ARHGAP26
hsa-miR-20a-5p	ARHGAP26
hsa-miR-93-5p	ARHGAP26
hsa-miR-20b-5p	ARHGAP26
hsa-miR-141-3p	NRXN1
hsa-miR-301a-3p	LRP12
hsa-miR-106b-5p	TP53INP1
hsa-miR-7-5p	SPATA2
hsa-miR-19b-3p	SYT1
hsa-miR-34c-5p	SYT1
hsa-miR-3679-5p	TTC39C
hsa-miR-128	ABL2
hsa-miR-141-3p	ABL2
hsa-miR-15b-5p	ABL2
hsa-miR-195-5p	ABL2
hsa-miR-17-5p	ABL2
hsa-miR-20a-5p	ABL2
hsa-miR-93-5p	ABL2
hsa-miR-106b-5p	ABL2
hsa-miR-20b-5p	ABL2
hsa-miR-200c-3p	PLS3
hsa-miR-135b-5p	DNM3
hsa-miR-106b-5p	CMPK1
hsa-miR-29b-3p	SGMS2
hsa-miR-135b-5p	VASH2
hsa-miR-106b-5p	TBL1X
hsa-miR-96-5p	TBL1X
hsa-miR-200c-3p	CCNYL1
hsa-miR-29b-3p	CCNYL1
hsa-miR-148b-3p	GTF2H1
hsa-miR-222-3p	DUSP19
hsa-miR-374a-5p	DUSP19
hsa-miR-1202	SAR1A
hsa-miR-103a-3p	BDNF
hsa-miR-15b-5p	BDNF
hsa-miR-96-5p	SLC38A4
hsa-miR-195-5p	GPR63
hsa-miR-26b-5p	CHORDC1
hsa-miR-30c-5p	CHORDC1
hsa-miR-106b-5p	NEDD4L
hsa-miR-181a-5p	KIAA1239
hsa-miR-195-5p	SMAD3
hsa-miR-146a-5p	ZNF652
hsa-miR-106b-5p	ZNF652
hsa-miR-222-3p	ZNF652
hsa-miR-106b-5p	PTPN3
hsa-miR-148b-3p	ROBO1
hsa-miR-3138	AFAP1L1
hsa-miR-365a-3p	AFAP1L1
hsa-miR-301a-3p	SYNCRIP
hsa-miR-106b-5p	ETV1
hsa-miR-141-3p	WDR52
hsa-miR-128	KIAA1549
hsa-miR-148b-3p	KIAA1549
hsa-miR-3926	KIAA1549
hsa-miR-141-3p	CALCR
hsa-miR-2392	CALCR
hsa-miR-29b-3p	NPAS3
hsa-miR-30c-5p	PPP1R9A
hsa-miR-374a-5p	DLG3
hsa-miR-17-5p	SMOC2
hsa-miR-20a-5p	SMOC2
hsa-miR-93-5p	SMOC2
hsa-miR-20b-5p	SMOC2
hsa-miR-142-3p	AFF1
hsa-miR-19b-3p	AFF1
hsa-miR-92a-3p	AFF1
hsa-miR-374a-5p	RHBDD1
hsa-miR-128	ATXN10
hsa-miR-3125	FLI1
hsa-miR-1202	NAV1
hsa-miR-29a-3p	NAV1
hsa-miR-34c-5p	NAV1
hsa-miR-374a-5p	TMED5
hsa-miR-23a-3p	ZIC4
hsa-miR-23a-3p	TMEM48
hsa-miR-15b-5p	CLDN2
hsa-miR-130a-3p	ZEB2
hsa-miR-138-5p	PPARD
hsa-miR-19b-3p	FOXP2
hsa-miR-23a-3p	FOXP2
hsa-miR-142-3p	PGM1
hsa-miR-34c-5p	PGM1
hsa-miR-15b-5p	KIF21A
hsa-miR-15b-5p	NEBL
hsa-miR-195-5p	NEBL
hsa-miR-195-5p	FGFR1
hsa-miR-23a-3p	ZC4H2
hsa-miR-19b-3p	BCAT1
hsa-miR-19b-3p	F3
hsa-miR-29b-3p	LOX
hsa-miR-148b-3p	EPB41L5
hsa-miR-15b-5p	ACOX1
hsa-miR-195-5p	ACOX1
hsa-miR-15b-5p	CLDN12
hsa-miR-195-5p	CLDN12
hsa-miR-20a-5p	CORO2B
hsa-miR-93-5p	CORO2B
hsa-miR-20b-5p	CORO2B
hsa-miR-185-5p	CORO2B
hsa-miR-15b-5p	IKBKB
hsa-miR-19b-3p	NFIB
hsa-miR-21-5p	NFIB
hsa-miR-3138	NFIB
hsa-miR-103a-3p	ZMYM2
hsa-miR-195-5p	ZMYM2
hsa-miR-203	ZMYM2
hsa-miR-141-3p	YAF2
hsa-miR-30c-5p	YAF2
hsa-miR-26b-5p	YAF2
hsa-miR-301a-3p	IL6ST
hsa-miR-454-3p	IL6ST
hsa-miR-195-5p	DDX3X
hsa-miR-19b-3p	DDX3X
hsa-miR-200c-3p	DDX3X
hsa-miR-141-3p	TMTC1
hsa-miR-221-3p	POGZ
hsa-miR-222-3p	POGZ
hsa-miR-23a-3p	POGZ
hsa-miR-200c-3p	ANKRD28
hsa-miR-103a-3p	DCLK1
hsa-miR-15b-5p	DCLK1
hsa-miR-195-5p	DCLK1
hsa-miR-195-5p	TGFBR3
hsa-miR-103a-3p	SLC1A2
hsa-miR-15b-5p	SLC1A2
hsa-miR-455-3p	SLC1A2
hsa-miR-141-3p	SCHIP1
hsa-miR-200c-3p	PPP1R12B
hsa-miR-3926	PPP1R12B
hsa-miR-3934	PPP1R12B
hsa-miR-19b-3p	DTNA
hsa-miR-200c-3p	DTNA
hsa-miR-365a-3p	DTNA
hsa-miR-374a-5p	MYO16
hsa-miR-23a-3p	SEMA6D
hsa-miR-128	AK2
hsa-miR-141-3p	RNF145
hsa-miR-19b-3p	RNF145
hsa-miR-128	CPD
hsa-miR-15b-5p	CPD
hsa-miR-30c-5p	SNX10
hsa-miR-148b-3p	MXD1
hsa-miR-29b-3p	MXD1
hsa-miR-455-5p	MXD1
hsa-miR-19b-3p	CUX1
hsa-miR-92a-3p	CUX1
hsa-miR-148b-3p	BCL2L11
hsa-miR-149-5p	BCL2L11
hsa-miR-221-3p	BCL2L11
hsa-miR-301a-3p	MDM4
hsa-miR-454-3p	MDM4
hsa-miR-34c-5p	MDM4
hsa-miR-106b-5p	NBEA
hsa-miR-203	TNFSF15
hsa-miR-130a-3p	NPEPL1
hsa-miR-454-3p	NPEPL1
hsa-miR-30c-5p	KLF9
hsa-miR-15b-5p	KIAA1432
hsa-miR-29b-3p	KIAA1432
hsa-miR-4443	POU2F2
hsa-miR-141-3p	CLASP2
hsa-miR-200c-3p	CLASP2
hsa-miR-7-5p	CLASP2
hsa-miR-142-3p	CXADR
hsa-miR-19b-3p	PPFIA2
hsa-miR-3926	MAP3K13
hsa-miR-200c-3p	ATAD2B
hsa-miR-29b-3p	ATAD2B
hsa-miR-30c-5p	ATAD2B
hsa-miR-128	DCP2
hsa-miR-130a-3p	DCP2
hsa-miR-301a-3p	DCP2
hsa-miR-454-3p	DCP2
hsa-miR-141-3p	DCP2
hsa-miR-200c-3p	DCP2
hsa-miR-23a-3p	DCP2
hsa-miR-365a-3p	DCP2
hsa-miR-374b-5p	DCP2
hsa-miR-26b-5p	WDR20
hsa-miR-19b-3p	WDR20
hsa-miR-103a-3p	PIK3R1
hsa-miR-195-5p	PIK3R1
hsa-miR-222-3p	PIK3R1
hsa-miR-30c-5p	MAP4K4
hsa-miR-454-3p	CDS1
hsa-miR-146a-5p	CDS1
hsa-miR-19b-3p	CDS1
hsa-miR-324-5p	CDS1
hsa-miR-128	MAPK14
hsa-miR-141-3p	CTNND2
hsa-miR-23a-3p	ELF5
hsa-miR-128	GCNT2
hsa-miR-221-3p	CYR61
hsa-miR-195-5p	IRAK2
hsa-miR-96-5p	ABCA2
hsa-miR-148b-3p	ALCAM
hsa-miR-29b-3p	SHROOM2
hsa-miR-29a-3p	ARVCF
hsa-miR-135b-5p	ATP1B1
hsa-miR-181a-5p	ATP1B1
hsa-miR-25-3p	AXL
hsa-miR-92a-3p	AXL
hsa-miR-141-3p	CCND2
hsa-miR-425-5p	CLCN4
hsa-miR-7-5p	CTSB
hsa-miR-200c-3p	E2F3
hsa-miR-30c-5p	STX2
hsa-miR-96-5p	FOXO1
hsa-miR-374a-5p	KDSR
hsa-miR-374b-5p	KDSR
hsa-miR-3926	KDSR
hsa-miR-19b-3p	GFPT1
hsa-miR-148b-3p	INHBB
hsa-miR-454-3p	IRF1
hsa-miR-106b-5p	IRF1
hsa-miR-19b-3p	ITGA2
hsa-miR-221-3p	KDR
hsa-miR-17-5p	KPNA2
hsa-miR-135b-5p	TNPO1
hsa-miR-23a-3p	IPO5
hsa-miR-203	LAMC1
hsa-miR-148b-3p	LBR
hsa-miR-3125	LIF
hsa-miR-148b-3p	MAFG
hsa-miR-29b-3p	MAFG
hsa-miR-19b-3p	MATN2
hsa-miR-23a-3p	MEIS1
hsa-miR-29b-3p	MEST
hsa-miR-103a-3p	NOVA1
hsa-miR-200c-3p	NOVA1
hsa-miR-2392	NOVA1
hsa-miR-96-5p	NOVA1
hsa-miR-103a-3p	NPAS2
hsa-miR-21-5p	PCSK6
hsa-miR-195-5p	PAFAH1B2
hsa-miR-106b-5p	PAFAH1B2
hsa-miR-146a-5p	PCDH1
hsa-miR-301a-3p	PDK1
hsa-miR-15b-5p	PDK4
hsa-miR-195-5p	PDK4
hsa-miR-200c-3p	PFDN4
hsa-miR-26b-5p	PIM1
hsa-miR-17-5p	POU6F1
hsa-miR-93-5p	POU6F1
hsa-miR-20b-5p	POU6F1
hsa-miR-200c-3p	POU6F1
hsa-miR-3125	PRKACA
hsa-miR-365a-3p	REV3L
hsa-miR-454-3p	SNAP25
hsa-miR-106b-5p	SORL1
hsa-miR-185-5p	SORL1
hsa-miR-128	SP1
hsa-miR-149-5p	SP1
hsa-miR-374b-5p	SP1
hsa-miR-7-5p	SP1
hsa-miR-23a-3p	SRPK1
hsa-miR-135b-5p	SSR1
hsa-miR-15b-5p	SSR1
hsa-miR-195-5p	SSR1
hsa-miR-200c-3p	RPS6KB1
hsa-miR-29b-3p	TFAP2C
hsa-miR-19b-3p	TUB
hsa-miR-19b-3p	TXK
hsa-miR-21-5p	VCL
hsa-miR-7-5p	VDAC1
hsa-miR-3135b	VIPR2
hsa-miR-148b-3p	YWHAB
hsa-miR-149-5p	FZD5
hsa-miR-148b-3p	CUL5
hsa-miR-7-5p	CUL5
hsa-miR-26b-5p	HMGA2
hsa-miR-19b-3p	ENC1
hsa-miR-301a-3p	DGKE
hsa-miR-30c-5p	CHST1
hsa-miR-96-5p	CHST1
hsa-miR-203	AGPS
hsa-miR-3125	IRS2
hsa-miR-26b-5p	ADAM9
hsa-miR-4428	NRP2
hsa-miR-301a-3p	NRP1
hsa-miR-148b-3p	NRP1
hsa-miR-374b-5p	EIF2S2
hsa-miR-200c-3p	AP1S2
hsa-miR-365a-3p	E2F2
hsa-miR-19b-3p	IREB2
hsa-miR-29b-3p	IREB2
hsa-miR-200c-3p	KLF4
hsa-miR-106b-5p	TRIP10
hsa-miR-148b-3p	ABCB7
hsa-miR-106b-5p	CALD1
hsa-miR-374b-5p	CALD1
hsa-miR-34c-5p	COL12A1
hsa-miR-146a-5p	TRDMT1
hsa-miR-17-5p	EPHA7
hsa-miR-20a-5p	EPHA7
hsa-miR-93-5p	EPHA7
hsa-miR-20b-5p	EPHA7
hsa-miR-130a-3p	ACSL4
hsa-miR-19b-3p	ACSL4
hsa-miR-374a-5p	ACSL4
hsa-miR-7-5p	ACSL4
hsa-miR-149-5p	BPTF
hsa-miR-19b-3p	BPTF
hsa-miR-374a-5p	FGF5
hsa-miR-200c-3p	HNRNPU
hsa-miR-2392	HNRNPU
hsa-miR-23a-3p	HNRNPU
hsa-miR-584-5p	HNRNPU
hsa-miR-148b-3p	NAP1L1
hsa-miR-30c-5p	OVOL1
hsa-miR-96-5p	OVOL1
hsa-miR-23a-3p	PKNOX1
hsa-miR-34c-5p	PKNOX1
hsa-miR-103a-3p	RPS6KA3
hsa-miR-15b-5p	RPS6KA3
hsa-miR-195-5p	RPS6KA3
hsa-miR-200c-3p	RPS6KA3
hsa-miR-200c-3p	BAP1
hsa-miR-96-5p	SLC16A7
hsa-miR-30c-5p	LARGE
hsa-miR-135b-5p	RASAL2
hsa-miR-203	RASAL2
hsa-miR-3125	RASAL2
hsa-miR-342-3p	RASAL2
hsa-miR-301a-3p	CLTC
hsa-miR-19b-3p	CLTC
hsa-miR-96-5p	ZFP36L1
hsa-miR-148b-3p	DSC2
hsa-miR-96-5p	KRAS
hsa-miR-30c-5p	PIK3CD
hsa-miR-7-5p	PIK3CD
hsa-miR-185-5p	CNTN2
hsa-miR-23a-3p	AKAP12
hsa-miR-3125	AKAP12
hsa-miR-195-5p	CBX2
hsa-miR-7-5p	EGFR
hsa-miR-19b-3p	ELK3
hsa-miR-148b-3p	PDIA3
hsa-miR-224-5p	H3F3B
hsa-miR-19b-3p	MYCN
hsa-miR-455-3p	PRKAB2
hsa-miR-195-5p	AKT3
hsa-miR-30c-5p	SH2B3
hsa-miR-106b-5p	CHAF1A
hsa-miR-17-5p	DNAJB6
hsa-miR-20a-5p	DNAJB6
hsa-miR-93-5p	DNAJB6
hsa-miR-20b-5p	DNAJB6
hsa-miR-148b-3p	DMXL1
hsa-miR-29b-3p	MRE11A
hsa-miR-301a-3p	TAF4B
hsa-miR-374b-5p	EDIL3
hsa-miR-141-3p	NAMPT
hsa-miR-200c-3p	LHFP
hsa-miR-301a-3p	PRKD3
hsa-miR-135b-5p	PRKD3
hsa-miR-221-3p	IRX5
hsa-miR-23a-3p	BET1
hsa-miR-135b-5p	MAN1A1
hsa-miR-3125	MMP16
hsa-miR-142-3p	MYH10
hsa-miR-15b-5p	DSCR3
hsa-miR-20b-5p	IRF9
hsa-miR-141-3p	ST3GAL3
hsa-miR-141-3p	TNFAIP3
hsa-miR-23a-3p	TNFAIP3
hsa-miR-135b-5p	SMC1A
hsa-miR-7-5p	SMC1A
hsa-miR-200c-3p	ARIH2
hsa-miR-3926	ARIH2
hsa-miR-203	OLFM1
hsa-miR-301a-3p	ZNF238
hsa-miR-19b-3p	ZNF238
hsa-miR-26b-5p	ZNF238
hsa-miR-455-3p	ZNF238
hsa-miR-135b-5p	CAP2
hsa-miR-141-3p	APPBP2
hsa-miR-128	IPO7
hsa-miR-141-3p	CDC42EP3
hsa-miR-185-5p	SLC16A2
hsa-miR-15b-5p	USP3
hsa-miR-455-5p	USP3
hsa-miR-148b-3p	FUT9
hsa-miR-34c-5p	FUT9
hsa-miR-26b-5p	ARPP19
hsa-miR-7-5p	WASF3
hsa-miR-30c-5p	SNTB2
hsa-miR-19b-3p	CALM1
hsa-miR-21-5p	RP2
hsa-miR-141-3p	HSPA13
hsa-miR-106b-5p	TLE4
hsa-miR-3926	CPSF6
hsa-miR-26b-5p	DDX52
hsa-miR-15b-5p	WWP1
hsa-miR-195-5p	WWP1
hsa-miR-29b-3p	SLC6A14
hsa-miR-141-3p	KLF12
hsa-miR-17-5p	KLF12
hsa-miR-20a-5p	KLF12
hsa-miR-93-5p	KLF12
hsa-miR-106b-5p	KLF12
hsa-miR-20b-5p	KLF12
hsa-miR-30c-5p	KLF12
hsa-miR-3125	KLF12
hsa-miR-4428	KLF12
hsa-miR-19b-3p	ELL2
hsa-miR-19b-3p	MACF1
hsa-miR-301a-3p	APPL1
hsa-miR-19b-3p	APPL1
hsa-miR-195-5p	CD2AP
hsa-miR-19b-3p	FBXO8
hsa-miR-374b-5p	MID2
hsa-miR-19b-3p	PXDN
hsa-miR-29a-3p	PXDN
hsa-miR-195-5p	LPHN2
hsa-miR-148b-3p	MMD
hsa-miR-30c-5p	MMD
hsa-miR-3132	MYO10
hsa-miR-195-5p	CCDC19
hsa-miR-23a-3p	PPARGC1A
hsa-miR-4428	MYLIP
hsa-miR-128	BAZ2B
hsa-miR-455-5p	BAZ2B
hsa-miR-365a-3p	LAMP2
hsa-miR-19b-3p	MKL2
hsa-miR-19b-3p	RAPGEF2
hsa-miR-141-3p	OLFM1
hsa-miR-34c-5p	CORO1C
hsa-miR-20a-5p	SERP1
hsa-miR-20b-5p	SERP1
hsa-miR-17-5p	TNFRSF21
hsa-miR-20a-5p	TNFRSF21
hsa-miR-93-5p	TNFRSF21
hsa-miR-20b-5p	TNFRSF21
hsa-miR-106b-5p	VSX1
hsa-miR-130a-3p	SH3PXD2A
hsa-miR-17-5p	SH3PXD2A
hsa-miR-20a-5p	SH3PXD2A
hsa-miR-93-5p	SH3PXD2A
hsa-miR-20b-5p	SH3PXD2A
hsa-miR-92a-3p	SH3PXD2A
hsa-miR-29b-3p	SH3PXD2A
hsa-miR-30c-5p	SH3PXD2A
hsa-miR-19b-3p	MICAL2
hsa-miR-130a-3p	RALGPS1
hsa-miR-96-5p	RALGPS1
hsa-miR-17-5p	DOCK4
hsa-miR-20a-5p	DOCK4
hsa-miR-93-5p	DOCK4
hsa-miR-106b-5p	DOCK4
hsa-miR-20b-5p	DOCK4
hsa-miR-106b-5p	KIAA0513
hsa-miR-221-3p	RIMS3
hsa-miR-222-3p	RIMS3
hsa-miR-96-5p	MTSS1
hsa-miR-20a-5p	SERTAD2
hsa-miR-106b-5p	SERTAD2
hsa-miR-20b-5p	SERTAD2
hsa-miR-23a-3p	DNAJC6
hsa-miR-374b-5p	NUAK1
hsa-miR-200c-3p	RAB11FIP2
hsa-miR-203	PPM1E
hsa-miR-3926	ABLIM3
hsa-miR-19b-3p	MON2
hsa-miR-200c-3p	MON2
hsa-miR-30c-5p	AVL9
hsa-miR-149-5p	N4BP3
hsa-miR-15b-5p	TBC1D9
hsa-miR-301a-3p	ZCCHC14
hsa-miR-454-3p	ZCCHC14
hsa-miR-142-3p	ZCCHC14
hsa-miR-374a-5p	ZCCHC14
hsa-miR-21-5p	CEP68
hsa-miR-96-5p	JMJD6
hsa-miR-301a-3p	MYO1D
hsa-miR-106b-5p	MYO1D
hsa-miR-454-3p	OTUD3
hsa-miR-200c-3p	DENND5A
hsa-miR-3934	DENND5A
hsa-miR-106b-5p	CAMTA1
hsa-miR-19b-3p	CAMTA1
hsa-miR-185-5p	SYNM
hsa-miR-29b-3p	PPP1R13B
hsa-miR-19b-3p	ADNP
hsa-miR-19b-3p	TTC9
hsa-miR-374b-5p	ZDHHC5
hsa-miR-106b-5p	ATL3
hsa-miR-128	SLC22A23
hsa-miR-17-5p	SLC22A23
hsa-miR-20a-5p	SLC22A23
hsa-miR-93-5p	SLC22A23
hsa-miR-106b-5p	SLC22A23
hsa-miR-20b-5p	SLC22A23
hsa-miR-221-3p	OSBPL3
hsa-miR-130a-3p	CHD5
hsa-miR-106b-5p	CHD5
hsa-miR-34c-5p	BRPF3
hsa-miR-374b-5p	PPPDE2
hsa-miR-19b-3p	TRIM33
hsa-miR-200c-3p	TRIM33
hsa-miR-19b-3p	ABHD5
hsa-miR-130a-3p	IER3IP1
hsa-miR-454-3p	IER3IP1
hsa-miR-135b-5p	MYEF2
hsa-miR-29b-3p	PDGFC
hsa-miR-23a-3p	VGLL3
hsa-miR-106b-5p	SNX9
hsa-miR-3125	NUP98
hsa-miR-128	PHF20
hsa-miR-195-5p	CRIM1
hsa-miR-106b-5p	CRIM1
hsa-miR-3138	CRIM1
hsa-miR-19b-3p	RAB8B
hsa-miR-96-5p	RAB8B
hsa-miR-374a-5p	PRR16
hsa-miR-19b-3p	SIX4
hsa-miR-30c-5p	SIX4
hsa-miR-19b-3p	FAM46A
hsa-miR-374a-5p	FAM46A
hsa-miR-29b-3p	MBTD1
hsa-miR-17-5p	KLHL28
hsa-miR-20a-5p	KLHL28
hsa-miR-93-5p	KLHL28
hsa-miR-20b-5p	KLHL28
hsa-miR-29b-3p	KLHL28
hsa-miR-19b-3p	MFSD6
hsa-miR-26b-5p	G2E3
hsa-miR-374a-5p	G2E3
hsa-miR-128	TBC1D22B
hsa-miR-30c-5p	CHD7
hsa-miR-374a-5p	CHD7
hsa-miR-1260b	FAM120C
hsa-miR-29a-3p	PRPF40A
hsa-miR-365a-3p	PRPF40A
hsa-miR-374b-5p	PRPF40A
hsa-miR-3135b	SYNJ2BP
hsa-miR-103a-3p	PAG1
hsa-miR-200c-3p	PAG1
hsa-miR-26b-5p	PAG1
hsa-miR-103a-3p	NRP2
hsa-miR-20a-5p	YOD1
hsa-miR-106b-5p	YOD1
hsa-miR-21-5p	YOD1
hsa-miR-30c-5p	YOD1
hsa-miR-374a-5p	YOD1
hsa-miR-301a-3p	TMEM55A
hsa-miR-15b-5p	TMEM55A
hsa-miR-30c-5p	CLN8
hsa-miR-128	PDE7B
hsa-miR-34c-5p	PDE7B
hsa-miR-374b-5p	PDE7B
hsa-miR-135b-5p	HOXA10
hsa-miR-128	SSH1
hsa-miR-20b-5p	SSH1
hsa-miR-200c-3p	SMCR7L
hsa-miR-130a-3p	SGTB
hsa-miR-365a-3p	SGTB
hsa-miR-148b-3p	MOSPD1
hsa-miR-4443	AGPAT4
hsa-miR-128	DPYSL5
hsa-miR-20a-5p	DPYSL5
hsa-miR-106b-5p	DPYSL5
hsa-miR-20b-5p	DPYSL5
hsa-miR-19b-3p	PMEPA1
hsa-miR-23a-3p	LZTFL1
hsa-miR-3125	MAN1C1
hsa-miR-130a-3p	EIF5A2
hsa-miR-301a-3p	EIF5A2
hsa-miR-17-5p	EIF5A2
hsa-miR-203	EIF5A2
hsa-miR-221-3p	EIF5A2
hsa-miR-30c-5p	EIF5A2
hsa-miR-455-5p	PTGFRN
hsa-miR-21-5p	PAIP2B
hsa-miR-15b-5p	GALNT1
hsa-miR-195-5p	GALNT1
hsa-miR-130a-3p	SLC24A3
hsa-miR-19b-3p	SLC24A3
hsa-miR-374b-5p	PPM1H
hsa-miR-106b-5p	FAM40B
hsa-miR-106b-5p	ZNF512B
hsa-miR-26b-5p	PLEKHH1
hsa-miR-374a-5p	HEG1
hsa-miR-30c-5p	ZNF608
hsa-miR-96-5p	KIAA1324
hsa-miR-19b-3p	KLHDC5
hsa-miR-148b-3p	ARRDC3
hsa-miR-19b-3p	ARRDC3
hsa-miR-29b-3p	ARRDC3
hsa-miR-29c-3p	ARRDC3
hsa-miR-365a-3p	ARRDC3
hsa-miR-455-5p	ARRDC3
hsa-miR-141-3p	SIPA1L2
hsa-miR-23a-3p	KIAA1462
hsa-miR-200c-3p	RANBP10
hsa-miR-3125	RANBP10
hsa-miR-328	RANBP10
hsa-miR-23a-3p	KIAA1467
hsa-miR-128	SH3RF1
hsa-miR-425-5p	SH3RF1
hsa-miR-301a-3p	USP28
hsa-miR-19b-3p	PLXNA4
hsa-miR-96-5p	VAT1L
hsa-miR-148b-3p	WDFY4
hsa-miR-92a-3p	RGS3
hsa-miR-15b-5p	RECK
hsa-miR-195-5p	RECK
hsa-miR-130a-3p	ADCY1
hsa-miR-455-3p	ADCY1
hsa-miR-15b-5p	RAP2C
hsa-miR-19b-3p	RAP2C
hsa-miR-96-5p	NTN4
hsa-miR-19b-3p	RRAGD
hsa-miR-141-3p	ENPP5
hsa-miR-142-3p	CFL2
hsa-miR-200c-3p	CFL2
hsa-miR-185-5p	TEAD1
hsa-miR-25-3p	TEAD1
hsa-miR-19b-3p	HSPA2
hsa-miR-96-5p	HSPA2
hsa-miR-301a-3p	CSNK1G1
hsa-miR-149-5p	CSNK1G1
hsa-miR-3135b	CSNK1G1
hsa-miR-106b-5p	EGLN1
hsa-miR-19b-3p	XYLT1
hsa-miR-34c-5p	XYLT1
hsa-miR-4428	XYLT1
hsa-miR-29b-3p	NSD1
hsa-miR-141-3p	LMBR1
hsa-miR-30c-5p	LMBR1
hsa-miR-30c-5p	PER2
hsa-miR-138-5p	NKAIN1
hsa-miR-141-3p	FAM118B
hsa-miR-3679-5p	SH3TC2
hsa-miR-130a-3p	TBL1XR1
hsa-miR-374a-5p	CLIP4
hsa-miR-19b-3p	SHCBP1
hsa-miR-3135b	METTL8
hsa-miR-96-5p	GRHL2
hsa-miR-141-3p	PHC3
hsa-miR-200c-3p	PHC3
hsa-miR-203	PHC3
hsa-miR-3132	PHC3
hsa-miR-374a-5p	WWC2
hsa-miR-26b-5p	TET1
hsa-miR-301a-3p	HOXA3
hsa-miR-454-3p	BHLHE41
hsa-miR-17-5p	ANKRD13C
hsa-miR-20a-5p	ANKRD13C
hsa-miR-19b-3p	ANKRD13C
hsa-miR-106b-5p	STK33
hsa-miR-19b-3p	RAB33B
hsa-miR-128	SH3BGRL2
hsa-miR-3125	SNX25
hsa-miR-130a-3p	ITFG3
hsa-miR-19b-3p	DSEL
hsa-miR-3926	ANTXR1
hsa-miR-195-5p	CHD6
hsa-miR-29b-3p	MEX3B
hsa-miR-103a-3p	PCGF5
hsa-miR-15b-5p	PCGF5
hsa-miR-195-5p	PCGF5
hsa-miR-7-5p	PCGF5
hsa-miR-96-5p	PCGF5
hsa-miR-23a-3p	PARD6B
hsa-miR-181a-5p	ZNF594
hsa-miR-15b-5p	TBRG1
hsa-miR-3135b	SLC35B4
hsa-miR-454-3p	PPP1R15B
hsa-miR-30c-5p	SEC22C
hsa-miR-30c-5p	EAF1
hsa-miR-96-5p	RHPN2
hsa-miR-23a-3p	ADAM19
hsa-miR-30c-5p	ADAM19
hsa-miR-148b-3p	MED12L
hsa-miR-29a-3p	MED12L
hsa-miR-29b-3p	MED12L
hsa-miR-29c-3p	MED12L
hsa-miR-365a-3p	MYLK
hsa-miR-374a-5p	CCND1
hsa-miR-301a-3p	DYNLL2
hsa-miR-17-5p	DCBLD2
hsa-miR-93-5p	DCBLD2
hsa-miR-20b-5p	DCBLD2
hsa-miR-30c-5p	AMOTL1
hsa-miR-130a-3p	ZAK
hsa-miR-301a-3p	ZAK
hsa-miR-142-3p	FAM114A1
hsa-miR-19b-3p	FAM114A1
hsa-miR-203	FAM114A1
hsa-miR-200c-3p	CASC4
hsa-miR-30c-5p	GLCCI1
hsa-miR-128	NUS1
hsa-miR-224-5p	GNAO1
hsa-miR-106b-5p	FGD4
hsa-miR-203	FGD4
hsa-miR-21-5p	FGD4
hsa-miR-200c-3p	DENND5B
hsa-miR-106b-5p	TET3
hsa-miR-29b-3p	TET3
hsa-miR-30c-5p	GPR125
hsa-miR-3926	LACE1
hsa-miR-19b-3p	PATL1
hsa-miR-142-3p	RICTOR
hsa-miR-17-5p	ZFP3
hsa-miR-20a-5p	ZFP3
hsa-miR-93-5p	ZFP3
hsa-miR-20b-5p	ZFP3
hsa-miR-141-3p	ZCCHC24
hsa-miR-138-5p	HS6ST3
hsa-miR-3138	MDGA1
hsa-miR-4443	ATP2A2
hsa-miR-23a-3p	RAB39B
hsa-miR-17-5p	ANKRD29
hsa-miR-17-5p	FAM117B
hsa-miR-20a-5p	FAM117B
hsa-miR-93-5p	FAM117B
hsa-miR-20b-5p	FAM117B
hsa-miR-19b-3p	EPHX4
hsa-miR-128	UBN2
hsa-miR-130a-3p	UBN2
hsa-miR-148b-3p	UBN2
hsa-miR-15b-5p	UBN2
hsa-miR-195-5p	UBN2
hsa-miR-23a-3p	UBN2
hsa-miR-30c-5p	UBN2
hsa-miR-128	KSR2
hsa-miR-374b-5p	KSR2
hsa-miR-3125	FAM84B
hsa-miR-224-5p	PCSK9
hsa-miR-1202	ZDHHC22
hsa-miR-7-5p	DNMT3A
hsa-miR-142-3p	ERC1
hsa-miR-17-5p	ERC1
hsa-miR-342-3p	ERC1
hsa-miR-19b-3p	STXBP4
hsa-miR-149-5p	HM13
hsa-miR-4428	BCDIN3D
hsa-miR-200c-3p	DDX26B
hsa-miR-374b-5p	SRPK2
hsa-miR-15b-5p	RNF144B
hsa-miR-4428	RNF144B
hsa-miR-141-3p	MACC1
hsa-miR-29c-3p	ADAMTS9
hsa-miR-19b-3p	ARRDC4
hsa-miR-138-5p	CREB3L2
hsa-miR-96-5p	CREB3L2
hsa-miR-128	SPTY2D1
hsa-miR-96-5p	SLC16A9
hsa-miR-135b-5p	B3GALTL
hsa-miR-141-3p	LONRF2
hsa-miR-23a-3p	LONRF2
hsa-miR-3926	LONRF2
hsa-miR-301a-3p	FAM73A
hsa-miR-222-3p	MIA3
hsa-miR-30c-5p	MIA3
hsa-miR-7-5p	TMEM110
hsa-miR-93-5p	GPR133
hsa-miR-3926	GPR133
hsa-miR-454-3p	PRICKLE2
hsa-miR-148b-3p	PRICKLE2
hsa-miR-19b-3p	PRICKLE2
hsa-miR-29a-3p	SS18L1
hsa-miR-29b-3p	SS18L1
hsa-miR-29c-3p	SS18L1
hsa-miR-221-3p	SYT10
hsa-miR-141-3p	CCDC80
hsa-miR-19b-3p	NAALADL2
hsa-miR-185-5p	CYP4V2
hsa-miR-30a-3p	APC
hsa-miR-30e-3p	APC
hsa-miR-30e-3p	CLCN5
hsa-miR-29b-1-5p	EXT1
hsa-miR-29b-1-5p	NR3C1
hsa-miR-30e-3p	NR3C1
hsa-miR-30e-3p	PITX2
hsa-miR-30a-3p	ATXN7
hsa-miR-30e-3p	ATXN7
hsa-miR-30c-2-3p	CXCL12
hsa-miR-20a-3p	CACNB4
hsa-miR-21-3p	CACNB4
hsa-miR-181a-2-3p	IGF1R
hsa-miR-30a-3p	PRLR
hsa-miR-30e-3p	PRLR
hsa-miR-181a-2-3p	RBMS3
hsa-miR-21-3p	RBMS3
hsa-miR-222-5p	EVI2A
hsa-miR-20a-3p	PLCXD3
hsa-miR-30a-3p	ODF2L
hsa-miR-30e-3p	ODF2L
hsa-miR-100-3p	CCT6A
hsa-miR-221-5p	SORCS1
hsa-miR-22-5p	TMCC1
hsa-miR-150-3p	AMMECR1
hsa-miR-22-5p	ZNF704
hsa-miR-5001-5p	KCNIP3
hsa-miR-30a-3p	GK5
hsa-miR-30e-3p	MAP9
hsa-miR-22-5p	USP9X
hsa-miR-22-5p	CAST
hsa-miR-30e-3p	TRAK1
hsa-miR-222-5p	NET1
hsa-miR-30a-3p	SLC38A1
hsa-miR-30e-3p	SLC38A1
hsa-miR-30c-2-3p	SLC38A1
hsa-miR-30a-3p	UBXN2B
hsa-miR-30e-3p	UBXN2B
hsa-miR-22-5p	REPS2
hsa-miR-30a-3p	TGFA
hsa-miR-21-3p	PCDH19
hsa-miR-5001-5p	PPM1M
hsa-miR-20a-3p	TET2
hsa-miR-181a-2-3p	NUDCD1
hsa-miR-29b-1-5p	COL4A3BP
hsa-miR-20a-3p	FAM55C
hsa-miR-20a-3p	ZDHHC3
hsa-miR-222-5p	CCDC88A
hsa-miR-20a-3p	TGFB2
hsa-miR-222-5p	ABL2
hsa-miR-30a-3p	PDK3
hsa-miR-30e-3p	KIAA1324L
hsa-miR-29b-1-5p	ZNF652
hsa-miR-22-5p	PTPN3
hsa-miR-30a-3p	PTPN3
hsa-miR-22-5p	GFRA1
hsa-miR-20a-3p	CAPN2
hsa-miR-20a-3p	ANK3
hsa-miR-29b-1-5p	SLC25A4
hsa-miR-30a-3p	SYNCRIP
hsa-miR-20a-3p	PDCD6IP
hsa-miR-29b-1-5p	EWSR1
hsa-miR-29b-1-5p	WDR52
hsa-miR-181a-2-3p	DISC1
hsa-miR-30e-3p	NPAS3
hsa-miR-21-3p	ZFHX3
hsa-miR-29b-1-5p	NAV1
hsa-miR-222-5p	EPB41L5
hsa-miR-29b-1-5p	NFIB
hsa-miR-30a-3p	DDX3X
hsa-miR-30e-3p	DDX3X
hsa-miR-221-5p	PTP4A2
hsa-miR-29b-1-5p	PTP4A2
hsa-miR-100-3p	MUTED
hsa-miR-30c-2-3p	CPD
hsa-miR-100-3p	SH3GLB1
hsa-miR-29b-1-5p	CCNA2
hsa-miR-20a-3p	DCP2
hsa-miR-20a-3p	RBM39
hsa-miR-29b-1-5p	GPC4
hsa-miR-21-3p	FOXO3
hsa-miR-30c-2-3p	E2F3
hsa-miR-30a-3p	GFPT1
hsa-miR-30e-3p	GFPT1
hsa-miR-30a-3p	IPO5
hsa-miR-5001-5p	NFIX
hsa-miR-181a-2-3p	NOVA1
hsa-miR-30a-3p	NRAS
hsa-miR-30a-3p	PDK4
hsa-miR-30a-3p	REV3L
hsa-miR-100-3p	SP1
hsa-miR-30a-3p	SSR1
hsa-miR-221-5p	ZKSCAN1
hsa-miR-20a-3p	NRIP1
hsa-miR-222-5p	NRIP1
hsa-miR-181a-2-3p	DYRK2
hsa-miR-30e-3p	DYRK2
hsa-miR-222-5p	STX11
hsa-miR-30e-3p	CDKN1B
hsa-miR-30e-3p	CYTH3
hsa-miR-30e-3p	USP6
hsa-miR-20a-3p	NAP1L1
hsa-miR-22-5p	NAP1L1
hsa-miR-20a-3p	RAB4A
hsa-miR-5001-5p	NTN1
hsa-miR-29b-1-5p	RASAL2
hsa-miR-30a-3p	KRAS
hsa-miR-181a-2-3p	NAMPT
hsa-miR-20a-3p	SPRY1
hsa-miR-30a-3p	MAP1B
hsa-miR-30e-3p	MAP1B
hsa-miR-30a-3p	MLLT6
hsa-miR-20a-3p	MMP16
hsa-miR-30a-3p	TBX3
hsa-miR-30a-3p	NEDD4
hsa-miR-30e-3p	NEDD4
hsa-miR-30e-3p	TUSC3
hsa-miR-21-3p	CALM1
hsa-miR-30e-3p	SSR3
hsa-miR-29b-1-5p	KLF12
hsa-miR-30c-2-3p	SHANK2
hsa-miR-21-3p	MMD
hsa-miR-30e-3p	MKL2
hsa-miR-30e-3p	TOMM20
hsa-miR-222-5p	MON2
hsa-miR-30a-3p	ZCCHC14
hsa-miR-30e-3p	ZCCHC14
hsa-miR-30c-2-3p	ZCCHC14
hsa-miR-30a-3p	CEP68
hsa-miR-181a-2-3p	CAMTA1
hsa-miR-221-5p	CAMTA1
hsa-miR-20a-3p	ATMIN
hsa-miR-30a-3p	ABHD5
hsa-miR-30e-3p	ABHD5
hsa-miR-22-5p	VGLL3
hsa-miR-30a-3p	VGLL3
hsa-miR-30c-2-3p	VGLL3
hsa-miR-100-3p	TET2
hsa-miR-30e-3p	MFSD6
hsa-miR-30a-3p	PARVA
hsa-miR-30e-3p	PARVA
hsa-miR-30a-3p	PAG1
hsa-miR-30e-3p	PAG1
hsa-miR-30e-3p	ANLN
hsa-miR-150-3p	CCDC93
hsa-miR-5001-5p	DPYSL5
hsa-miR-30e-3p	KIAA1244
hsa-miR-29b-1-5p	EIF5A2
hsa-miR-30e-3p	GALNT1
hsa-miR-30a-3p	RNF150
hsa-miR-30a-3p	VAT1L
hsa-miR-30e-3p	VAT1L
hsa-miR-20a-3p	RET
hsa-miR-30a-3p	PSIP1
hsa-miR-221-5p	RRAGD
hsa-miR-30a-3p	TEAD1
hsa-miR-30e-3p	TEAD1
hsa-miR-30a-3p	ERMP1
hsa-miR-30e-3p	ERMP1
hsa-miR-30e-3p	PHC3
hsa-miR-100-3p	BHLHE41
hsa-miR-29b-1-5p	BHLHE41
hsa-miR-30e-3p	TCF7L1
hsa-miR-5001-5p	STK40
hsa-miR-20a-3p	PKIB
hsa-miR-30a-3p	FOXP1
hsa-miR-30e-3p	FOXP1
hsa-miR-21-3p	ZIC5
hsa-miR-100-3p	ZC3H12C
hsa-miR-181a-2-3p	ANTXR2
hsa-miR-30e-3p	TMEM45B
hsa-miR-20a-3p	FGD4
hsa-miR-29b-1-5p	TMTC2
hsa-miR-30e-3p	NPHP3
hsa-miR-181a-2-3p	UBN2
hsa-miR-150-3p	FMNL3
hsa-miR-222-5p	DPY19L4
hsa-miR-20a-3p	SPTY2D1
hsa-miR-29b-1-5p	ASB7
hsa-miR-21-3p	FAM83H
hsa-miR-21-3p	SS18L1
hsa-miR-222-5p	ADAMTSL3
